# Supplementary material for: Identification of NPF Family Genes in Brassica rapa Reveal Their Potential Functions in Pollen Development and Response to Low Nitrate Stress
Source: Int J Mol Sci. 2023 Jan 1;24(1):754. doi: 10.3390/ijms24010754 (PMC9821126; doi:10.3390/ijms24010754)
Supplement: Supplementary file 1 [file ijms-24-00754-s001.zip › Table S1.xlsx]

## Sheet: Table S1
Table S1. Physical and chemical properties of candidate NPF proteins identified in the genomes of Brassica rapa, B. oleracea, and B. nigra.
Gene ID	Brassica species	Gene Name	Chromosome location	No. of exon	gDNA length	Amino acid length	Theoretical pI	Theoretical Mw(kDa)	Best hit to Arabidopsis		Subcellular Localization
									At_ID	At_Name	Predicted by WoLF PSORT
BraA01g036060.3C	Brassica rapa	BrNPF1.1	A01:24659061~24662279	4	3218	593	8.83	65.4873	AT3G16180.1	AtNPF1.1	plasma membrane
BraA05g031010.3C	Brassica rapa	BrNPF1.2	A05:22746459~22750466	4	4007	593	8.92	65.232	AT3G16180.1	AtNPF1.1	plasma membrane
BraA06g002150.3C	Brassica rapa	BrNPF1.3	A06:1283012~1287130	4	4118	606	9.03	67.0522	AT1G52190.1	AtNPF1.2	plasma membrane
BraA10g026590.3C	Brassica rapa	BrNPF1.4	A10:17641714~17645035	6	3321	495	8.22	54.8286	AT5G11570.1	AtNPF1.3	plasma membrane
BraA01g024830.3C	Brassica rapa	BrNPF2.1	A01:14570611~14572963	5	2352	571	8.93	63.1748	AT3G47960.1	AtNPF2.10	plasma membrane
BraA01g025490.3C	Brassica rapa	BrNPF2.2	A01:15182959~15184900	5	1941	533	8.19	58.6843	AT3G45650.1	AtNPF2.7	plasma membrane
BraA01g034660.3C	Brassica rapa	BrNPF2.3	A01:23733808~23735703	4	1895	557	8.64	61.0873	AT3G45680.1	AtNPF2.3	plasma membrane
BraA02g018130.3C	Brassica rapa	BrNPF2.4	A02:10069756~10071588	3	1832	539	8.94	58.5164	AT3G45680.1	AtNPF2.3	plasma membrane
BraA02g019460.3C	Brassica rapa	BrNPF2.5	A02:11150404~11157116	4	6712	591	8.71	65.334	AT1G69870.1	AtNPF2.13	plasma membrane
BraA02g040490.3C	Brassica rapa	BrNPF2.6	A02:28138600~28141602	5	3002	519	9.3	57.5295	AT5G28470.2	AtNPF2.8	plasma membrane
BraA02g043810.3C	Brassica rapa	BrNPF2.7	A02:30298317~30300687	4	2370	606	9.01	67.0061	AT5G62680.1	AtNPF2.11	plasma membrane
BraA05g001720.3C	Brassica rapa	BrNPF2.8	A05:1022523~1023104	1	581	193	8.49	21.5153	AT2G40460.1	AtNPF5.1	chloroplast
BraA06g014600.3C	Brassica rapa	BrNPF2.9	A06:7756656~7758826	4	2170	580	9.14	64.5536	AT1G18880.1	AtNPF2.9	plasma membrane
BraA06g019030.3C	Brassica rapa	BrNPF2.10	A06:10801268~10803925	4	2657	615	8.99	68.0534	AT3G47960.1	AtNPF2.10	plasma membrane
BraA06g020820.3C	Brassica rapa	BrNPF2.11	A06:12090338~12092255	3	1917	570	8.73	63.0909	AT3G45680.1	AtNPF2.3	plasma membrane
BraA06g020830.3C	Brassica rapa	BrNPF2.12	A06:12098195~12100336	4	2141	557	7.12	61.0549	AT3G45650.1	AtNPF2.7	plasma membrane
BraA06g024270.3C	Brassica rapa	BrNPF2.13	A06:16716082~16718553	4	2471	611	8.51	67.6628	AT3G47960.1	AtNPF2.10	plasma membrane
BraA06g026290.3C	Brassica rapa	BrNPF2.14	A06:18425216~18427588	4	2372	612	8.98	67.7391	AT5G62680.1	AtNPF2.11	plasma membrane
BraA06g034360.3C	Brassica rapa	BrNPF2.15	A06:23373195~23375995	4	2800	569	9.44	62.993	AT5G28470.2	AtNPF2.8	plasma membrane
BraA07g013400.3C	Brassica rapa	BrNPF2.16	A07:12552577~12555615	4	3038	568	8.93	63.7905	AT1G27080.1	AtNPF2.12	plasma membrane
BraA07g013790.3C	Brassica rapa	BrNPF2.17	A07:12751009~12753908	4	2899	568	9.01	63.9207	AT1G27080.1	AtNPF2.12	plasma membrane
BraA07g030190.3C	Brassica rapa	BrNPF2.18	A07:22099598~22100326	1	728	242	9.49	27.1377	AT1G69870.1	AtNPF2.13	plasma membrane
BraA07g030200.3C	Brassica rapa	BrNPF2.19	A07:22105756~22108755	4	2999	314	8.27	34.618	AT1G69870.1	AtNPF2.13	plasma membrane
BraA07g034730.3C	Brassica rapa	BrNPF2.20	A07:24660867~24663164	4	2297	551	8.06	62.044	AT1G69860.1	AtNPF2.14	plasma membrane
BraA07g034740.3C	Brassica rapa	BrNPF2.21	A07:24667507~24672067	4	4560	622	9.09	68.7429	AT1G69870.1	AtNPF2.13	plasma membrane
BraA08g028470.3C	Brassica rapa	BrNPF2.22	A08:19865374~19867659	4	2285	591	9.02	65.3934	AT1G18880.1	AtNPF2.9	plasma membrane
BraA09g007360.3C	Brassica rapa	BrNPF2.23	A09:4260320~4262091	4	1771	411	9.32	44.6535	AT5G62680.1	AtNPF2.11	plasma membrane
BraA09g007380.3C	Brassica rapa	BrNPF2.24	A09:4272585~4274886	4	2301	612	8.79	67.6448	AT5G62680.1	AtNPF2.11	plasma membrane
BraA09g056980.3C	Brassica rapa	BrNPF2.25	A09:40666918~40669296	4	2378	592	9.03	65.6425	AT1G18880.1	AtNPF2.9	plasma membrane
BraA02g018550.3C	Brassica rapa	BrNPF3.1	A02:10436201~10443396	6	7195	562	9.08	62.3618	AT1G68570.1	AtNPF3.1	plasma membrane
BraA07g030700.3C	Brassica rapa	BrNPF3.2	A07:22416610~22420494	5	3884	596	9.16	66.4227	AT1G68570.1	AtNPF3.1	plasma membrane
BraA07g033670.3C	Brassica rapa	BrNPF3.3	A07:24040121~24045889	5	5768	563	8.82	62.4559	AT1G68570.1	AtNPF3.1	plasma membrane
BraA01g027720.3C	Brassica rapa	BrNPF4.1	A01:17920378~17924651	5	4273	594	9.38	66.1579	AT1G59740.1	AtNPF4.3	plasma membrane
BraA03g041540.3C	Brassica rapa	BrNPF4.2	A03:20827737~20829854	4	2117	515	9.05	57.2184	AT3G25260.1	AtNPF4.1	plasma membrane
BraA03g041550.3C	Brassica rapa	BrNPF4.3	A03:20839549~20842211	4	2662	516	9	57.5219	AT3G25260.1	AtNPF4.1	plasma membrane
BraA06g026380.3C	Brassica rapa	BrNPF4.4	A06:18486636~18488853	4	2217	555	9	61.1451	AT5G62730.1	AtNPF4.7	plasma membrane
BraA07g013380.3C	Brassica rapa	BrNPF4.5	A07:12534292~12537206	5	2914	578	9.16	63.4074	AT1G27040.1	AtNPF4.5	plasma membrane
BraA07g018960.3C	Brassica rapa	BrNPF4.6	A07:16087253~16089050	4	1797	518	5.94	57.6463	AT3G25280.1	AtNPF4.2	plasma membrane
BraA07g034710.3C	Brassica rapa	BrNPF4.7	A07:24639902~24647660	14	7758	971	6.77	106.494	AT1G69850.1	AtNPF4.6	plasma membrane
BraA09g017570.3C	Brassica rapa	BrNPF4.8	A09:10925112~10930083	5	4971	581	8.72	64.733	AT1G59740.1	AtNPF4.3	plasma membrane
BraA09g031580.3C	Brassica rapa	BrNPF4.9	A09:24492209~24495098	5	2889	600	8.8	66.5521	AT1G33440.1	AtNPF4.4	plasma membrane
BraA02g005730.3C	Brassica rapa	BrNPF5.1	A02:2716357~2719205	3	2848	544	9.13	60.7051	AT5G14940.1	AtNPF5.8	plasma membrane
BraA02g020730.3C	Brassica rapa	BrNPF5.2	A02:12077647~12079561	3	1914	522	7.52	57.2661	AT1G72125.1	AtNPF5.13	plasma membrane
BraA02g020750.3C	Brassica rapa	BrNPF5.3	A02:12095414~12100772	8	5358	1070	8.67	117.934	AT1G72140.1	AtNPF5.12	plasma membrane
BraA02g032550.3C	Brassica rapa	BrNPF5.4	A02:22412570~22415763	5	3193	506	9.46	57.185	AT5G46050.1	AtNPF5.2	plasma membrane
BraA02g032560.3C	Brassica rapa	BrNPF5.5	A02:22423212~22426390	6	3178	372	8.79	41.0916	AT5G46050.2	AtNPF5.2	plasma membrane
BraA02g032570.3C	Brassica rapa	BrNPF5.6	A02:22436334~22439377	5	3043	343	9.35	38.2207	AT5G46050.2	AtNPF5.2	plasma membrane
BraA03g019780.3C	Brassica rapa	BrNPF5.7	A03:9383193~9389054	11	5861	675	9.27	74.5363	AT2G37900.1	AtNPF5.6	plasma membrane
BraA03g021460.3C	Brassica rapa	BrNPF5.8	A03:10260772~10265926	4	5154	585	9.07	65.1098	AT2G40460.1	AtNPF5.1	plasma membrane
BraA04g005820.3C	Brassica rapa	BrNPF5.9	A04:3846749~3850513	6	3764	501	8.84	55.5725	AT3G53960.1	AtNPF5.7	plasma membrane
BraA05g001710.3C	Brassica rapa	BrNPF5.10	A05:1011619~1014386	3	2767	324	9.32	36.2857	AT2G40460.1	AtNPF5.1	plasma membrane
BraA05g007530.3C	Brassica rapa	BrNPF5.11	A05:3869424~3871472	4	2048	514	8.4	56.8202	AT2G38100.3	AtNPF5.5	plasma membrane
BraA05g007680.3C	Brassica rapa	BrNPF5.12	A05:3936465~3939139	5	2674	559	9.04	62.8585	AT2G37900.1	AtNPF5.6	plasma membrane
BraA05g040690.3C	Brassica rapa	BrNPF5.13	A05:27546533~27548910	3	2377	549	6.14	61.2053	AT3G01350.1	AtNPF5.9	plasma membrane
BraA07g021490.3C	Brassica rapa	BrNPF5.14	A07:17556315~17558972	4	2657	596	8.56	66.8712	AT3G53960.1	AtNPF5.7	plasma membrane
BraA07g036540.3C	Brassica rapa	BrNPF5.15	A07:25580919~25582803	4	1884	530	8.82	58.7927	AT1G72130.1	AtNPF5.11	plasma membrane
BraA09g021560.3C	Brassica rapa	BrNPF5.16	A09:14071602~14079397	6	7795	601	9.27	67.3297	AT5G46050.1	AtNPF5.2	plasma membrane
BraA09g021570.3C	Brassica rapa	BrNPF5.17	A09:14093085~14095744	4	2659	446	9.04	49.488	AT5G46050.2	AtNPF5.2	plasma membrane
BraA09g021580.3C	Brassica rapa	BrNPF5.18	A09:14103086~14105127	3	2041	456	9.11	51.2369	AT5G46050.2	AtNPF5.2	plasma membrane
BraA09g040490.3C	Brassica rapa	BrNPF5.19	A09:31591065~31593289	4	2224	564	8.44	62.5628	AT1G22550.1	AtNPF5.16	plasma membrane
BraA09g044870.3C	Brassica rapa	BrNPF5.20	A09:34428199~34431016	4	2817	582	8.08	65.0419	AT3G53960.1	AtNPF5.7	plasma membrane
BraA09g045370.3C	Brassica rapa	BrNPF5.21	A09:34672820~34676598	7	3778	503	6.77	55.967	AT3G54450.1	AtNPF5.4	plasma membrane
BraA10g024320.3C	Brassica rapa	BrNPF5.22	A10:16674405~16676130	2	1725	273	5.72	30.1414	AT5G14940.1	AtNPF5.8	plasma membrane
BraA01g032090.3C	Brassica rapa	BrNPF6.1	A01:21885380~21889127	4	3747	578	9.23	63.8254	AT3G21670.1	AtNPF6.4	plasma membrane
BraA02g004850.3C	Brassica rapa	BrNPF6.2	A02:2364971~2367147	5	2176	622	8.67	68.9943	AT5G13400.1	AtNPF6.1	plasma membrane
BraA05g025490.3C	Brassica rapa	BrNPF6.3	A05:19200397~19202444	5	2047	358	7.63	39.1793	AT3G21670.1	AtNPF6.4	plasma membrane
BraA06g009470.3C	Brassica rapa	BrNPF6.4	A06:5167089~5168324	4	1235	258	9.58	27.9486	AT1G12110.1	AtNPF6.3	plasma membrane
BraA07g017760.3C	Brassica rapa	BrNPF6.5	A07:15230564~15235850	7	5286	502	8.96	55.2016	AT2G26690.2	AtNPF6.2	plasma membrane
BraA08g031180.3C	Brassica rapa	BrNPF6.6	A08:20956829~20960518	5	3689	590	8.75	65.0852	AT1G12110.1	AtNPF6.3	plasma membrane
BraA09g060970.3C	Brassica rapa	BrNPF6.7	A09:42614336~42618089	5	3753	589	8.57	64.9742	AT1G12110.1	AtNPF6.3	plasma membrane
BraA01g012370.3C	Brassica rapa	BrNPF7.1	A01:6414144~6416171	4	2027	583	6.22	64.7175	AT4G21680.1	AtNPF7.2	plasma membrane
BraA03g049670.3C	Brassica rapa	BrNPF7.2	A03:25372935~25374941	4	2006	583	7.06	64.5485	AT4G21680.1	AtNPF7.2	plasma membrane
BraA05g023200.3C	Brassica rapa	BrNPF7.3	A05:17088575~17091980	5	3405	566	5.78	63.3102	AT1G32450.1	AtNPF7.3	plasma membrane
BraA08g014300.3C	Brassica rapa	BrNPF7.4	A08:11899155~11899451	1	296	98	9.65	11.3585	AT4G21680.1	AtNPF7.2	chloroplast
BraA09g032690.3C	Brassica rapa	BrNPF7.5	A09:25398462~25402221	6	3759	511	6.62	57.2274	AT1G32450.1	AtNPF7.3	plasma membrane
BraA10g020730.3C	Brassica rapa	BrNPF7.6	A10:14940119~14942439	4	2320	607	6.12	67.0405	AT5G19640.1	AtNPF7.1	plasma membrane
BraA02g035310.3C	Brassica rapa	BrNPF8.1	A02:24462113~24464431	5	2318	520	5.31	57.8088	AT2G02020.1	AtNPF8.4	plasma membrane
BraA04g005660.3C	Brassica rapa	BrNPF8.2	A04:3749712~3751965	4	2253	571	8.18	63.9889	AT3G54140.2	AtNPF8.1	plasma membrane
BraA06g039940.3C	Brassica rapa	BrNPF8.3	A06:26543450~26546079	5	2629	585	5.72	64.4624	AT2G02040.1	AtNPF8.3	plasma membrane
BraA09g012480.3C	Brassica rapa	BrNPF8.4	A09:7315755~7320610	2	4855	297	7.58	33.3899	AT1G62200.1	AtNPF8.5	chloroplast
BraA09g023360.3C	Brassica rapa	BrNPF8.5	A09:15539439~15542267	5	2828	578	6.42	64.3448	AT1G62200.1	AtNPF8.5	plasma membrane
BraA09g023370.3C	Brassica rapa	BrNPF8.6	A09:15546569~15548848	4	2279	584	5.77	64.1531	AT2G02040.1	AtNPF8.3	plasma membrane
BraA09g045140.3C	Brassica rapa	BrNPF8.7	A09:34557783~34560452	4	2669	570	8.12	64.1833	AT3G54140.2	AtNPF8.1	plasma membrane
BraA09g059270.3C	Brassica rapa	BrNPF8.8	A09:41823598~41826639	6	3041	380	5.23	42.2098	AT2G02040.1	AtNPF8.3	plasma membrane
BraA10g033660.3C	Brassica rapa	BrNPF8.9	A10:20643174~20645129	4	1955	567	6.79	62.8958	AT5G01180.3	AtNPF8.2	plasma membrane
BniB01g048730.2N.1	Brassica nigra	BniNPF1.1	B1:51207430~51211286	4	3856	592	8.92	65.3571	AT3G16180.1	AtNPF1.1	plasma membrane
BniB02g050450.2N.1	Brassica nigra	BniNPF1.2	B2:51722705~51731230	18	8525	1547	6.95	172.756	AT5G11570.1	AtNPF1.3	plasma membrane
BniB04g057670.2N.1	Brassica nigra	BniNPF1.3	B4:49518909~49524794	4	5885	607	9.02	67.0902	AT1G52190.1	AtNPF1.2	plasma membrane
BniB05g025990.2N.1	Brassica nigra	BniNPF1.4	B5:12734168~12742839	17	8671	1481	6.26	163.544	AT1G52190.1	AtNPF1.2	plasma membrane
BniB07g053550.2N.1	Brassica nigra	BniNPF1.5	B7:53919170~53922323	4	3153	595	8.32	65.6613	AT3G16180.1	AtNPF1.1	plasma membrane
BniB02g079490.2N.1	Brassica nigra	BniNPF2.1	B2:66197606~66199155	4	1549	268	9.35	29.5738	AT5G28470.1	AtNPF2.8	plasma membrane
BniB03g007940.2N.1	Brassica nigra	BniNPF2.2	B3:3109293~3111950	4	2657	592	8.9	65.5675	AT1G18880.1	AtNPF2.9	plasma membrane
BniB03g028320.2N.1	Brassica nigra	BniNPF2.3	B3:12943184~12945820	4	2636	591	9.12	65.3644	AT1G18880.1	AtNPF2.9	plasma membrane
BniB03g031350.2N.1	Brassica nigra	BniNPF2.4	B3:14671787~14674896	4	3109	570	8.93	64.2883	AT1G27080.1	AtNPF2.12	plasma membrane
BniB03g041100.2N.1	Brassica nigra	BniNPF2.5	B3:20763451~20767839	4	4388	609	9.13	67.5256	AT1G69870.1	AtNPF2.13	plasma membrane
BniB03g047570.2N.1	Brassica nigra	BniNPF2.6	B3:24993413~24995691	4	2278	551	8.8	62.2323	AT1G69860.1	AtNPF2.14	plasma membrane
BniB03g047590.2N.1	Brassica nigra	BniNPF2.7	B3:25009736~25015230	4	5494	623	8.79	68.6888	AT1G69870.1	AtNPF2.13	plasma membrane
BniB04g002130.2N.1	Brassica nigra	BniNPF2.8	B4:1022088~1024566	4	2478	612	9.01	67.716	AT5G62680.1	AtNPF2.11	plasma membrane
BniB04g005070.2N.1	Brassica nigra	BniNPF2.9	B4:2513082~2515771	4	2689	573	9.34	63.4683	AT5G28470.2	AtNPF2.8	plasma membrane
BniB04g033500.2N.1	Brassica nigra	BniNPF2.10	B4:17804665~17812118	18	7453	1087	8.79	120.314	AT1G18880.1	AtNPF2.9	plasma membrane
BniB04g062210.2N.1	Brassica nigra	BniNPF2.11	B4:53196023~53198387	4	2364	240	8.95	26.1065	AT3G45650.1	AtNPF2.7	plasma membrane
BniB05g037820.2N.1	Brassica nigra	BniNPF2.12	B5:19996634~19998660	5	2026	559	7.51	61.1181	AT3G45650.1	AtNPF2.7	plasma membrane
BniB05g052360.2N.1	Brassica nigra	BniNPF2.13	B5:44394313~44396700	4	2387	617	8.86	68.3686	AT3G47960.1	AtNPF2.10	plasma membrane
BniB05g066910.2N.1	Brassica nigra	BniNPF2.14	B5:61906636~61911407	4	4771	594	8.98	65.7246	AT1G69870.1	AtNPF2.13	plasma membrane
BniB06g010940.2N.1	Brassica nigra	BniNPF2.15	B6:5574061~5576460	4	2399	612	9.1	67.7862	AT5G62680.1	AtNPF2.11	plasma membrane
BniB06g024230.2N.1	Brassica nigra	BniNPF2.16	B6:14337898~14340309	4	2411	634	8.71	70.5221	AT3G47960.1	AtNPF2.10	plasma membrane
BniB07g008620.2N.1	Brassica nigra	BniNPF2.17	B7:7927370~7932927	7	5557	775	9.69	87.787	AT3G45650.1	AtNPF2.7	nuclear
BniB07g041760.2N.1	Brassica nigra	BniNPF2.18	B7:47577010~47579359	4	2349	606	8.78	66.7297	AT5G62680.1	AtNPF2.11	plasma membrane
BniB07g052210.2N.1	Brassica nigra	BniNPF2.19	B7:53263978~53276947	9	12969	1131	6.79	124.105	AT3G45680.1	AtNPF2.3	plasma membrane
BniB08g058540.2N.1	Brassica nigra	BniNPF2.20	B8:55568659~55570717	4	2058	561	8.21	61.4635	AT3G45650.1	AtNPF2.7	plasma membrane
BniB08g058550.2N.1	Brassica nigra	BniNPF2.21	B8:55608494~55610421	4	1927	555	8.32	61.3741	AT3G45680.1	AtNPF2.3	plasma membrane
BniB08g061180.2N.1	Brassica nigra	BniNPF2.22	B8:57886043~57888835	4	2792	615	8.61	68.2053	AT3G47960.1	AtNPF2.10	plasma membrane
BniB03g041860.2N.1	Brassica nigra	BniNPF3.1	B3:21295226~21302614	5	7388	595	8.64	66.4456	AT1G68570.1	AtNPF3.1	plasma membrane
BniB03g045950.2N.1	Brassica nigra	BniNPF3.2	B3:23977886~23981043	5	3157	592	9.21	65.8058	AT1G68570.1	AtNPF3.1	plasma membrane
BniB05g065320.2N.1	Brassica nigra	BniNPF3.3	B5:60454302~60459825	5	5523	596	9.11	66.2914	AT1G68570.1	AtNPF3.1	plasma membrane
BniB02g010150.2N.1	Brassica nigra	BniNPF4.1	B2:5694227~5696402	4	2175	516	8.83	57.3245	AT3G25260.1	AtNPF4.1	plasma membrane
BniB02g010160.2N.1	Brassica nigra	BniNPF4.2	B2:5711701~5715801	4	4100	516	9.04	57.4437	AT3G25260.1	AtNPF4.1	plasma membrane
BniB03g031370.2N.1	Brassica nigra	BniNPF4.3	B3:14682625~14685400	5	2775	585	9.02	64.2753	AT1G27040.1	AtNPF4.5	plasma membrane
BniB03g047560.2N.1	Brassica nigra	BniNPF4.4	B3:24967184~24970961	5	3777	581	8.88	63.7836	AT1G69850.1	AtNPF4.6	plasma membrane
BniB04g019770.2N.1	Brassica nigra	BniNPF4.5	B4:10242084~10246679	5	4595	593	9.02	66.0485	AT1G59740.1	AtNPF4.3	plasma membrane
BniB04g050520.2N.1	Brassica nigra	BniNPF4.6	B4:32094161~32096955	5	2794	601	8.7	66.9187	AT1G33440.1	AtNPF4.4	plasma membrane
BniB05g066870.2N.1	Brassica nigra	BniNPF4.7	B5:61848552~61850200	3	1648	358	8.69	39.3318	AT1G69850.1	AtNPF4.6	plasma membrane
BniB06g011150.2N.1	Brassica nigra	BniNPF4.8	B6:5723008~5725358	4	2350	566	8.86	62.6951	AT5G62730.1	AtNPF4.7	plasma membrane
BniB06g017610.2N.1	Brassica nigra	BniNPF4.9	B6:9519727~9520700	3	973	264	7.58	29.5538	AT3G25280.1	AtNPF4.2	plasma membrane
BniB06g017640.2N.1	Brassica nigra	BniNPF4.10	B6:9550690~9551770	2	1080	302	6.59	34.2909	AT3G25280.1	AtNPF4.2	plasma membrane
BniB06g017670.2N.1	Brassica nigra	BniNPF4.11	B6:9591281~9592806	5	1525	398	6.09	44.7112	AT3G25280.1	AtNPF4.2	plasma membrane
BniB06g017730.2N.1	Brassica nigra	BniNPF4.12	B6:9633550~9635334	5	1784	484	5.96	54.3163	AT3G25280.1	AtNPF4.2	plasma membrane
BniB07g045830.2N.1	Brassica nigra	BniNPF4.13	B7:49646725~49653846	5	7121	593	9.27	65.9747	AT1G59740.1	AtNPF4.3	plasma membrane
BniB01g004860.2N.1	Brassica nigra	BniNPF5.1	B1:2377629~2382143	4	4514	582	9.13	64.6953	AT2G40460.1	AtNPF5.1	plasma membrane
BniB01g060580.2N.1	Brassica nigra	BniNPF5.2	B1:56897745~56900200	4	2455	570	6.17	63.2359	AT3G01350.1	AtNPF5.9	plasma membrane
BniB02g047880.2N.1	Brassica nigra	BniNPF5.3	B2:50539650~50542672	3	3022	555	8.4	61.6898	AT5G14940.1	AtNPF5.8	plasma membrane
BniB03g018430.2N.1	Brassica nigra	BniNPF5.4	B3:8089566~8091437	3	1871	536	8.62	59.3052	AT1G22570.1	AtNPF5.15	vacuole
BniB03g019730.2N.1	Brassica nigra	BniNPF5.5	B3:8647128~8649310	4	2182	565	8.49	62.0311	AT1G22570.1	AtNPF5.15	plasma membrane
BniB03g030330.2N.1	Brassica nigra	BniNPF5.6	B3:14144778~14147034	4	2256	562	8.54	62.5899	AT1G22550.1	AtNPF5.16	plasma membrane
BniB03g039830.2N.1	Brassica nigra	BniNPF5.7	B3:19936274~19938358	4	2084	534	8.73	59.3641	AT1G72130.1	AtNPF5.11	plasma membrane
BniB03g039840.2N.1	Brassica nigra	BniNPF5.8	B3:19938938~19968499	28	29561	3465	6.71	383.658	AT1G72140.1	AtNPF5.12	plasma membrane
BniB03g050250.2N.1	Brassica nigra	BniNPF5.9	B3:26611540~26613111	3	1571	191	6.26	21.3117	AT1G72130.3	AtNPF5.11	plasma membrane
BniB03g050300.2N.1	Brassica nigra	BniNPF5.10	B3:26801856~26802819	3	963	261	9.17	29.2588	AT1G72130.1	AtNPF5.11	plasma membrane
BniB04g011220.2N.1	Brassica nigra	BniNPF5.11	B4:5316561~5319540	5	2979	587	8.93	65.5395	AT5G46050.1	AtNPF5.2	plasma membrane
BniB04g011250.2N.1	Brassica nigra	BniNPF5.12	B4:5328870~5331545	3	2675	300	9.2	33.6071	AT5G46050.1	AtNPF5.2	plasma membrane
BniB04g015980.2N.1	Brassica nigra	BniNPF5.13	B4:7898508~7912241	13	13733	1344	9.08	150.43	AT5G46050.1	AtNPF5.2	plasma membrane
BniB04g016000.2N.1	Brassica nigra	BniNPF5.14	B4:7923209~7928055	5	4846	589	9.46	65.8971	AT5G46050.1	AtNPF5.2	plasma membrane
BniB04g037700.2N.1	Brassica nigra	BniNPF5.15	B4:20173400~20175376	4	1976	557	7.95	60.8825	AT1G22540.1	AtNPF5.10	plasma membrane
BniB04g037710.2N.1	Brassica nigra	BniNPF5.16	B4:20175676~20177897	4	2221	564	7.62	62.6907	AT1G22550.1	AtNPF5.16	vacuole
BniB05g023660.2N.1	Brassica nigra	BniNPF5.17	B5:11614641~11617513	3	2872	546	9.25	60.8391	AT5G14940.1	AtNPF5.8	plasma membrane
BniB05g069420.2N.1	Brassica nigra	BniNPF5.18	B5:63884766~63886692	3	1926	522	6.9	57.4634	AT1G72125.1	AtNPF5.13	plasma membrane
BniB05g069450.2N.1	Brassica nigra	BniNPF5.19	B5:63909549~63924711	15	15162	1378	8.32	152.915	AT1G72130.1	AtNPF5.11	plasma membrane
BniB05g069460.2N.1	Brassica nigra	BniNPF5.20	B5:63924728~63927651	4	2923	555	7.95	60.9765	AT1G72140.1	AtNPF5.12	plasma membrane
BniB06g000100.2N.1	Brassica nigra	BniNPF5.21	B6:40094~44364	4	4270	588	9.16	65.476	AT2G40460.1	AtNPF5.1	plasma membrane
BniB06g006510.2N.1	Brassica nigra	BniNPF5.22	B6:3247557~3249423	4	1866	510	8.73	56.7182	AT2G38100.3	AtNPF5.5	plasma membrane
BniB06g006670.2N.1	Brassica nigra	BniNPF5.23	B6:3307458~3311269	4	3811	577	9.25	64.6798	AT2G37900.1	AtNPF5.6	plasma membrane
BniB06g057630.2N.1	Brassica nigra	BniNPF5.24	B6:55026441~55029127	4	2686	596	8.81	66.5941	AT3G53960.1	AtNPF5.7	plasma membrane
BniB06g065800.2N.1	Brassica nigra	BniNPF5.25	B6:59166412~59169829	3	3417	518	9.33	57.8762	AT3G53960.1	AtNPF5.7	plasma membrane
BniB08g024070.2N.1	Brassica nigra	BniNPF5.26	B8:12187509~12189729	4	2220	584	8.46	65.2202	AT2G37900.1	AtNPF5.6	plasma membrane
BniB08g026130.2N.1	Brassica nigra	BniNPF5.27	B8:13592835~13599888	4	7053	584	9.18	65.0979	AT2G40460.1	AtNPF5.1	plasma membrane
BniB08g068300.2N.1	Brassica nigra	BniNPF5.28	B8:62621103~62624107	4	3004	587	8.11	65.7259	AT3G53960.1	AtNPF5.7	plasma membrane
BniB08g068660.2N.1	Brassica nigra	BniNPF5.29	B8:62828432~62831832	6	3400	560	8.53	62.1516	AT3G54450.1	AtNPF5.4	plasma membrane
BniB01g041500.2N.1	Brassica nigra	BniNPF6.1	B1:46720310~46722360	4	2050	588	8.99	65.17	AT3G21670.1	AtNPF6.4	plasma membrane
BniB02g006820.2N.1	Brassica nigra	BniNPF6.2	B2:3620239~3624117	5	3878	588	8.54	64.876	AT1G12110.1	AtNPF6.3	plasma membrane
BniB03g004950.2N.1	Brassica nigra	BniNPF6.3	B3:1974233~1977977	5	3744	590	8.83	65.1323	AT1G12110.1	AtNPF6.3	plasma membrane
BniB05g024940.2N.1	Brassica nigra	BniNPF6.4	B5:12196590~12198784	5	2194	626	8.67	69.1774	AT5G13400.1	AtNPF6.1	plasma membrane
BniB06g015910.2N.1	Brassica nigra	BniNPF6.5	B6:8158129~8163182	7	5053	577	9.02	63.4183	AT2G26690.1	AtNPF6.2	plasma membrane
BniB06g037720.2N.1	Brassica nigra	BniNPF6.6	B6:43889945~43893928	5	3983	590	8.21	65.3584	AT1G12110.1	AtNPF6.3	plasma membrane
BniB07g049720.2N.1	Brassica nigra	BniNPF6.7	B7:52037517~52038690	3	1173	296	9.47	32.6929	AT3G21670.1	AtNPF6.4	chloroplast
BniB02g043090.2N.1	Brassica nigra	BniNPF7.1	B2:48206243~48208593	4	2350	607	5.99	67.3979	AT5G19640.1	AtNPF7.1	plasma membrane
BniB02g070640.2N.1	Brassica nigra	BniNPF7.2	B2:61963361~61965364	4	2003	583	6.47	64.7137	AT4G21680.1	AtNPF7.2	plasma membrane
BniB03g035580.2N.1	Brassica nigra	BniNPF7.3	B3:17492262~17496547	6	4285	620	5.88	69.4311	AT1G32450.1	AtNPF7.3	plasma membrane
BniB04g048790.2N.1	Brassica nigra	BniNPF7.4	B4:29874475~29878828	6	4353	616	5.77	68.9645	AT1G32450.1	AtNPF7.3	plasma membrane
BniB05g015460.2N.1	Brassica nigra	BniNPF7.5	B5:7338692~7340694	4	2002	583	6.41	64.7426	AT4G21680.1	AtNPF7.2	plasma membrane
BniB05g017110.2N.1	Brassica nigra	BniNPF7.6	B5:8191209~8192261	4	1052	227	8.42	25.7658	AT4G21680.1	AtNPF7.2	chloroplast
BniB05g044090.2N.1	Brassica nigra	BniNPF7.7	B5:24477292~24479114	3	1822	229	9.6	26.3237	AT5G19640.1	AtNPF7.1	plasma membrane
BniB05g044100.2N.1	Brassica nigra	BniNPF7.8	B5:24480650~24481373	2	723	226	9.04	25.3553	AT5G19640.1	AtNPF7.1	vacuole
BniB02g009560.2N.1	Brassica nigra	BniNPF8.1	B2:5316899~5319731	5	2832	578	5.15	63.6948	AT2G02040.1	AtNPF8.3	plasma membrane
BniB02g058100.2N.1	Brassica nigra	BniNPF8.2	B2:55107709~55109700	4	1991	569	6.09	63.1749	AT5G01180.3	AtNPF8.2	plasma membrane
BniB02g059070.2N.1	Brassica nigra	BniNPF8.3	B2:55662311~55662721	1	410	136	9.51	15.4525	AT1G62200.1	AtNPF8.5	chloroplast
BniB02g065270.2N.1	Brassica nigra	BniNPF8.4	B2:59215519~59218039	5	2520	584	5.58	64.2221	AT2G02040.1	AtNPF8.3	plasma membrane
BniB04g009250.2N.1	Brassica nigra	BniNPF8.5	B4:4417772~4420100	4	2328	557	5.67	62.235	AT2G02020.1	AtNPF8.4	plasma membrane
BniB04g014570.2N.1	Brassica nigra	BniNPF8.6	B4:7099004~7104895	9	5891	1117	6	123.513	AT2G02040.1	AtNPF8.3	plasma membrane
BniB05g031500.2N.1	Brassica nigra	BniNPF8.7	B5:15617825~15618064	1	239	79	5.61	8.76705	AT3G54140.2	AtNPF8.1	chloroplast
BniB06g039880.2N.1	Brassica nigra	BniNPF8.8	B6:45400271~45402819	5	2548	578	5.16	64.0019	AT2G02040.1	AtNPF8.3	plasma membrane
BniB06g065630.2N.1	Brassica nigra	BniNPF8.9	B6:59068259~59070378	4	2119	570	8.18	63.8608	AT3G54140.2	AtNPF8.1	plasma membrane
BniB08g068430.2N.1	Brassica nigra	BniNPF8.10	B8:62690828~62692772	2	1944	460	6.61	51.6367	AT3G54140.2	AtNPF8.1	plasma membrane
BolC01g046640.2J	Brassica oleracea	BolNPF1.1	C01:44366151~44369601	4	3450	593	8.73	65.2741	AT3G16180.1	AtNPF1.1	plasma membrane
BolC03g083550.2J	Brassica oleracea	BolNPF1.2	C03:71753370~71754863	2	1493	456	9.27	50.2146	AT3G16180.1	AtNPF1.1	plasma membrane
BolC05g050090.2J	Brassica oleracea	BolNPF1.3	C05:48135482~48139281	4	3799	593	8.92	65.1979	AT3G16180.1	AtNPF1.1	plasma membrane
BolC06g006760.2J	Brassica oleracea	BolNPF1.4	C06:8004295~8008414	4	4119	606	9.16	67.1263	AT1G52190.1	AtNPF1.2	plasma membrane
BolC09g061100.2J	Brassica oleracea	BolNPF1.5	C09:62487064~62495099	16	8035	1474	6.29	163.639	AT1G52190.1	AtNPF1.2	plasma membrane
BolC01g030960.2J	Brassica oleracea	BolNPF2.1	C01:24837921~24840285	4	2364	615	8.94	68.1322	AT3G47960.1	AtNPF2.10	plasma membrane
BolC01g032330.2J	Brassica oleracea	BolNPF2.2	C01:27001915~27002412	2	497	137	7.8	15.1227	AT3G45660.3	AtNPF2.6	chloroplast
BolC01g044770.2J	Brassica oleracea	BolNPF2.3	C01:42577005~42579714	6	2709	569	8.57	62.3336	AT3G45680.1	AtNPF2.3	plasma membrane
BolC02g024330.2J	Brassica oleracea	BolNPF2.4	C02:20669576~20671394	3	1818	550	9.05	59.678	AT3G45680.1	AtNPF2.3	plasma membrane
BolC02g026780.2J	Brassica oleracea	BolNPF2.5	C02:23503302~23508364	4	5062	594	8.71	65.7395	AT1G69870.1	AtNPF2.13	plasma membrane
BolC02g056720.2J	Brassica oleracea	BolNPF2.6	C02:60307358~60311364	4	4006	572	9.19	63.2991	AT5G28470.2	AtNPF2.8	plasma membrane
BolC02g061160.2J	Brassica oleracea	BolNPF2.7	C02:64082388~64084785	4	2397	612	8.92	67.6268	AT5G62680.1	AtNPF2.11	plasma membrane
BolC03g023490.2J	Brassica oleracea	BolNPF2.8	C03:14005912~14008284	4	2372	552	6.46	60.2656	AT3G45680.1	AtNPF2.3	plasma membrane
BolC03g058480.2J	Brassica oleracea	BolNPF2.9	C03:42621267~42623659	4	2392	612	8.98	67.7251	AT5G62680.1	AtNPF2.11	plasma membrane
BolC03g061290.2J	Brassica oleracea	BolNPF2.10	C03:45962644~45965422	4	2778	634	8.71	70.461	AT3G47960.1	AtNPF2.10	plasma membrane
BolC03g065410.2J	Brassica oleracea	BolNPF2.11	C03:54088107~54090993	5	2886	628	8.35	69.2517	AT3G45650.1	AtNPF2.7	plasma membrane
BolC03g065420.2J	Brassica oleracea	BolNPF2.12	C03:54110344~54111990	3	1646	391	8.5	43.513	AT3G45700.1	AtNPF2.4	plasma membrane
BolC03g067570.2J	Brassica oleracea	BolNPF2.13	C03:56803398~56806002	4	2604	615	8.86	68.2266	AT3G47960.1	AtNPF2.10	plasma membrane
BolC03g067640.2J	Brassica oleracea	BolNPF2.14	C03:56895069~56897674	4	2605	615	8.86	68.2266	AT3G47960.1	AtNPF2.10	plasma membrane
BolC03g077170.2J	Brassica oleracea	BolNPF2.15	C03:65642602~65643087	1	485	161	6.27	17.7949	AT4G21680.1	AtNPF7.2	vacuole
BolC05g016550.2J	Brassica oleracea	BolNPF2.16	C05:9864659~9866837	4	2178	580	9.14	64.6578	AT1G18880.1	AtNPF2.9	plasma membrane
BolC06g034800.2J	Brassica oleracea	BolNPF2.17	C06:36000346~36004633	4	4287	604	8.96	66.9127	AT1G69870.1	AtNPF2.13	plasma membrane
BolC06g041260.2J	Brassica oleracea	BolNPF2.18	C06:41703783~41706505	4	2722	551	8.06	62.04	AT1G69860.1	AtNPF2.14	plasma membrane
BolC06g041290.2J	Brassica oleracea	BolNPF2.19	C06:41748195~41752589	4	4394	619	8.86	68.4085	AT1G69870.1	AtNPF2.13	plasma membrane
BolC07g019460.2J	Brassica oleracea	BolNPF2.20	C07:24750314~24752532	3	2218	530	9.26	59.7062	AT1G27080.1	AtNPF2.12	plasma membrane
BolC07g038940.2J	Brassica oleracea	BolNPF2.21	C07:42563110~42565548	2	2438	461	9.43	51.03	AT5G28470.2	AtNPF2.8	plasma membrane
BolC08g027350.2J	Brassica oleracea	BolNPF2.22	C08:30479895~30482176	4	2281	591	9.07	65.4565	AT1G18880.1	AtNPF2.9	plasma membrane
BolC08g050490.2J	Brassica oleracea	BolNPF2.23	C08:46398707~46401055	4	2348	592	9.08	65.3743	AT1G18880.1	AtNPF2.9	plasma membrane
BolC09g008180.2J	Brassica oleracea	BolNPF2.24	C09:5443619~5445987	4	2368	611	8.86	67.3784	AT5G62680.1	AtNPF2.11	plasma membrane
BolC02g024930.2J	Brassica oleracea	BolNPF3.1	C02:21595564~21599270	5	3706	596	9.02	66.2113	AT1G68570.1	AtNPF3.1	plasma membrane
BolC06g035580.2J	Brassica oleracea	BolNPF3.2	C06:36913720~36917645	5	3925	596	8.79	66.4123	AT1G68570.1	AtNPF3.1	plasma membrane
BolC06g039860.2J	Brassica oleracea	BolNPF3.3	C06:40571850~40575351	5	3501	592	9.05	65.7006	AT1G68570.1	AtNPF3.1	plasma membrane
BolC01g035120.2J	Brassica oleracea	BolNPF4.1	C01:31973575~31976889	3	3314	408	9.74	45.6361	AT1G59740.1	AtNPF4.3	plasma membrane
BolC03g049830.2J	Brassica oleracea	BolNPF4.2	C03:34824278~34827168	5	2890	584	9.31	64.8752	AT3G25260.1	AtNPF4.1	plasma membrane
BolC03g049840.2J	Brassica oleracea	BolNPF4.3	C03:34830095~34831230	2	1135	233	9.37	26.1773	AT3G25260.1	AtNPF4.1	extracellularacellular
BolC03g058390.2J	Brassica oleracea	BolNPF4.4	C03:42547900~42555932	7	8032	795	9.59	86.9067	AT5G62730.1	AtNPF4.7	plasma membrane
BolC04g021670.2J	Brassica oleracea	BolNPF4.5	C04:18595495~18597037	3	1542	452	6.23	50.1457	AT3G25280.1	AtNPF4.2	plasma membrane
BolC04g022730.2J	Brassica oleracea	BolNPF4.6	C04:19829161~19829521	2	360	106	8.43	11.8376	AT5G62730.2	AtNPF4.7	chloroplast
BolC06g012070.2J	Brassica oleracea	BolNPF4.7	C06:13842533~13845347	5	2814	601	8.73	66.9517	AT1G33440.1	AtNPF4.4	plasma membrane
BolC06g041250.2J	Brassica oleracea	BolNPF4.8	C06:41692095~41696069	5	3974	581	8.71	63.7626	AT1G69850.1	AtNPF4.6	plasma membrane
BolC07g019420.2J	Brassica oleracea	BolNPF4.9	C07:24731158~24734111	5	2953	584	9.15	64.3837	AT1G27040.1	AtNPF4.5	plasma membrane
BolC09g020650.2J	Brassica oleracea	BolNPF4.10	C09:17134797~17139572	5	4775	592	8.84	65.7291	AT1G59740.1	AtNPF4.3	plasma membrane
BolC02g006650.2J	Brassica oleracea	BolNPF5.1	C02:4054030~4060140	3	6110	545	9.01	60.741	AT5G14940.1	AtNPF5.8	plasma membrane
BolC02g028840.2J	Brassica oleracea	BolNPF5.2	C02:25674016~25675934	3	1918	522	8.51	57.4415	AT1G72125.1	AtNPF5.13	plasma membrane
BolC02g028870.2J	Brassica oleracea	BolNPF5.3	C02:25708700~25714461	4	5761	436	5.57	48.334	AT1G72130.3	AtNPF5.11	plasma membrane
BolC02g028880.2J	Brassica oleracea	BolNPF5.4	C02:25722006~25724046	4	2040	532	8.62	58.9757	AT1G72130.1	AtNPF5.11	plasma membrane
BolC02g028890.2J	Brassica oleracea	BolNPF5.5	C02:25728921~25731220	4	2299	554	8.42	60.9414	AT1G72140.1	AtNPF5.12	plasma membrane
BolC02g046380.2J	Brassica oleracea	BolNPF5.6	C02:50008347~50011479	4	3132	585	9.33	65.824	AT5G46050.1	AtNPF5.2	plasma membrane
BolC02g046390.2J	Brassica oleracea	BolNPF5.7	C02:50019446~50029927	4	10481	200	9.62	22.3021	AT5G46050.2	AtNPF5.2	plasma membrane
BolC02g046400.2J	Brassica oleracea	BolNPF5.8	C02:50045295~50049240	4	3945	276	6.08	30.5424	AT5G46050.1	AtNPF5.2	plasma membrane
BolC03g022420.2J	Brassica oleracea	BolNPF5.9	C03:13299874~13302071	4	2197	584	8.61	65.2882	AT2G37900.1	AtNPF5.6	plasma membrane
BolC03g024550.2J	Brassica oleracea	BolNPF5.10	C03:14861876~14868780	4	6904	585	9.08	65.1478	AT2G40460.1	AtNPF5.1	plasma membrane
BolC03g068200.2J	Brassica oleracea	BolNPF5.11	C03:57408841~57411075	4	2234	543	7.1	60.2255	AT1G22550.1	AtNPF5.16	plasma membrane
BolC03g068220.2J	Brassica oleracea	BolNPF5.12	C03:57432401~57434635	4	2234	543	7.1	60.2255	AT1G22550.1	AtNPF5.16	plasma membrane
BolC03g068230.2J	Brassica oleracea	BolNPF5.13	C03:57437960~57439852	3	1892	536	8.76	59.7079	AT1G22570.1	AtNPF5.15	plasma membrane
BolC04g002600.2J	Brassica oleracea	BolNPF5.14	C04:2155020~2159070	4	4050	582	9.16	65.0116	AT2G40460.1	AtNPF5.1	plasma membrane
BolC04g010070.2J	Brassica oleracea	BolNPF5.15	C04:7903074~7905116	4	2042	514	8.55	56.7752	AT2G38100.3	AtNPF5.5	plasma membrane
BolC04g010430.2J	Brassica oleracea	BolNPF5.16	C04:8160427~8163107	4	2680	585	8.88	65.6738	AT2G37900.1	AtNPF5.6	plasma membrane
BolC04g038370.2J	Brassica oleracea	BolNPF5.17	C04:39545626~39548236	4	2610	597	8.87	66.6078	AT3G53960.1	AtNPF5.7	plasma membrane
BolC04g064520.2J	Brassica oleracea	BolNPF5.18	C04:62832347~62837686	4	5339	582	9.19	64.49	AT2G40460.1	AtNPF5.1	plasma membrane
BolC05g020870.2J	Brassica oleracea	BolNPF5.19	C05:13671187~13673164	4	1977	561	8.58	61.2983	AT1G22540.1	AtNPF5.10	plasma membrane
BolC05g020880.2J	Brassica oleracea	BolNPF5.20	C05:13673494~13675728	4	2234	525	8.21	58.0634	AT1G22550.1	AtNPF5.16	vacuole
BolC05g062260.2J	Brassica oleracea	BolNPF5.21	C05:56424008~56426519	4	2511	572	6.69	63.6052	AT3G01350.1	AtNPF5.9	plasma membrane
BolC06g021110.2J	Brassica oleracea	BolNPF5.22	C06:23976648~23979298	4	2650	596	7.69	66.6359	AT3G53960.1	AtNPF5.7	plasma membrane
BolC06g021140.2J	Brassica oleracea	BolNPF5.23	C06:23995389~23998039	4	2650	596	7.69	66.6359	AT3G53960.1	AtNPF5.7	plasma membrane
BolC06g033230.2J	Brassica oleracea	BolNPF5.24	C06:34734794~34736843	4	2049	528	6.78	58.5222	AT1G72130.1	AtNPF5.11	plasma membrane
BolC06g033240.2J	Brassica oleracea	BolNPF5.25	C06:34738241~34740287	4	2046	552	8.78	60.6924	AT1G72140.1	AtNPF5.12	plasma membrane
BolC06g033250.2J	Brassica oleracea	BolNPF5.26	C06:34741029~34743085	4	2056	522	7.55	58.1297	AT1G72130.1	AtNPF5.11	plasma membrane
BolC06g033260.2J	Brassica oleracea	BolNPF5.27	C06:34749720~34751042	3	1322	256	7.62	28.7133	AT1G72130.3	AtNPF5.11	plasma membrane
BolC06g033270.2J	Brassica oleracea	BolNPF5.28	C06:34751089~34751915	3	826	219	8.15	24.1572	AT1G72130.1	AtNPF5.11	vacuole
BolC06g033280.2J	Brassica oleracea	BolNPF5.29	C06:34763931~34770822	4	6891	191	4.73	20.702	AT1G72130.3	AtNPF5.11	chloroplast
BolC06g033300.2J	Brassica oleracea	BolNPF5.30	C06:34779539~34781241	2	1702	264	6.57	29.4905	AT1G72130.3	AtNPF5.11	chloroplast
BolC06g033310.2J	Brassica oleracea	BolNPF5.31	C06:34788950~34789911	3	961	265	9.35	29.4792	AT1G72130.1	AtNPF5.11	plasma membrane
BolC06g033320.2J	Brassica oleracea	BolNPF5.32	C06:34793861~34796170	4	2309	563	7.58	61.8769	AT1G72125.1	AtNPF5.13	plasma membrane
BolC06g043600.2J	Brassica oleracea	BolNPF5.33	C06:43335501~43337390	4	1889	530	8.72	58.7927	AT1G72130.1	AtNPF5.11	plasma membrane
BolC07g020700.2J	Brassica oleracea	BolNPF5.34	C07:25920838~25933755	4	12917	562	8.35	62.4796	AT1G22550.1	AtNPF5.16	vacuole
BolC08g030250.2J	Brassica oleracea	BolNPF5.35	C08:32504414~32506993	4	2579	565	8.63	61.9721	AT1G22570.1	AtNPF5.15	plasma membrane
BolC08g030300.2J	Brassica oleracea	BolNPF5.36	C08:32552708~32555287	4	2579	565	8.63	61.9721	AT1G22570.1	AtNPF5.15	plasma membrane
BolC08g037860.2J	Brassica oleracea	BolNPF5.37	C08:38404268~38407379	4	3111	593	8.37	66.2964	AT3G53960.1	AtNPF5.7	plasma membrane
BolC08g038290.2J	Brassica oleracea	BolNPF5.38	C08:38672183~38675820	6	3637	559	8.43	62.3928	AT3G54450.1	AtNPF5.4	plasma membrane
BolC09g025550.2J	Brassica oleracea	BolNPF5.39	C09:22484525~22490481	6	5956	610	8.69	68.1954	AT5G46050.1	AtNPF5.2	plasma membrane
BolC09g025560.2J	Brassica oleracea	BolNPF5.40	C09:22517059~22521786	5	4727	587	9.03	65.6846	AT5G46050.1	AtNPF5.2	plasma membrane
BolC09g025570.2J	Brassica oleracea	BolNPF5.41	C09:22526740~22528838	5	2098	392	8.98	43.6519	AT5G46050.1	AtNPF5.2	plasma membrane
BolC09g058300.2J	Brassica oleracea	BolNPF5.42	C09:60849396~60853335	3	3939	561	8.8	62.1384	AT5G14940.1	AtNPF5.8	plasma membrane
BolC01g040990.2J	Brassica oleracea	BolNPF6.1	C01:38965248~38967456	5	2208	538	9	58.9566	AT3G21670.1	AtNPF6.4	plasma membrane
BolC02g005610.2J	Brassica oleracea	BolNPF6.2	C02:3519497~3521686	5	2189	622	8.91	68.8903	AT5G13400.1	AtNPF6.1	plasma membrane
BolC04g023610.2J	Brassica oleracea	BolNPF6.3	C04:20856781~20861779	7	4998	577	8.96	63.4984	AT2G26690.1	AtNPF6.2	plasma membrane
BolC05g010630.2J	Brassica oleracea	BolNPF6.4	C05:5854848~5855694	2	846	248	9.35	28.1514	AT1G12110.1	AtNPF6.3	plasma membrane
BolC05g010650.2J	Brassica oleracea	BolNPF6.5	C05:5863857~5865651	5	1794	302	8.64	32.773	AT1G12110.1	AtNPF6.3	plasma membrane
BolC05g041010.2J	Brassica oleracea	BolNPF6.6	C05:39175496~39178143	5	2647	614	9.35	68.3388	AT3G21670.1	AtNPF6.4	plasma membrane
BolC07g024860.2J	Brassica oleracea	BolNPF6.7	C07:30023602~30028876	7	5274	577	8.88	63.4381	AT2G26690.1	AtNPF6.2	plasma membrane
BolC08g023800.2J	Brassica oleracea	BolNPF6.8	C08:28010895~28014665	5	3770	590	8.74	65.1072	AT1G12110.1	AtNPF6.3	plasma membrane
BolC08g054930.2J	Brassica oleracea	BolNPF6.9	C08:48832318~48836384	5	4066	589	8.57	64.9381	AT1G12110.1	AtNPF6.3	plasma membrane
BolC01g014850.2J	Brassica oleracea	BolNPF7.1	C01:9788118~9788597	1	479	159	5.29	17.6393	AT4G21680.1	AtNPF7.2	golgi
BolC01g014880.2J	Brassica oleracea	BolNPF7.2	C01:9797766~9799791	4	2025	583	6.05	64.6704	AT4G21680.1	AtNPF7.2	plasma membrane
BolC05g030730.2J	Brassica oleracea	BolNPF7.3	C05:24127976~24132002	6	4026	619	6.19	69.2219	AT1G32450.1	AtNPF7.3	plasma membrane
BolC05g037980.2J	Brassica oleracea	BolNPF7.4	C05:35362074~35365523	5	3449	606	5.93	67.8404	AT1G32450.1	AtNPF7.3	plasma membrane
BolC07g049280.2J	Brassica oleracea	BolNPF7.5	C07:49126106~49128111	4	2005	583	7.52	64.6937	AT4G21680.1	AtNPF7.2	plasma membrane
BolC09g052720.2J	Brassica oleracea	BolNPF7.6	C09:56878107~56880365	4	2258	607	6.12	67.0826	AT5G19640.1	AtNPF7.1	plasma membrane
BolC02g049920.2J	Brassica oleracea	BolNPF8.1	C02:53687530~53689842	4	2312	557	5.8	62.195	AT2G02020.1	AtNPF8.4	plasma membrane
BolC04g038050.2J	Brassica oleracea	BolNPF8.2	C04:39248904~39251279	4	2375	571	8.18	64.019	AT3G54140.2	AtNPF8.1	plasma membrane
BolC05g012190.2J	Brassica oleracea	BolNPF8.3	C05:6942454~6944963	5	2509	574	4.98	63.6044	AT2G02040.1	AtNPF8.3	plasma membrane
BolC06g002450.2J	Brassica oleracea	BolNPF8.4	C06:3518073~3518583	2	510	140	4.89	15.9795	AT3G54140.2	AtNPF8.1	cytoplasmic
BolC07g032090.2J	Brassica oleracea	BolNPF8.5	C07:37020371~37022793	5	2422	585	5.88	64.3663	AT2G02040.1	AtNPF8.3	plasma membrane
BolC08g038050.2J	Brassica oleracea	BolNPF8.6	C08:38546797~38549806	5	3009	552	8.77	62.2361	AT3G54140.2	AtNPF8.1	plasma membrane
BolC08g053090.2J	Brassica oleracea	BolNPF8.7	C08:47807428~47816770	25	9342	1630	6.15	182.834	AT2G02040.1	AtNPF8.3	plasma membrane
BolC09g014500.2J	Brassica oleracea	BolNPF8.8	C09:10589841~10590359	1	518	172	5.69	18.8239	AT2G02020.2	AtNPF8.4	vacuole
BolC09g027620.2J	Brassica oleracea	BolNPF8.9	C09:24910745~24913740	5	2995	578	6.56	64.3166	AT1G62200.1	AtNPF8.5	plasma membrane
BolC09g027630.2J	Brassica oleracea	BolNPF8.10	C09:24917693~24919530	3	1837	548	5.58	60.5031	AT2G02040.1	AtNPF8.3	plasma membrane
BolC09g069460.2J	Brassica oleracea	BolNPF8.11	C09:67283983~67285905	4	1922	567	6.56	62.9878	AT5G01180.3	AtNPF8.2	plasma membrane
