# Supplementary material for: Identification of NPF Family Genes in Brassica rapa Reveal Their Potential Functions in Pollen Development and Response to Low Nitrate Stress
Source: Int J Mol Sci. 2023 Jan 1;24(1):754. doi: 10.3390/ijms24010754 (PMC9821126; doi:10.3390/ijms24010754)
Supplement: Supplementary file 1 [file ijms-24-00754-s001.zip › Table S3.xlsx]

## Sheet: Table S3
Table S3. Collinear gene pairs of NPFs in Arabidopsis, B. rapa, B. nigra, and B. oleracea.
Gene ID 1	Gene Name 1	Species	Gene ID 1	Gene Name 2	Species
BraA01g012370.3C	BrNPF7.1	Brassica rapa	BolC01g014880.2J	BolNPF7.2	Brassica oleracea
BraA01g024830.3C	BrNPF2.1	Brassica rapa	BolC01g030960.2J	BolNPF2.1	Brassica oleracea
BraA01g025490.3C	BrNPF2.2	Brassica rapa	BolC01g032330.2J	BolNPF2.2	Brassica oleracea
BraA01g027720.3C	BrNPF4.1	Brassica rapa	BolC01g035120.2J	BolNPF4.1	Brassica oleracea
BraA01g032090.3C	BrNPF6.1	Brassica rapa	BolC01g040990.2J	BolNPF6.1	Brassica oleracea
BraA01g034660.3C	BrNPF2.3	Brassica rapa	BolC01g044770.2J	BolNPF2.3	Brassica oleracea
BraA01g036060.3C	BrNPF1.1	Brassica rapa	BolC01g046640.2J	BolNPF1.1	Brassica oleracea
BraA02g004850.3C	BrNPF6.2	Brassica rapa	BolC02g005610.2J	BolNPF6.2	Brassica oleracea
BraA02g005730.3C	BrNPF5.1	Brassica rapa	BolC02g006650.2J	BolNPF5.1	Brassica oleracea
BraA02g018130.3C	BrNPF2.4	Brassica rapa	BolC02g024330.2J	BolNPF2.4	Brassica oleracea
BraA02g018550.3C	BrNPF3.1	Brassica rapa	BolC02g024930.2J	BolNPF3.1	Brassica oleracea
BraA02g019460.3C	BrNPF2.5	Brassica rapa	BolC02g026780.2J	BolNPF2.5	Brassica oleracea
BraA02g020730.3C	BrNPF5.2	Brassica rapa	BolC02g028840.2J	BolNPF5.2	Brassica oleracea
BraA02g020750.3C	BrNPF5.3	Brassica rapa	BolC02g028880.2J	BolNPF5.4	Brassica oleracea
BraA02g032550.3C	BrNPF5.4	Brassica rapa	BolC02g046380.2J	BolNPF5.6	Brassica oleracea
BraA02g032560.3C	BrNPF5.5	Brassica rapa	BolC02g046390.2J	BolNPF5.7	Brassica oleracea
BraA02g035310.3C	BrNPF8.1	Brassica rapa	BolC02g049920.2J	BolNPF8.1	Brassica oleracea
BraA02g040490.3C	BrNPF2.6	Brassica rapa	BolC02g056720.2J	BolNPF2.6	Brassica oleracea
BraA02g043810.3C	BrNPF2.7	Brassica rapa	BolC02g061160.2J	BolNPF2.7	Brassica oleracea
BraA09g040490.3C	BrNPF5.19	Brassica rapa	BolC08g030250.2J	BolNPF5.35	Brassica oleracea
BraA09g044870.3C	BrNPF5.20	Brassica rapa	BolC08g037860.2J	BolNPF5.37	Brassica oleracea
BraA09g045140.3C	BrNPF8.7	Brassica rapa	BolC08g038050.2J	BolNPF8.6	Brassica oleracea
BraA09g045370.3C	BrNPF5.21	Brassica rapa	BolC08g038290.2J	BolNPF5.38	Brassica oleracea
BraA09g056980.3C	BrNPF2.25	Brassica rapa	BolC08g050490.2J	BolNPF2.23	Brassica oleracea
BraA09g059270.3C	BrNPF8.8	Brassica rapa	BolC08g053090.2J	BolNPF8.7	Brassica oleracea
BraA09g060970.3C	BrNPF6.7	Brassica rapa	BolC08g054930.2J	BolNPF6.9	Brassica oleracea
BraA02g020730.3C	BrNPF5.2	Brassica rapa	BniB04g037710.2N.1	BniNPF5.16	Brassica nigra
BraA02g020750.3C	BrNPF5.3	Brassica rapa	BniB04g037700.2N.1	BniNPF5.15	Brassica nigra
BraA02g032550.3C	BrNPF5.4	Brassica rapa	BniB04g011220.2N.1	BniNPF5.11	Brassica nigra
BraA02g035310.3C	BrNPF8.1	Brassica rapa	BniB04g009250.2N.1	BniNPF8.5	Brassica nigra
BraA02g040490.3C	BrNPF2.6	Brassica rapa	BniB04g005070.2N.1	BniNPF2.9	Brassica nigra
BraA02g043810.3C	BrNPF2.7	Brassica rapa	BniB04g002130.2N.1	BniNPF2.8	Brassica nigra
BraA07g013400.3C	BrNPF2.16	Brassica rapa	BniB03g031350.2N.1	BniNPF2.4	Brassica nigra
BraA07g030190.3C	BrNPF2.18	Brassica rapa	BniB03g041100.2N.1	BniNPF2.5	Brassica nigra
BraA07g030700.3C	BrNPF3.2	Brassica rapa	BniB03g041860.2N.1	BniNPF3.1	Brassica nigra
BraA07g034710.3C	BrNPF4.7	Brassica rapa	BniB03g047560.2N.1	BniNPF4.4	Brassica nigra
BraA07g034730.3C	BrNPF2.20	Brassica rapa	BniB03g047570.2N.1	BniNPF2.6	Brassica nigra
BraA07g036540.3C	BrNPF5.15	Brassica rapa	BniB03g050300.2N.1	BniNPF5.10	Brassica nigra
BraA09g007360.3C	BrNPF2.23	Brassica rapa	BniB04g002130.2N.1	BniNPF2.8	Brassica nigra
BraA09g012480.3C	BrNPF8.4	Brassica rapa	BniB04g009250.2N.1	BniNPF8.5	Brassica nigra
BraA09g021560.3C	BrNPF5.16	Brassica rapa	BniB04g011220.2N.1	BniNPF5.11	Brassica nigra
BraA09g023370.3C	BrNPF8.6	Brassica rapa	BniB04g014570.2N.1	BniNPF8.6	Brassica nigra
BraA09g031580.3C	BrNPF4.9	Brassica rapa	BniB04g019770.2N.1	BniNPF4.5	Brassica nigra
BraA09g040490.3C	BrNPF5.19	Brassica rapa	BniB04g037710.2N.1	BniNPF5.16	Brassica nigra
BraA07g013380.3C	BrNPF4.5	Brassica rapa	AT1G27040.1	AtNPF4.5	Arabidopsis
BraA07g013400.3C	BrNPF2.16	Brassica rapa	AT1G27080.1	AtNPF2.12	Arabidopsis
BraA07g030700.3C	BrNPF3.2	Brassica rapa	AT1G68570.1	AtNPF3.1	Arabidopsis
BraA07g034710.3C	BrNPF4.7	Brassica rapa	AT1G69850.1	AtNPF4.6	Arabidopsis
BraA07g034730.3C	BrNPF2.20	Brassica rapa	AT1G69860.1	AtNPF2.14	Arabidopsis
BraA07g036540.3C	BrNPF5.15	Brassica rapa	AT1G72130.1	AtNPF5.11	Arabidopsis
BraA09g012480.3C	BrNPF8.4	Brassica rapa	AT1G62200.1	AtNPF8.5	Arabidopsis
BraA09g031580.3C	BrNPF4.9	Brassica rapa	AT1G33440.1	AtNPF4.4	Arabidopsis
BraA09g032690.3C	BrNPF7.5	Brassica rapa	AT1G32450.1	AtNPF7.3	Arabidopsis
BraA09g040490.3C	BrNPF5.19	Brassica rapa	AT1G22550.1	AtNPF5.16	Arabidopsis
BraA09g045370.3C	BrNPF5.21	Brassica rapa	AT1G22540.1	AtNPF5.10	Arabidopsis
BraA09g056980.3C	BrNPF2.25	Brassica rapa	AT1G18880.1	AtNPF2.9	Arabidopsis
BraA09g060970.3C	BrNPF6.7	Brassica rapa	AT1G12110.1	AtNPF6.3	Arabidopsis
BniB04g002130.2N.1	BniNPF2.8	Brassica nigra	BolC02g061160.2J	BolNPF2.7	Brassica oleracea
BniB04g005070.2N.1	BniNPF2.9	Brassica nigra	BolC02g056720.2J	BolNPF2.6	Brassica oleracea
BniB04g009250.2N.1	BniNPF8.5	Brassica nigra	BolC02g049920.2J	BolNPF8.1	Brassica oleracea
BniB04g015980.2N.1	BniNPF5.13	Brassica nigra	BolC02g046390.2J	BolNPF5.7	Brassica oleracea
BniB04g037700.2N.1	BniNPF5.15	Brassica nigra	BolC02g028890.2J	BolNPF5.5	Brassica oleracea
BniB04g037710.2N.1	BniNPF5.16	Brassica nigra	BolC02g028840.2J	BolNPF5.2	Brassica oleracea
BniB05g024940.2N.1	BniNPF6.4	Brassica nigra	BolC02g005610.2J	BolNPF6.2	Brassica oleracea
BniB05g037820.2N.1	BniNPF2.12	Brassica nigra	BolC02g024330.2J	BolNPF2.4	Brassica oleracea
BniB05g065320.2N.1	BniNPF3.3	Brassica nigra	BolC02g024930.2J	BolNPF3.1	Brassica oleracea
BniB05g066910.2N.1	BniNPF2.14	Brassica nigra	BolC02g026780.2J	BolNPF2.5	Brassica oleracea
BniB05g069420.2N.1	BniNPF5.18	Brassica nigra	BolC02g028840.2J	BolNPF5.2	Brassica oleracea
BniB05g069450.2N.1	BniNPF5.19	Brassica nigra	BolC02g028880.2J	BolNPF5.4	Brassica oleracea
BniB05g069460.2N.1	BniNPF5.20	Brassica nigra	BolC02g028890.2J	BolNPF5.5	Brassica oleracea
BolC05g010630.2J	BolNPF6.4	Brassica oleracea	AT1G12110.1	AtNPF6.3	Arabidopsis
BolC05g016550.2J	BolNPF2.16	Brassica oleracea	AT1G18880.1	AtNPF2.9	Arabidopsis
BolC05g020870.2J	BolNPF5.19	Brassica oleracea	AT1G22540.1	AtNPF5.10	Arabidopsis
BolC05g020880.2J	BolNPF5.20	Brassica oleracea	AT1G22550.1	AtNPF5.16	Arabidopsis
BolC05g030730.2J	BolNPF7.3	Brassica oleracea	AT1G32450.1	AtNPF7.3	Arabidopsis
BolC05g050090.2J	BolNPF1.3	Brassica oleracea	AT1G52190.1	AtNPF1.2	Arabidopsis
BolC09g008180.2J	BolNPF2.24	Brassica oleracea	AT5G62680.1	AtNPF2.11	Arabidopsis
BolC09g025570.2J	BolNPF5.41	Brassica oleracea	AT5G46050.1	AtNPF5.2	Arabidopsis
BolC09g052720.2J	BolNPF7.6	Brassica oleracea	AT5G19640.1	AtNPF7.1	Arabidopsis
BolC09g058300.2J	BolNPF5.42	Brassica oleracea	AT5G14940.1	AtNPF5.8	Arabidopsis
BolC09g061100.2J	BolNPF1.5	Brassica oleracea	AT5G11570.1	AtNPF1.3	Arabidopsis
BolC09g069460.2J	BolNPF8.11	Brassica oleracea	AT5G01180.1	AtNPF8.2	Arabidopsis
BniB03g004950.2N.1	BniNPF6.3	Brassica nigra	AT1G12110.1	AtNPF6.3	Arabidopsis
BniB03g007940.2N.1	BniNPF2.2	Brassica nigra	AT1G18880.1	AtNPF2.9	Arabidopsis
BniB03g018430.2N.1	BniNPF5.4	Brassica nigra	AT1G22550.1	AtNPF5.16	Arabidopsis
BniB03g031350.2N.1	BniNPF2.4	Brassica nigra	AT1G27080.1	AtNPF2.12	Arabidopsis
BniB03g035580.2N.1	BniNPF7.3	Brassica nigra	AT1G32450.1	AtNPF7.3	Arabidopsis
BniB03g041860.2N.1	BniNPF3.1	Brassica nigra	AT1G68570.1	AtNPF3.1	Arabidopsis
BniB03g047560.2N.1	BniNPF4.4	Brassica nigra	AT1G69850.1	AtNPF4.6	Arabidopsis
BniB03g050250.2N.1	BniNPF5.9	Brassica nigra	AT1G72130.1	AtNPF5.11	Arabidopsis
BniB05g015460.2N.1	BniNPF7.5	Brassica nigra	AT1G32450.1	AtNPF7.3	Arabidopsis
BniB05g025990.2N.1	BniNPF1.4	Brassica nigra	AT1G52190.1	AtNPF1.2	Arabidopsis
BniB05g065320.2N.1	BniNPF3.3	Brassica nigra	AT1G68570.1	AtNPF3.1	Arabidopsis
BniB05g066870.2N.1	BniNPF4.7	Brassica nigra	AT1G69850.1	AtNPF4.6	Arabidopsis
BniB05g066910.2N.1	BniNPF2.14	Brassica nigra	AT1G69870.1	AtNPF2.13	Arabidopsis
BniB05g069420.2N.1	BniNPF5.18	Brassica nigra	AT1G72120.1	AtNPF5.14	Arabidopsis
BniB05g069450.2N.1	BniNPF5.19	Brassica nigra	AT1G72130.1	AtNPF5.11	Arabidopsis
BolC05g010630.2J	BolNPF6.4	Brassica oleracea	BolC08g054930.2J	BolNPF6.9	Brassica oleracea
BolC05g012190.2J	BolNPF8.3	Brassica oleracea	BolC08g053090.2J	BolNPF8.7	Brassica oleracea
BolC05g016550.2J	BolNPF2.16	Brassica oleracea	BolC08g050490.2J	BolNPF2.23	Brassica oleracea
BolC05g020870.2J	BolNPF5.19	Brassica oleracea	BolC08g038290.2J	BolNPF5.38	Brassica oleracea
BolC05g020880.2J	BolNPF5.20	Brassica oleracea	BolC08g030250.2J	BolNPF5.35	Brassica oleracea
BolC05g041010.2J	BolNPF6.6	Brassica oleracea	BolC08g023800.2J	BolNPF6.8	Brassica oleracea
