# Supplementary material for: Identification of NPF Family Genes in Brassica rapa Reveal Their Potential Functions in Pollen Development and Response to Low Nitrate Stress
Source: Int J Mol Sci. 2023 Jan 1;24(1):754. doi: 10.3390/ijms24010754 (PMC9821126; doi:10.3390/ijms24010754)
Supplement: Supplementary file 1 [file ijms-24-00754-s001.zip › Table S4.xlsx]

## Sheet: Table S4
Table S4. Distribution of cis-acting elements in the promoters of BrNPF gene family members.
Subgroup	Gene ID	Gene Name	Phytohormones-responsive																		Environmental-responsive																							Plant growth and development			Transcriptional factors binding sites
			MeJA			Abscisic acid			Auxin				Ethylene	Salicylic acid			Gibberellic acid				Drought			Low-temperature	Stress	Defense/stress	Anaerobic	Wouding/Pathogen			Wound	Light											Circadian	Zein metabolism	Meristem specific gene activation	Seed specific expression	Transcriptional factors binding sites
			CGTCA-motif	TGACG-motif	Total	ABRE	DRE1	Total	AuxRR-core	TGA-element	GATA-box	Total	ERE	SARE	TCA-element	Total	GARE-motif	P-box	TATC-box	Total	MBS	as-1	Total	LTR	STRE	TC-rich repeats	ARE	WRE3	box S	Total	WUN-motif	Box 4	G-box	GATA-motif	I-box	TCT-motif	GT1-motif	AE-box	GA-motif	MRE	LAMP-element	Total	circadian	O2-site	CAT-box	AAGAA-motif	MYC	MYB/MYB-like sequence	W box
NPF1	BraA10g026590.3C	BrNPF1.4	1	1	2	6	0	6	0	2	0	2	2	0	0	0	0	1	0	1	0	1	1	0	3	0	2	1	0	1	0	2	4	3	1	1	0	0	1	1	2	15	0	1	1	1	4	4	1
	BraA06g002150.3C	BrNPF1.3	0	0	0	0	0	0	0	0	0	0	4	0	0	0	0	0	0	0	0	0	0	1	1	1	4	0	0	0	0	3	0	0	0	0	1	0	0	1	1	6	0	0	0	1	3	10	0
	BraA01g036060.3C	BrNPF1.1	4	4	8	8	0	8	0	0	0	0	0	0	0	0	0	0	0	0	0	4	4	2	0	0	0	0	0	0	0	3	5	0	0	3	0	0	0	0	0	11	0	2	0	0	1	6	1
	BraA05g031010.3C	BrNPF1.2	4	4	8	0	0	0	1	2	0	3	1	0	1	1	1	0	0	1	2	4	6	1	0	1	3	0	0	0	0	4	0	2	0	0	3	0	0	0	0	9	0	1	0	2	0	13	1
NPF2	BraA02g043810.3C	BrNPF2.7	1	1	2	1	0	1	0	0	0	0	3	0	0	0	0	1	0	1	1	1	2	0	0	0	3	0	0	0	1	2	1	0	0	1	0	1	1	0	0	6	1	0	0	2	3	4	1
	BraA06g026290.3C	BrNPF2.14	5	5	10	5	0	5	0	0	0	0	0	0	0	0	0	1	0	1	1	5	6	0	1	0	3	0	0	0	0	2	4	0	0	1	1	0	0	1	0	9	0	0	0	1	5	4	2
	BraA09g007360.3C	BrNPF2.23	0	0	0	0	0	0	0	1	0	1	0	0	0	0	0	0	0	0	0	0	0	0	1	1	5	2	0	2	0	0	0	0	0	1	2	0	2	0	0	5	1	2	0	1	6	5	1
	BraA09g007380.3C	BrNPF2.24	2	2	4	2	0	2	0	2	0	2	3	0	1	1	0	0	0	0	1	2	3	0	0	0	0	1	0	1	0	4	2	0	0	1	1	3	0	0	0	11	0	0	0	1	4	7	2
	BraA01g024830.3C	BrNPF2.1	2	2	4	0	0	0	0	1	1	2	1	0	1	1	0	0	0	0	0	2	2	0	0	1	1	0	0	0	0	4	1	0	0	1	6	1	1	0	0	14	0	0	0	1	2	7	0
	BraA06g019030.3C	BrNPF2.10	0	0	0	0	0	0	1	0	0	1	3	0	0	0	0	0	0	0	0	0	0	1	0	3	1	0	0	0	1	8	0	0	0	1	1	0	0	0	0	10	0	0	2	2	1	8	2
	BraA06g024270.3C	BrNPF2.13	0	0	0	1	0	1	0	1	0	1	5	0	1	1	0	0	1	1	0	0	0	0	1	1	5	1	0	1	2	3	1	1	0	0	5	0	0	0	0	10	0	0	0	1	3	7	0
	BraA06g014600.3C	BrNPF2.9	4	4	8	2	0	2	0	0	0	0	1	0	1	1	1	1	0	2	0	4	4	0	1	0	1	0	0	0	0	1	2	0	1	3	1	0	0	0	1	9	0	0	0	0	2	7	0
	BraA08g028470.3C	BrNPF2.22	2	2	4	2	0	2	1	2	0	3	3	0	2	2	0	0	0	0	0	2	2	0	0	0	3	1	0	1	0	2	2	0	0	1	0	1	0	1	1	8	0	0	0	0	3	1	0
	BraA09g056980.3C	BrNPF2.25	2	2	4	4	0	4	0	2	0	2	2	0	0	0	0	0	0	0	1	2	3	1	1	0	2	1	0	1	0	4	2	0	0	2	0	0	0	0	1	9	0	0	0	2	4	1	0
	BraA07g034730.3C	BrNPF2.20	2	2	4	16	0	16	0	0	0	0	1	0	0	0	1	0	1	2	1	2	3	8	2	2	2	0	0	0	0	4	7	3	0	2	0	0	0	0	0	16	0	0	0	1	1	5	2
	BraA07g013400.3C	BrNPF2.16	1	1	2	0	0	0	0	0	0	0	3	1	0	1	0	0	0	0	1	1	2	1	0	0	1	1	1	2	1	4	1	1	0	0	2	1	1	0	0	10	0	1	0	3	6	2	0
	BraA07g013790.3C	BrNPF2.17	3	3	6	1	0	1	0	0	0	0	3	0	0	0	0	0	0	0	1	3	4	0	2	0	1	0	0	0	1	3	2	0	0	0	2	3	1	3	0	14	0	1	1	2	2	1	0
	BraA07g030190.3C	BrNPF2.18	1	1	2	0	0	0	0	0	0	0	0	0	0	0	1	1	0	2	0	1	1	1	4	0	0	0	0	0	1	0	0	0	0	1	1	0	0	0	2	4	0	0	0	0	0	7	0
	BraA02g019460.3C	BrNPF2.5	2	2	4	5	0	5	1	1	0	2	1	0	0	0	0	0	0	0	1	2	3	0	0	0	1	2	0	2	2	4	3	0	0	0	2	0	2	0	1	12	1	0	3	2	4	4	2
	BraA07g034740.3C	BrNPF2.21	1	1	2	5	0	5	2	1	0	3	1	1	0	1	0	0	0	0	1	1	2	3	0	1	0	1	0	1	2	5	3	0	0	1	0	0	2	0	1	12	0	2	1	0	4	9	1
	BraA02g040490.3C	BrNPF2.6	3	3	6	16	0	16	0	0	0	0	1	0	0	0	1	0	0	1	0	3	3	0	2	1	0	0	0	0	1	1	14	0	0	0	0	2	1	0	0	18	0	0	1	1	4	12	0
	BraA06g034360.3C	BrNPF2.15	0	0	0	4	0	4	0	0	0	0	0	0	2	2	1	0	0	1	0	0	0	3	8	0	0	4	2	6	0	0	2	0	0	0	1	0	1	1	0	5	0	0	0	1	0	8	1
	BraA01g025490.3C	BrNPF2.2	0	0	0	2	0	2	0	1	0	1	1	0	0	0	0	0	0	0	0	0	0	0	0	1	3	0	1	1	1	2	1	2	0	2	0	0	0	0	0	7	2	1	0	1	6	4	2
	BraA06g020830.3C	BrNPF2.12	2	2	4	0	1	1	0	0	0	0	1	0	0	0	1	1	0	2	2	2	4	0	1	1	0	0	0	0	0	2	1	1	0	0	1	0	0	0	0	5	0	1	1	0	5	11	1
	BraA06g020820.3C	BrNPF2.11	2	2	4	3	0	3	0	1	0	1	2	0	0	0	2	0	0	2	1	2	3	3	0	0	5	1	0	1	1	0	5	0	0	0	1	0	0	0	0	6	1	1	0	3	4	15	2
	BraA01g034660.3C	BrNPF2.3	0	0	0	1	0	1	0	0	0	0	4	0	0	0	0	0	0	0	0	0	0	1	1	2	3	1	0	1	0	6	2	0	0	0	1	0	0	1	0	10	0	0	0	0	5	4	1
	BraA02g018130.3C	BrNPF2.4	0	0	0	3	1	4	0	0	0	0	0	0	1	1	0	2	0	2	1	0	1	0	1	1	0	1	0	1	2	1	5	0	0	1	0	0	0	1	0	8	0	0	1	1	6	6	2
	BraA05g001720.3C	BrNPF2.8	3	3	6	0	0	0	1	1	0	2	0	0	0	0	0	1	1	2	0	3	3	1	2	0	2	0	0	0	0	2	0	1	0	3	2	0	0	1	0	9	0	0	0	2	0	2	7
	BraA07g030200.3C	BrNPF2.19	0	0	0	2	0	2	0	0	0	0	1	0	0	0	0	0	0	0	2	0	2	0	0	2	1	1	0	1	3	6	2	0	0	3	0	1	2	0	0	14	1	0	0	0	0	7	2
NPF5	BraA05g007530.3C	BrNPF5.11	2	2	4	2	0	2	0	1	0	1	1	0	1	1	2	1	0	3	0	2	2	0	0	0	5	1	0	1	2	1	2	1	1	2	1	0	0	1	2	11	1	0	1	3	5	6	0
	BraA03g019780.3C	BrNPF5.7	1	1	2	2	0	2	0	0	0	0	1	0	1	1	0	0	0	0	0	1	1	0	2	1	0	1	0	1	0	1	2	1	0	1	1	0	0	0	0	6	0	0	0	0	7	9	0
	BraA04g005820.3C	BrNPF5.9	1	1	2	1	0	1	2	1	0	3	1	0	0	0	0	1	0	1	0	1	1	1	3	0	0	0	0	0	1	3	1	0	0	1	1	1	1	0	0	8	0	0	1	5	4	10	1
	BraA07g021490.3C	BrNPF5.14	0	0	0	6	0	6	1	1	0	2	1	0	1	1	0	0	0	0	0	0	0	1	0	0	3	0	0	0	0	4	2	0	1	2	0	0	0	0	0	9	1	0	0	2	8	6	1
	BraA09g044870.3C	BrNPF5.20	1	1	2	12	0	12	0	0	0	0	0	0	1	1	0	1	0	1	0	1	1	1	0	0	1	0	0	0	0	1	4	0	1	5	1	2	0	0	0	14	1	2	2	3	7	4	1
	BraA05g007680.3C	BrNPF5.12	2	2	4	3	0	3	0	0	0	0	2	0	0	0	0	0	0	0	1	2	3	0	1	1	1	1	0	1	1	3	2	2	0	0	1	0	0	2	0	10	1	1	0	1	4	11	0
	BraA09g045370.3C	BrNPF5.21	0	0	0	1	0	1	0	0	0	0	1	0	0	0	0	0	0	0	0	0	0	0	0	0	1	1	1	2	0	3	1	0	1	2	0	1	1	1	0	10	0	1	0	1	3	9	1
	BraA02g005730.3C	BrNPF5.1	2	2	4	1	0	1	0	1	0	1	0	0	0	0	0	1	0	1	1	2	3	1	2	0	3	1	0	1	0	1	1	2	0	1	0	0	0	1	0	6	1	0	0	3	3	7	0
	BraA10g024320.3C	BrNPF5.22	1	1	2	1	0	1	0	0	0	0	1	0	0	0	1	0	1	2	0	1	1	1	1	2	3	0	1	1	2	3	0	0	0	1	5	1	0	0	1	11	1	0	1	0	4	10	1
	BraA05g040690.3C	BrNPF5.13	0	0	0	6	0	6	0	1	0	1	1	0	1	1	0	2	0	2	0	0	0	0	1	0	0	1	0	1	2	4	4	0	1	1	1	3	0	0	0	14	0	0	0	1	4	3	0
	BraA02g020730.3C	BrNPF5.2	2	2	4	0	0	0	0	0	0	0	4	0	2	2	0	1	0	1	0	2	2	2	3	1	0	0	0	0	0	5	0	0	0	0	1	0	0	0	0	6	0	1	0	0	6	4	2
	BraA09g040490.3C	BrNPF5.19	3	3	6	2	0	2	0	1	0	1	1	0	0	0	0	0	0	0	3	3	6	1	0	0	4	0	0	0	0	6	3	1	0	2	0	1	1	1	1	16	0	0	1	2	3	9	0
	BraA02g020750.3C	BrNPF5.3	2	2	4	4	0	4	0	1	0	1	0	1	1	2	0	0	0	0	0	2	2	0	0	0	3	0	0	0	0	4	5	0	0	1	1	0	0	0	0	11	1	1	0	0	9	3	1
	BraA07g036540.3C	BrNPF5.15	4	4	8	14	0	14	0	1	0	1	1	0	2	2	0	1	0	1	2	4	6	0	0	0	1	1	0	1	0	0	12	0	0	0	2	0	0	0	1	15	0	1	0	1	7	8	0
	BraA03g021460.3C	BrNPF5.8	0	0	0	0	0	0	1	2	0	3	2	0	0	0	0	0	0	0	0	0	0	2	0	2	0	1	0	1	0	4	1	0	1	5	1	0	0	0	0	12	0	0	1	1	3	8	2
	BraA05g001710.3C	BrNPF5.10	2	2	4	1	0	1	1	0	0	1	0	0	0	0	1	0	0	1	2	2	4	0	0	0	2	0	0	0	0	0	1	0	0	1	0	1	0	0	0	3	0	2	0	3	6	11	3
	BraA02g032550.3C	BrNPF5.4	2	2	4	1	0	1	0	0	0	0	2	0	1	1	0	0	0	0	0	2	2	0	1	1	1	0	1	1	0	5	1	0	0	2	2	0	0	0	0	10	0	0	0	3	1	1	2
	BraA09g021560.3C	BrNPF5.16	4	4	8	2	0	2	0	1	0	1	3	0	1	1	0	0	1	1	0	4	4	0	1	2	0	0	0	0	2	4	2	1	0	2	0	1	0	0	0	10	1	0	0	1	4	5	3
	BraA02g032560.3C	BrNPF5.5	0	0	0	5	1	6	0	0	0	0	6	0	0	0	0	0	0	0	0	0	0	2	1	0	3	0	0	0	0	5	4	0	0	2	0	0	0	0	1	12	1	1	1	1	6	6	0
	BraA02g032570.3C	BrNPF5.6	3	3	6	9	0	9	0	0	0	0	5	0	1	1	0	0	0	0	1	3	4	0	2	0	3	0	0	0	2	5	5	0	0	0	1	0	0	0	0	11	0	0	1	1	4	6	0
	BraA09g021570.3C	BrNPF5.17	1	1	2	0	0	0	0	0	0	0	3	0	1	1	1	0	1	2	1	1	2	1	2	1	4	0	0	0	0	4	0	1	0	1	2	0	1	0	0	9	0	0	0	0	2	12	0
	BraA09g021580.3C	BrNPF5.18	1	1	2	6	0	6	1	0	0	1	2	0	0	0	0	0	0	0	1	1	2	0	1	2	1	1	0	1	2	11	5	1	0	1	3	1	0	0	0	22	0	1	0	2	4	8	1
NPF3	BraA07g033670.3C	BrNPF3.3	1	1	2	6	0	6	0	0	0	0	2	0	0	0	0	0	1	1	0	1	1	1	0	0	3	0	0	0	1	3	3	1	0	2	1	1	1	0	0	12	1	1	1	0	4	4	1
	BraA02g018550.3C	BrNPF3.1	1	1	2	3	0	3	0	0	0	0	7	0	0	0	0	0	0	0	1	1	2	0	1	0	4	1	0	1	3	3	1	0	0	0	3	0	0	0	0	7	0	1	1	0	3	9	0
	BraA07g030700.3C	BrNPF3.2	2	2	4	2	0	2	0	0	0	0	0	0	1	1	0	0	0	0	0	2	2	0	0	0	2	0	0	0	0	1	2	0	2	2	0	0	0	0	0	7	0	0	1	0	5	13	0
NPF6	BraA02g004850.3C	BrNPF6.2	2	2	4	4	0	4	0	0	0	0	0	0	0	0	2	0	0	2	0	2	2	0	2	2	6	0	0	0	0	1	4	0	1	1	1	1	0	0	0	9	0	0	0	2	2	20	0
	BraA08g031180.3C	BrNPF6.6	1	1	2	3	0	3	0	1	0	1	1	0	1	1	0	1	0	1	1	1	2	0	0	0	4	0	0	0	0	4	1	0	0	1	1	1	1	1	1	11	0	0	2	1	7	9	0
	BraA09g060970.3C	BrNPF6.7	0	0	0	2	0	2	1	0	0	1	1	0	1	1	1	0	0	1	0	0	0	0	0	1	3	0	0	0	1	2	3	0	1	1	0	1	0	0	1	9	0	0	1	1	4	6	0
	BraA06g009470.3C	BrNPF6.4	1	1	2	5	0	5	0	0	0	0	2	0	2	2	0	1	1	2	1	1	2	1	1	0	2	1	1	2	0	3	3	0	0	3	1	0	0	1	0	11	0	0	1	1	2	2	1
	BraA01g032090.3C	BrNPF6.1	2	2	4	2	0	2	0	1	0	1	0	0	0	0	0	0	0	0	1	2	3	2	2	0	4	0	0	0	0	1	2	0	1	2	0	0	0	0	0	6	0	0	0	4	10	7	0
	BraA05g025490.3C	BrNPF6.3	1	1	2	0	1	1	0	1	0	1	0	0	1	1	1	1	0	2	1	1	2	0	0	0	1	0	0	0	1	1	0	0	1	2	3	0	0	1	0	8	0	2	0	2	9	13	0
	BraA07g017760.3C	BrNPF6.5	0	0	0	0	0	0	0	1	0	1	2	0	1	1	0	0	0	0	0	0	0	0	1	2	0	0	0	0	0	4	1	0	1	3	3	1	0	0	0	13	0	0	0	3	1	11	2
NPF4	BraA01g027720.3C	BrNPF4.1	1	1	2	1	0	1	0	0	0	0	2	0	0	0	0	0	2	2	2	1	3	2	1	1	2	0	0	0	2	2	3	1	0	0	2	1	0	0	1	10	0	1	0	0	3	5	2
	BraA09g017570.3C	BrNPF4.8	2	2	4	2	0	2	1	1	0	2	1	0	3	3	0	0	0	0	2	2	4	0	2	1	4	2	0	2	2	1	2	0	0	3	1	1	0	0	1	9	1	0	0	3	4	10	1
	BraA09g031580.3C	BrNPF4.9	3	3	6	2	0	2	1	0	0	1	2	0	1	1	1	0	0	1	1	3	4	1	0	0	2	1	0	1	1	3	2	0	0	0	1	0	1	0	0	7	0	0	1	0	1	6	1
	BraA03g041540.3C	BrNPF4.2	4	4	8	2	0	2	0	1	0	1	3	0	0	0	0	1	0	1	1	4	5	0	0	2	2	0	0	0	1	7	1	1	0	3	4	0	0	0	0	16	0	0	3	1	5	5	2
	BraA03g041550.3C	BrNPF4.3	0	0	0	0	0	0	1	0	0	1	3	0	3	3	0	1	0	1	0	0	0	0	1	2	3	0	0	0	1	11	0	1	0	2	0	1	0	1	0	16	4	0	2	0	5	5	1
	BraA07g018960.3C	BrNPF4.6	0	0	0	3	1	4	0	1	0	1	3	0	0	0	1	3	0	4	0	0	0	0	3	2	2	0	0	0	1	1	1	1	0	1	0	0	0	1	0	5	0	4	0	2	1	4	0
	BraA06g026380.3C	BrNPF4.4	0	0	0	2	0	2	0	0	0	0	2	0	1	1	1	1	0	2	1	0	1	0	2	1	4	0	0	0	0	1	2	0	0	0	2	0	0	2	0	7	0	0	0	3	4	9	1
	BraA07g013380.3C	BrNPF4.5	1	1	2	2	0	2	0	1	0	1	1	0	1	1	1	0	0	1	0	1	1	0	2	1	1	0	0	0	1	1	2	0	1	3	0	1	1	0	1	10	1	0	1	6	6	4	3
	BraA07g034710.3C	BrNPF4.7	2	2	4	4	0	4	0	0	0	0	1	0	0	0	0	0	0	0	0	2	2	0	0	1	4	0	0	0	0	4	5	2	0	2	0	1	0	0	0	14	0	2	0	1	4	9	1
NPF8	BraA04g005660.3C	BrNPF8.2	3	3	6	3	0	3	0	2	0	2	1	0	2	2	0	0	0	0	1	3	4	4	1	0	4	1	0	1	1	3	2	1	0	0	1	0	0	0	0	7	0	1	1	0	7	4	1
	BraA09g045140.3C	BrNPF8.7	4	4	8	3	0	3	0	1	0	1	0	0	1	1	0	0	0	0	1	4	5	1	1	0	2	1	1	2	1	2	2	0	0	3	2	0	0	0	0	9	1	1	1	0	2	5	0
	BraA10g033660.3C	BrNPF8.9	3	3	6	4	0	4	0	1	0	1	1	0	1	1	1	0	0	1	0	3	3	1	1	0	2	0	1	1	0	4	4	1	0	1	4	0	0	0	0	14	1	1	0	5	3	8	2
	BraA02g035310.3C	BrNPF8.1	0	0	0	14	0	14	0	0	0	0	5	0	1	1	0	0	0	0	0	0	0	3	1	0	4	2	1	3	1	4	10	1	0	0	1	0	0	2	0	18	0	0	0	2	3	4	0
	BraA09g023360.3C	BrNPF8.5	4	4	8	7	0	7	0	2	0	2	0	0	1	1	0	2	0	2	0	4	4	1	3	0	2	2	0	2	1	3	6	0	1	0	1	0	0	0	0	11	0	3	0	1	2	5	0
	BraA09g059270.3C	BrNPF8.8	2	2	4	2	0	2	0	0	0	0	1	0	0	0	0	1	0	1	2	2	4	0	2	1	3	2	0	2	1	2	2	0	0	2	3	2	0	0	0	11	1	0	0	1	6	6	1
	BraA06g039940.3C	BrNPF8.3	4	4	8	5	0	5	0	1	0	1	2	0	2	2	0	0	0	0	0	4	4	0	0	2	1	0	0	0	1	3	6	3	1	1	1	1	1	0	1	18	1	0	1	0	0	8	0
	BraA09g023370.3C	BrNPF8.6	2	2	4	1	0	1	0	1	0	1	5	0	0	0	1	0	0	1	0	2	2	1	2	0	3	1	0	1	0	4	1	2	1	0	0	0	1	0	0	9	0	1	1	1	9	5	1
	BraA09g012480.3C	BrNPF8.4	3	3	6	8	0	8	0	0	0	0	0	0	1	1	1	1	0	2	1	3	4	0	2	0	4	0	0	0	0	0	6	1	2	1	1	0	0	0	0	11	0	1	0	1	1	7	0
NPF7	BraA01g012370.3C	BrNPF7.1	1	1	2	3	0	3	0	0	0	0	2	0	1	1	0	0	0	0	0	1	1	1	1	0	4	0	0	0	0	7	1	1	0	1	1	0	2	0	0	13	0	0	0	2	2	3	0
	BraA03g049670.3C	BrNPF7.2	3	3	6	9	0	9	0	1	0	1	2	0	1	1	1	1	0	2	0	3	3	0	0	0	1	0	0	0	0	3	5	0	1	3	4	1	0	0	0	17	0	0	1	4	2	10	1
	BraA08g014300.3C	BrNPF7.4	0	0	0	1	0	1	0	1	0	1	0	0	1	1	0	0	0	0	0	0	0	2	1	0	3	0	0	0	0	1	1	0	0	0	1	0	0	0	0	3	0	0	0	2	3	9	2
	BraA10g020730.3C	BrNPF7.6	1	1	2	1	1	2	0	0	0	0	0	0	0	0	0	1	0	1	0	1	1	2	1	2	2	0	0	0	2	0	1	0	0	0	1	1	0	1	0	4	1	1	0	1	5	6	2
	BraA05g023200.3C	BrNPF7.3	1	1	2	4	0	4	0	0	0	0	1	0	2	2	0	1	0	1	1	1	2	1	1	1	8	1	1	2	1	3	2	0	0	2	1	3	1	1	0	13	0	2	0	2	4	1	0
	BraA09g032690.3C	BrNPF7.5	2	2	4	9	0	9	0	0	0	0	3	0	0	0	0	3	0	3	0	2	2	1	0	1	4	2	1	3	0	3	7	1	0	1	2	1	0	0	0	15	0	2	0	0	3	7	0
Total			138	138	276	287	6	293	17	47	1	65	141	3	54	57	26	36	10	72	47	138	185	65	88	55	191	45	13	58	57	255	224	42	22	108	105	44	28	28	22	878	28	48	39	118	324	576	79
