# Supplementary material for: Identification of NPF Family Genes in Brassica rapa Reveal Their Potential Functions in Pollen Development and Response to Low Nitrate Stress
Source: Int J Mol Sci. 2023 Jan 1;24(1):754. doi: 10.3390/ijms24010754 (PMC9821126; doi:10.3390/ijms24010754)
Supplement: Supplementary file 1 [file ijms-24-00754-s001.zip › Table S5.xlsx]

## Sheet: Table S5
Table S5. RNA-seq data showing the expression levels of BrNPF genes in different tissues and organs.
Br_ID	Br_Name	Callus	Root	Rosettes	Heading leaf																								Stem	Floral buds					Openend flower	Pistil				Silique	Unfertilized ovule	Embryo							Seed coat
					SAM	L1	L2R1	L2R2	L3R1	L3R2	L3R3	L3R4	L3R5	L5R1	L5R2	L5R3	L5R4	L5R5	L7R1	L7R2	L7R3	L7R4	L7R5	L9R1	L9R2	L9R3	L9R4	L9R5		Stage Ⅰ	Stage Ⅱ	Stage Ⅲ	Stage Ⅳ	Stage Ⅴ		0HAP	1HAP	3HAP	10HAP			Zygote	Octant	Globular	Heart	Torpedo	Bent	Mature	Zygote
BraA10g026590.3C	BrNPF1.4	0	11.8451	0.01367	0.105737	0.110018	0	0	0	0	0	0	0	0.019087	0	0	0.024871	0	0	0	0	0	0	0	0	0	0	0	0.034077	0.169192	0	0	0	0.752236	0.474261	0.164828	0	0	0	0	0.104569	0	0	0	0	0.030106	0.018695	0.015622	0
BraA06g002150.3C	BrNPF1.3	1.01125	0.650636	37.9396	17.9445	36.2428	63.2947	55.5679	73.8175	60.2238	130.488	292.984	332.781	120.637	190.735	232.03	366.984	483.371	102.066	119.183	142.588	358.538	200.018	49.6657	54.8336	56.2438	267.393	139.005	9.96861	12.4963	8.18418	15.7116	6.13995	69.1522	61.5413	89.0816	80.6108	124.643	80.4672	3.66607	94.0503	2.7399	2.78775	1.22191	2.93184	6.10776	7.61995	1.0385	39.6786
BraA01g036060.3C	BrNPF1.1	0.670989	1.97409	4.04548	18.8363	8.1181	4.36715	18.1159	2.98543	2.85851	7.41573	21.3561	25.7655	4.09708	5.20378	9.5144	29.4254	40.3174	6.72728	6.78524	12.2797	30.735	39.1943	12.6691	6.09764	8.84683	21.3437	23.8284	4.18178	14.6778	6.16436	4.07749	2.92211	14.0682	6.56973	12.6072	15.1953	13.7873	10.4948	0	21.6289	0.0466673	1.05542	0.213767	0.653667	0.92545	0.925542	0.14438	1.85561
BraA05g031010.3C	BrNPF1.2	2.21808	11.8425	6.51804	42.234	11.7967	13.9558	14.6083	18.072	15.7426	22.1189	27.8358	20.9159	30.371	32.8115	35.3012	38.8218	41.9177	14.8351	18.5299	18.3356	42.8565	30.807	7.28438	6.33849	12.7934	37.5642	29.5042	10.4164	13.794	6.47726	6.78449	3.39556	25.718	20.1449	35.5503	32.6907	36.4503	25.298	4.61053	38.6145	2.81422	4.00946	2.65899	1.51922	3.88253	2.36989	0.233978	5.62923
BraA02g043810.3C	BrNPF2.7	12.9956	194.362	19.4905	6.24685	25.903	9.81018	17.5203	7.97842	11.3924	9.94495	22.468	15.5004	13.0507	10.4214	16.5101	28.4578	12.3039	17.204	19.4096	12.7245	12.7787	20.1465	72.8368	58.7837	49.0085	33.6798	36.3001	66.6923	1.95591	1.40843	2.89867	4.02474	11.5059	41.1869	20.3379	18.7551	16.7853	19.1842	11.1791	8.33636	4.01781	6.72663	1.02171	0.248309	0.986627	4.8247	21.6553	2.00001
BraA06g026290.3C	BrNPF2.14	59.3101	179.246	93.979	23.5564	68.9149	21.238	64.8452	17.1195	17.936	17.7472	25.7525	52.7129	35.7238	30.9726	29.603	62.507	93.7689	51.0244	50.6209	43.3179	80.5577	323.885	372.84	345.436	204.719	243.466	280.281	158.148	6.9418	2.11261	5.11264	4.74665	24.0031	85.9325	25.9932	23.0133	36.6006	39.1518	2.32808	19.5033	8.33601	7.07381	2.21795	1.5055	1.89238	5.97861	5.35748	7.89839
BraA09g007360.3C	BrNPF2.23	0	3.36412	0.0861315	0	0	0	0	0	0	0	0	0	0	0	0	0	0	0	0	0	0	0	0	0	0	0	0	0.5355	0	0	0	0	0	0	0	0	0	0.056993	0	0.160376	0	0	0	0	0.0239	0.0411653	0.015986	0
BraA09g007380.3C	BrNPF2.24	0.421032	132.426	4.15159	0	0.0506625	0.024629	0	0	0	0	0	0	0	0	0	0.0625335	0.051684	0.0296735	0.0188975	0.218557	0.221274	0.114066	0.0899445	0.301806	0.148697	0.460691	0.396849	21.9868	0	0	0.327924	0	0.998169	3.05513	0.535709	0.286369	0.596574	0.640035	0	0.260883	0.0376677	0.481309	0.0122477	0	0.044047	0.118879	0.020164	0.0256027
BraA01g024830.3C	BrNPF2.1	0.207952	0.032979	0	2.03802	1.73557	1.02594	1.33571	1.00038	0.88756	0.694551	0.655331	0.728222	0.529191	0.658698	0.590745	0.251729	0.216328	0.838256	1.32386	0.994514	0.268946	0.300118	1.8795	1.32879	1.77408	0.382762	0.074542	0.250224	0.530957	0.468261	0.729573	0.347473	2.9104	0.652992	1.62584	1.56581	1.93575	1.29066	0.445511	1.72787	0.129779	0.661565	0.227907	0.381467	0.0879443	0	0	0.441264
BraA06g019030.3C	BrNPF2.10	50.936	13.9818	54.9556	9.42891	41.8934	38.2831	34.2127	65.8305	54.8408	48.8904	27.3751	41.1248	136.986	92.4743	111.656	37.1875	46.4537	136.303	135.886	83.851	33.8889	65.6621	145.504	201.01	107.751	92.6956	113.315	22.4957	18.8504	9.5515	7.97005	10.8193	10.5344	45.186	33.8524	34.6134	29.7961	48.7309	5.14119	5.50089	4.02352	5.17523	0.585723	1.38991	2.98233	8.77641	18.1071	8.90907
BraA06g024270.3C	BrNPF2.13	5.32752	5.81956	2.83714	6.48774	4.87544	5.28548	4.50451	5.00317	4.84681	5.30103	4.74006	4.7043	4.97135	6.06081	6.41236	5.29792	5.50223	4.60581	5.70869	4.82671	6.32828	5.17254	2.3249	2.79651	3.42685	4.78036	4.81012	4.63979	6.15964	5.20033	3.74712	3.66108	5.25861	5.97468	7.36571	7.9473	7.80929	7.55567	7.53979	7.99228	4.68675	5.5274	6.78892	6.73798	5.96168	2.97257	3.22379	6.08069
BraA06g014600.3C	BrNPF2.9	0	23.176	0.026826	0	0	0	0	0	0	0.040521	0.02333	0.057805	0.0162945	0.0181905	0.229577	0.049667	0	0.0416755	0	0.121647	0.058703	0.071737	0	0	0.024173	0	0	0.358226	0	0	0	0.050937	0	0.34902	0	0.078938	0	0.27315	0	0.233406	0.35571	0.48115	0	0	0	0.050915	0	0.277301
BraA08g028470.3C	BrNPF2.22	0.598658	32.9892	0.403675	0.623506	1.31432	0.945124	1.05596	0.512261	0.620161	0.520147	1.14061	0.457462	0.104729	0.261243	0.390444	0.167597	0.0413865	0.737872	0.15915	0.358059	0.732762	0.282336	0.291894	0.039509	0.322222	0.0815725	0.163496	3.23961	1.13147	0.291631	0.50073	0.235161	5.47288	15.0552	1.16935	1.15583	1.26027	1.97925	33.5407	1.17316	2.47259	2.41249	3.94577	2.5503	11.5044	7.88271	8.06079	0.137902
BraA09g056980.3C	BrNPF2.25	0.863354	38.3493	1.28046	2.03427	0.850077	0.895827	0.828611	0.920917	0.970828	1.04754	2.04443	0.612217	0.272753	1.03204	1.40416	1.34817	0.467925	0.13772	0.417303	0.298774	0.172358	0.406275	0.051313	0	0.103009	0	0.050726	1.10342	0.667468	0.630694	1.75888	2.75546	1.92986	0.935794	1.65237	1.3379	3.24055	4.24463	10.0712	5.22445	0.0935043	0.148679	1.47059	0.551626	1.3433	4.6479	2.35215	1.21583
BraA07g034730.3C	BrNPF2.20	0	0	0	0	0	0	0	0	0	0	0	0	0	0	0	0	0	0	0	0	0	0	0	0	0	0	0	0	0	0	0	0	0	0	0	0	0	0	8.46569	0.459253	4.50029	2.20362	0.654775	0.732469	4.06544	8.94507	16.7535	0
BraA07g013400.3C	BrNPF2.16	0	0	0	0	0	0	0	0	0	0	0	0	0	0	0	0	0	0.0241705	0	0	0.056684	0	0	0	0	0	0	0	0.633585	31.9312	0	0.084633	0.384056	0	0	0	0	0	10.2591	0.02856	0.546912	0.59904	0.184272	0.210844	0.40092	0.115042	0.0135157	0
BraA07g013790.3C	BrNPF2.17	0	0	0	0	0	0	0	0	0	0	0	0	0	0	0	0	0	0	0	0	0	0	0	0	0	0	0	0	0	1.79943	0	0	0	0	0	0	0	0	1.87564	0.056823	0.137247	0.34263	0.0684797	0.0847567	0.204431	0.062634	0	0
BraA07g030190.3C	BrNPF2.18	11.7974	2.11368	0.578568	0	1.0915	2.90433	0.124549	10.2788	7.05775	4.79841	0.641849	0.203859	13.8714	17.1918	10.0693	0.687877	0.062504	7.83529	6.2188	5.58984	2.1898	2.81494	3.0438	3.68304	4.68194	9.33923	10.6175	1.11363	8.28909	3.46181	1.60356	0.48931	4.37078	5.28233	3.14397	6.3335	2.90621	2.63752	27.3353	0.258108	5.31459	7.30179	0.217009	0.401105	0.0577003	18.8014	33.9603	1.17764
BraA02g019460.3C	BrNPF2.5	0	0.039831	94.7189	0.103387	0.61628	1.01959	0.0862255	0.706344	0.765684	0.871821	0.0614755	0.036297	1.26249	1.58065	2.63276	0.231685	0.016837	0.486466	1.0368	0.835032	0	0.106394	2.13478	0.459753	0.668977	0.027431	0	12.3587	25.4245	27.3576	81.4453	107.339	177.778	54.6307	66.024	73.9727	59.4802	49.6904	1.60622	9.9551	0.396999	2.6914	0.0546063	0.550084	0	0.00837967	0	1.9302
BraA07g034740.3C	BrNPF2.21	6.38883	1.91145	77.9827	0.543815	3.04649	0.028761	0.190124	0	0.040486	0.076179	0.110902	0.0489505	0.014802	0	0.0525365	0.05563	0	0.107922	0.239542	0.33948	0.0241055	2.41925	42.1435	49.8133	15.3399	0.398692	0	10.2546	67.1631	36.6255	15.7484	21.8703	288.811	653.192	91.6116	89.1431	60.5277	103.169	10.6566	9.19172	0.731004	0.702868	0	0.0529767	0.0539863	0.0168417	0.350436	0.628113
BraA02g040490.3C	BrNPF2.6	0	0	0	0	0	0	0	0	0	0	0	0	0	0	0	0	0	0	0	0	0	0	0	0	0	0	0	0	0	0.24483	90.5404	84.2841	3.2476	0	0	0	0	0	0	0.286621	0	0	0	0	0	0	0	0.121523
BraA06g034360.3C	BrNPF2.15	0	0	0	0.24158	0.117754	0	0.031473	0	0	0	0	0.115289	0	0	0	0.025804	0	0	0	0	0	0	0	0	0	0.317831	0.066597	0	0.394607	1.22215	40.005	95.5265	5.43994	0	0.625435	0.293483	0.688314	0.676165	0	0.40216	0	0	0	0	0.0797277	0	0.082267	0.047081
BraA01g025490.3C	BrNPF2.2	0	0.023245	0	0	0	0	0	0	0	0	0	0	0	0	0	0	0	0	0	0	0	0	0	0	0	0	0	0	0	0	0.083123	0	0	0	0	0	0	0	0	0.120699	0	0	0.0183587	0	0.127241	0.169291	0.0281063	0
BraA06g020830.3C	BrNPF2.12	11.125	8.45593	0.473784	0.781964	1.77261	2.61235	0.0885755	3.98659	3.93249	1.29531	0.206791	0.0734515	11.8537	7.81558	5.61303	0.38202	0.569328	7.90257	8.15723	2.95557	0.787341	0.356504	3.28293	4.34305	2.55059	0.777354	0.707086	2.1097	1.34671	1.36624	1.34579	1.11376	0.138032	0.329811	0.180915	0.310186	0	0.655558	0	0.173652	0	0	0	0	0	0	0	0.132291
BraA06g020820.3C	BrNPF2.11	0	0.356364	0	0.058124	0	0	0	0	0	0	0	0	0	0	0	0	0	0	0	0	0	0	0	0	0	0	0	0	0	0	0	0	0	0	0	0	0	0	0	0	0	0	0	0	0.0159183	0	0	0
BraA01g034660.3C	BrNPF2.3	0	0.960913	1.56616	6.72398	9.78522	6.35085	2.16438	1.65347	4.57888	4.17273	0.962064	0.0230565	0.290762	0.446295	0.967314	0.415157	0	0.0987775	0.022666	0	0	0.0376255	0	0	1.50234	0	0.105745	6.72481	0	0.946818	1.81623	2.71427	0.313622	0.161474	0.208867	0.57786	0.16563	0.136078	0	0.282865	0	0	0	0	0.0741757	0.169865	0.0337693	0
BraA02g018130.3C	BrNPF2.4	1.33028	5.68853	0.440648	0	0.139394	0.033182	0	0.033915	0.081782	0.041583	0.0995685	0.023825	0.13975	0.101898	0.0682825	0.069892	0.051989	0	0.051428	0	0	0	0	0	0	0	0	0.435538	0.542334	6.45933	1.02581	0.382981	1.20144	0.843239	1.5492	2.30648	1.4125	0.393851	40.7623	0.352668	0.784781	0.613678	0.320679	0.132949	1.02608	0.989899	0.161686	0.322033
BraA05g001720.3C	BrNPF2.8	0.176163	0.287887	0.03495	0	0	0	0	0	0	0	0	0	0	0	0	0	0	0	0	0	0	0	0	0	0	0.0599805	0	0.071368	0	0	0	0	0.392405	0	0.15019	0.076991	0.1588	0	1.85229	0.451723	0.622989	1.0557	0.0694417	0.283676	0.186985	0	0.740225	2.74847
BraA07g030200.3C	BrNPF2.19	6.52021	4.6656	0.0215245	0	0.594867	2.20332	0.07884	7.74795	7.21135	3.07208	0.444943	0.0682155	13.3513	17.0971	8.85947	0.486478	0.371049	4.09327	4.23798	1.38411	1.17095	1.17326	3.58806	2.39033	2.07637	4.18669	4.04546	0.043668	6.26335	2.12396	2.26096	1.75003	6.38126	0.712858	1.95878	3.30911	2.10617	1.06531	15.4168	0.11515	3.73344	5.1939	0.042387	0.0875607	0.0234673	17.1433	27.2665	1.55037
BraA05g007530.3C	BrNPF5.11	0	0.026608	0	0	0	0	0	0	0	0	0	0	0	0	0	0	0	0	0	0	0	0	0	0	0	0	0	0	0	0	0	0.145191	0	0	0	0	0	0	0	0.0649693	0	0	0	0	0	0	0	0
BraA03g019780.3C	BrNPF5.7	2.61905	6.9689	3.11321	2.53958	4.90273	2.16578	3.04193	1.31799	1.58795	2.45988	4.07235	3.62088	0.557711	0.842616	1.37402	2.3627	2.94833	0.800955	0.665741	1.00192	2.17034	2.4696	3.39295	2.34875	6.11181	5.28429	4.97416	3.05742	2.40568	1.5983	2.03768	2.0879	3.07341	4.74885	3.34724	2.99555	3.40831	1.89434	1.06938	1.62977	0.618103	1.1415	1.97672	1.57798	0.990336	0.216006	0.331874	0.788212
BraA04g005820.3C	BrNPF5.9	1.46768	22.7847	0.41949	0.167212	0.547443	0.064494	0	0.31072	0.220267	0	0.0448215	0.0294875	0.44179	0.369843	0.116206	0	0	0.455669	0.280085	0.070378	0	0	5.22876	1.43371	0.720988	0.227998	0.0318925	0.640974	0	0	0.110527	0	2.11734	0	1.7532	1.18383	1.08623	1.26562	0.521268	0.493712	0.458083	0.191375	0	0.062269	0.0474973	0	0.0178277	0
BraA07g021490.3C	BrNPF5.14	6.46504	12.0866	0.475779	0	1.01224	0.21941	0.171287	0.354279	0.241752	0.198718	0.0526205	0.170136	0.631284	0.522123	0.650737	0.063135	0.115481	0.766846	1.22113	1.4111	4.4704	2.70999	10.1424	5.75438	3.04144	4.07604	3.49092	2.16434	0.482585	0.22749	0.128286	0.098557	0.474356	1.23171	1.06195	1.38251	1.27187	0.880672	0	0.580372	0	0	0	0	0.173941	0.043328	0.2009	0
BraA09g044870.3C	BrNPF5.20	1.78183	2.65864	2.1331	0	1.08935	0.320183	0.080297	0.156204	0.264744	0.204765	0	0.0368575	0.954975	0.313404	0.337406	0.680155	0.205064	4.43245	3.86147	3.99926	4.40339	4.06803	16.0337	5.36133	3.66025	2.03556	1.11052	0.585692	0	0.563753	0	0.178718	1.50578	14.9733	2.00968	2.3371	1.62942	0.594115	0	0.574409	0.00680167	0.0216357	0	0	0.00863067	0.220355	6.69193	0.103287
BraA05g007680.3C	BrNPF5.12	4.67101	17.9714	1.77062	0	0.29069	0	0	0	0	0	0.0315695	0	0	0	0	0	0	0.0885435	0.145468	0.114425	0	0.169188	0.762336	0.524725	0.702295	0.652532	0.29214	2.63164	0.556267	0.105913	0.137087	0.393694	0.495781	0.741494	0	0	0.230083	0.453043	0	0.0940883	0	0	0	0	0.0210863	0.0230663	0	0.0350333
BraA09g045370.3C	BrNPF5.21	0.582099	0.628651	0	0	0	0	0	0	0	0	0	0	0	0	0.0129635	0	0	0	0	0	0	0	0.0288945	0	0.045951	0	0	0	0	0	0	0	0	0	0	0	0	0.055693	0	0	0	0	0	0	0	0	0	0.02083
BraA02g005730.3C	BrNPF5.1	0.29725	1.52273	0.37516	0.147827	0.022935	0	0	0.0625565	0.0332625	0.138193	0.179432	0.152796	0.177027	0.363441	0.503609	0.354691	0.177225	0.732226	0.864785	0.603417	1.23194	0.606926	0.453747	0.319088	0.312253	0.559542	0.359264	0.899047	0.866268	1.17944	4.00917	7.17871	4.38041	2.39925	0.605065	0.801862	0.391367	0.496216	12.1194	0.042142	0.011326	0	0	0.298079	0.131508	0.095024	0	0
BraA10g024320.3C	BrNPF5.22	2.98539	3.7178	0.0684515	1.02148	1.74899	0.076121	0.060128	0	0.0371015	0.023998	0.199974	0.20351	0.76158	0.416621	1.01365	0.194028	0.676576	3.77067	1.93315	2.95224	2.99676	2.88269	9.47235	9.00676	7.28914	5.52485	3.11026	1.18057	0	0.584593	3.40263	2.87532	2.69466	24.3555	0.158883	0.109023	0.523816	0.33097	32.1557	0.140624	2.37411	0.892205	0	0	0	0.0461167	0	0.197561
BraA05g040690.3C	BrNPF5.13	1.85242	9.30127	0.358022	0.912805	0.921385	0.262682	0.216728	1.32229	0.494637	0.240312	0.490277	0.478041	2.79174	2.34345	3.35018	3.29211	1.68987	5.94664	3.99196	5.98417	6.84503	3.34808	5.02477	6.41484	5.26495	3.03676	2.56662	0.585198	0.394771	0.201254	0.696904	0.673711	9.2547	3.85001	0.334061	0.335785	0.42537	0.46586	2.83359	0.374527	7.95617	3.53738	0.0937157	0.326661	0.17851	0.022236	1.74089	0.0924707
BraA02g020730.3C	BrNPF5.2	8.4792	2.05686	0.689261	4.04735	2.79247	1.76409	1.33715	2.05569	1.48901	1.64614	1.62424	0.464467	3.64487	2.28298	3.80404	4.50587	2.7029	5.50228	4.48027	9.49135	12.0036	6.40685	8.66862	8.19563	8.66824	8.56655	5.83377	1.62052	4.25703	1.81269	3.60667	1.23149	3.23582	4.40027	4.11967	5.19129	3.92964	4.71022	3.80941	4.65859	1.24275	2.4109	0.350144	0.717439	0.367179	0.436666	0.938239	6.73396
BraA09g040490.3C	BrNPF5.19	1.70348	0.704238	0.692032	0.055526	0.90923	0.737013	0.113594	0.879976	1.03502	0.92448	1.26002	0.477725	1.11506	0.926826	2.39192	7.64049	7.25086	1.46218	1.26896	2.60222	14.3182	13.3994	7.28013	7.15089	6.16314	9.86062	14.2977	0.237571	2.75402	2.35661	4.01471	1.56921	0.913042	0.733148	2.31942	1.97537	1.66208	1.49805	18.7699	6.24441	4.19887	7.42264	1.22581	1.78655	2.01349	2.32036	0.760258	13.0393
BraA02g020750.3C	BrNPF5.3	3.99062	10.2778	0.0906495	0.241402	0.138526	0.0417535	0.039818	0.026511	0.07705	0.0228275	0.0798925	0.0915635	0	0.009423	0	0.101221	0.022713	0	0	0	0.0066855	0.0137225	0.0126015	0.043576	0.0261315	0	0.011682	0.25217	0.176611	0.106173	3.81124	8.73314	0.632359	0.228673	0.194278	0.226746	0.509985	0.308623	1.4731	0.244739	0.581483	0.884011	0	0	0.00454633	0	0	0.798524
BraA07g036540.3C	BrNPF5.15	0.186814	0.656268	0	2.04414	0.850156	0.0779725	0.646122	0.0432135	0.0457195	0.043299	0.074784	1.22118	0	0	0.070396	0.0953135	0.235791	0	0	0.027646	0	0.0337015	0	0	0.028759	0	0.366953	0.146116	0	0	0	0	0	0	0	0	0	0	0	0.046167	0	0	0	0	0.0614323	0	0	0.0175833
BraA03g021460.3C	BrNPF5.8	1.73521	3.58653	3.4674	2.02142	1.47795	0.429481	2.22898	0.45447	0.999815	0.320321	1.46334	3.17008	0.653927	0.80553	4.08763	5.36315	5.11184	1.46651	1.44768	2.75771	8.07485	2.83533	1.27331	2.17651	2.09403	4.05743	1.94382	3.85371	1.54865	3.93832	8.45631	8.89675	12.1218	0.927193	0.451882	0.935573	1.36224	0.810921	0	0.253752	0.032601	0.0916503	0	0	0.185593	0.0601617	0.15047	0
BraA05g001710.3C	BrNPF5.10	0	1.25834	0.0208625	0	0	0	0	0	0	0	0	0	0	0	0	0	0	0	0	0	0	0	0	0	0	0.0296095	0	0	0	0	0	0	0.643734	0.191027	0	0	0.137726	0	9.22531	0.315268	0.634092	1.16425	0	0	0.242019	0	1.36174	2.00971
BraA02g032550.3C	BrNPF5.4	0.183401	0.067218	0.0198865	0	0.0100535	0.007678	0.0349025	0.0408875	0	0.060902	0	0	0	0.0006835	0.0076575	0	0	0	0.009832	0	0.017527	0	0.0063495	0.031577	0	0	0	0	0.135495	0.068179	0.002871	0.034885	0	0	0.116291	0.119919	0	0	0.111637	0.384779	0.139195	0.0615427	0.078899	0.025459	0.0147583	0	0.00501433	0.066175
BraA09g021560.3C	BrNPF5.16	14.3721	0.780241	4.27842	7.80144	2.69313	1.48747	1.06564	1.87197	1.805	1.68157	0.403925	0.683047	2.50458	3.31677	2.99677	0.72923	0.894478	3.78041	4.25777	2.74208	2.46077	2.12859	6.2456	8.23022	7.59604	2.42196	1.20139	0.673987	8.21167	71.5745	2.25068	3.62183	16.4809	2.42723	4.72186	5.0372	5.48142	6.46769	0	1.88164	0.178351	0.463192	0.05544	0.13654	0.167986	0.222797	0.78506	0.742306
BraA02g032560.3C	BrNPF5.5	0	0	0	0.440621	2.12739	0.18874	0	0	0	0	0	0	0	0	0	0	0	0	0	0	0	0	0	0	0.182722	0	0	0.94171	0	0	0	0	0	0	0	0	0.045183	0	0.80953	0.122652	0	0.0212303	0	0	5.57735	65.2251	139.039	0.0343527
BraA02g032570.3C	BrNPF5.6	0	0.049405	0	0.026085	0.252707	0	0	0.010972	0.0250985	0	0.276631	0	0	0	0.124558	0.309468	0.087098	0.0416775	0.0468755	0.0422885	0.222864	0	0	0	0	0	0	0	0	0	0	0.086539	0	0.381462	0	0	0	0	0	0	0	0	0	0	0	0	0.70995	0
BraA09g021570.3C	BrNPF5.17	0	0.703007	0	0.0549985	0	0.060506	0	0	0.0280385	0	0	0.0215335	0	0	0	0	0	0	0.0355395	0.129493	0.246465	0.212153	0.105871	0	0	0	0.045614	0.036706	0	5.94834	0	0	0.051091	0	0	0	0	0	0	0.219476	0	0	0	0	0	0	0.126857	0.0610377
BraA09g021580.3C	BrNPF5.18	0	0	0	0	0	0	0	0	0	0	0	0	0	0	0.0279725	0	0	0	0	0	0	0	0	0	0	0	0	0	0	0	0	0	0	0	0	0	0	0	0	0.258638	0	0	0	0	0.0436853	0	1.82811	0
BraA07g033670.3C	BrNPF3.3	9.11287	23.357	21.4724	36.2324	25.2149	15.8675	17.2306	7.38457	8.15213	11.465	16.9162	9.53644	8.01129	8.6844	15.9864	20.5582	18.3789	6.21749	6.97034	10.8481	22.8668	15.0138	9.63155	6.37763	10.8637	6.34709	5.94368	32.2509	13.7885	10.3655	17.1779	37.8131	140.598	159.27	38.4685	44.1047	35.9604	26.1965	3.09186	0.90394	0.254397	0.873184	0.235203	0.209193	0.235544	0.360339	0.525968	0.547954
BraA02g018550.3C	BrNPF3.1	5.64654	0.462198	14.0403	13.3461	9.53109	11.6606	3.23241	22.4683	13.0901	10.9515	3.46374	1.29163	13.2839	16.6148	19.8198	5.65148	1.17047	46.755	45.7882	72.2421	8.46812	7.00081	16.1007	8.86928	16.6228	2.20891	1.4253	12.6267	7.51808	5.05003	3.9763	6.80736	2.31919	2.85744	13.3664	14.483	22.3337	9.41734	0.19452	0.75014	0.0723503	0.180258	0	0.0401007	0.285618	0	0.091714	0.0898387
BraA07g030700.3C	BrNPF3.2	0.776533	3.67263	20.987	2.70527	2.75116	2.04428	2.14808	4.03261	3.45624	3.32534	3.09216	2.11493	4.03005	4.755	4.91844	7.41257	4.14495	5.17252	7.62615	5.55711	12.9351	9.85876	3.1244	2.01104	2.16408	5.70936	6.62852	7.33725	3.59038	3.19151	2.04557	4.83602	6.48736	22.4014	6.19858	7.61805	17.3409	7.18853	0.653951	2.09036	0.569796	0.367013	0.245456	0.0801837	0.186437	0.165708	0.144614	1.01664
BraA02g004850.3C	BrNPF6.2	0.935767	0.388881	3.80631	4.45295	3.70794	5.12208	1.26113	5.43022	6.17238	3.6914	1.70668	1.34169	9.23585	9.9819	8.3579	2.67811	2.96714	9.10657	8.59497	7.61737	4.11536	1.01888	0.209989	0.377939	0.952962	0.782652	0.912152	3.05185	16.33	12.1002	17.4184	9.96126	13.0505	5.06808	8.45687	10.26	10.0901	9.45061	5.65303	11.0947	4.81925	6.84199	11.6981	8.88876	3.67067	1.72225	0.271199	4.32652
BraA08g031180.3C	BrNPF6.6	3.65998	13.5483	15.4029	4.2119	7.21463	0.212921	0.865226	0.0388265	0.137202	0.153493	0.240978	0.415158	1.52271	0.951046	1.1021	1.6541	4.22412	14.0923	11.5427	17.7177	12.4328	13.5856	25.0895	30.7004	29.7507	13.0424	26.5068	4.1309	0	0.379058	0.386918	0.570083	1.45691	1.53992	0.385417	0.624088	0.510847	0.225904	0.677072	0.878021	0.008792	0	0.320376	0	0.528102	0.841547	0.137985	0
BraA09g060970.3C	BrNPF6.7	6.42439	19.2338	40.1592	0.804131	1.59501	0.829049	2.75404	0.551289	0.221608	2.30627	4.89538	4.65994	9.52652	5.24196	14.2747	19.6732	27.2879	15.3645	16.2716	19.911	50.7248	40.9721	9.03031	2.97914	4.04626	30.7335	90.7348	9.9814	0.306726	1.04113	0.863639	1.06612	0.963003	1.30611	1.66687	1.42542	2.32836	0.663308	0	0.139644	0	0	0	0	0.0590553	0.0234053	0	0.108287
BraA06g009470.3C	BrNPF6.4	0	0.59561	0.638731	5.04962	4.82817	3.32356	6.07332	0.907174	1.14155	1.23711	1.81973	5.08854	2.52982	2.29367	3.48022	5.04316	7.48316	3.1448	3.06679	2.56645	4.87943	3.61297	2.10418	2.27373	2.99195	2.46879	4.19597	0.91432	0	0	0	0	0	0	0	0	0.412816	0	0	0	0	0	0	0	0.162344	0.109946	0.0258903	0
BraA01g032090.3C	BrNPF6.1	2.54805	0.059167	7.76241	0.502868	9.1082	1.94394	0.136944	4.06286	3.23212	2.10494	0.192958	0.106576	8.17453	4.87298	6.73437	0.351963	0.405412	19.7553	17.9305	14.6577	5.78255	13.6656	102.248	64.6978	41.2097	9.96979	7.841	1.34484	5.97039	2.5704	4.56204	2.67692	49.7786	50.3538	18.3414	20.5865	7.89132	4.54833	2.11651	0.315828	0	1.15057	0.0292423	0.385915	5.62065	9.24775	0.578587	0.906417
BraA05g025490.3C	BrNPF6.3	0.539654	10.7723	7.38992	1.85326	3.40833	8.40391	0.509619	15.6956	12.4086	8.45886	2.73584	0.31785	24.9988	25.1718	15.5825	2.11664	1.43627	15.3118	14.1963	10.584	5.80501	6.17356	16.9898	15.681	7.59963	10.9188	13.9797	0.983442	8.66812	10.6662	17.2648	9.8698	66.1031	166.191	49.9537	56.9797	27.8169	19.166	2.16398	2.91702	0.481279	1.84405	0.214815	2.07567	10.1867	21.153	5.3756	1.59921
BraA07g017760.3C	BrNPF6.5	26.7093	4.65703	30.7648	26.6952	34.473	33.0056	61.5273	31.6783	25.2097	71.4814	168.35	145.309	92.6972	98.5827	148.656	269.822	321.297	88.9858	92.3568	112.05	278.453	211.101	84.4435	58.7758	79.3658	235.154	210.645	58.6811	10.67	377.179	13.8466	28.6769	56.6952	25.0666	13.3843	17.2135	11.9118	13.6433	10.3439	2.77679	2.03423	2.817	0.0850797	2.23516	0.880408	0.462059	0	0.87135
BraA01g027720.3C	BrNPF4.1	9.14421	11.4575	1.85837	0.195404	0.809962	3.0367	0.614461	8.39306	8.57674	3.14984	0.858145	0.538841	4.02421	4.92984	1.66761	0.991121	0.398616	2.95854	3.47033	1.1314	0.22064	0.613832	0.643952	0.928194	0.667069	0.104162	0.067182	3.90851	4.08857	1.12032	0.821527	1.30379	0.127943	0	1.95359	5.43225	1.41412	1.08383	0	0.813166	0	0	0	0.0150883	0.021096	0.0297133	0.015364	0.315536
BraA09g017570.3C	BrNPF4.8	5.94036	57.3509	2.11898	1.18499	1.60054	3.45827	1.71725	2.22873	2.04572	2.25841	2.89586	2.15052	1.14986	1.80055	0.915663	2.18016	1.36661	1.1475	0.840575	0.404177	2.2018	0.75013	0.995825	1.29122	2.49009	2.10524	1.92684	23.5036	0.609133	0.350841	31.3149	79.2484	5.4001	1.07054	0.575434	0.741223	1.10973	1.05733	0.173243	2.31702	0.976344	0.867699	0.0718563	0	0.291967	0.199823	0.112577	0.28224
BraA09g031580.3C	BrNPF4.9	1.22148	54.6323	1.45994	0.559695	0.838809	0.865726	0.982265	0.442115	0.73067	0.451128	0.510665	1.11239	0.21544	0.242302	0.267759	0.700171	0.432598	0.145227	0.0516795	0	0.258473	0.0648355	0.114711	0.215393	0.428994	0.297269	0.0923955	18.0685	0	0.304235	0.734021	1.40004	0.800233	0.707009	0	0	0	0	0.850655	0.143733	0.0333477	0	0.161008	0.208282	0.070389	0	0	0.0485073
BraA03g041540.3C	BrNPF4.2	0.421475	0	0	0	0	0	0	0	0	0	0	0	0.0182795	0	0.024774	0	0	0	0.0581025	0	0	0	0	0	0.122526	0	0	0.050876	0	0	0	0	0	0	0	0.086838	0.703453	0	192.593	0.176581	0	0.309397	0.388128	0.691	0.0527107	0	0.0157673	3.61077
BraA03g041550.3C	BrNPF4.3	0	0.221938	0	0	0	0	0	0.0419195	0	0	0	0	0	0	0	0	0	0	0	0	0	0	0	0	0	0	0	0.02678	0.12404	3.74893	0	0	0	0	0	0	0	0.116242	25.0287	0.449616	1.28156	1.26981	0.154945	0.092326	0.0618573	0.0129137	0	12.4708
BraA07g018960.3C	BrNPF4.6	0	0	0	0	0	0	0	0	0	0	0	0	0	0	0	0	0	0	0	0	0	0	0	0	0	0	0	0	0	0	0	0	0	0	0	0	0	0	0.221663	0.1787	0.135044	0	0.0808177	0.0281993	0.0524823	0	0	0.0269287
BraA06g026380.3C	BrNPF4.4	3.62455	0.029047	1.77277	0	0	0	0	0	0	0	0	0	0	0	0.0352535	0	0	0.025213	0	0.108101	0	0	0.0563235	0	0.0574965	0	0	0.049803	6.4566	39.2619	91.1652	100.419	122.092	4.48895	1.74013	3.26693	1.26788	0.21909	0.36032	0.16815	0.233934	0.321026	0	0	0	0	0	0.07846
BraA07g013380.3C	BrNPF4.5	7.84365	0	0	0.0709405	0.023395	0.0618935	0	0.180463	0	0.0524715	0	0	0.399736	0.273111	0.0635565	0.275608	0.104776	0.18216	0.1572	0.0309755	0.29282	0.376246	0.319007	0.144487	0.265066	0.0280465	0.0271365	0	1.48685	0.310249	0.157723	0	0.113846	0	0.098573	0.249771	0.317368	0.18708	0.528331	0.213755	0.669899	0.725361	0	0.137553	0.513366	0.978615	4.75085	1.26494
BraA07g034710.3C	BrNPF4.7	45.5301	47.7946	68.1546	6.43521	11.4491	8.35437	4.63739	8.24093	8.4066	7.61566	6.25997	5.61186	10.1685	9.37254	10.1041	14.2897	15.1712	22.8897	22.9551	28.4056	32.3664	30.164	46.3367	38.4451	50.7183	69.1979	62.2807	30.6812	28.5948	19.1092	47.0312	39.6354	13.1166	32.7085	21.9491	22.1203	26.8824	22.6149	38.7488	33.6466	22.5806	29.9997	31.5019	19.7352	15.1393	7.99394	10.779	26.3969
BraA04g005660.3C	BrNPF8.2	81.5582	14.5741	31.316	21.1289	19.6287	14.768	10.2802	16.3816	14.6991	13.9229	13.0509	11.452	22.0703	17.6219	19.5587	22.4553	27.7863	30.4978	27.1114	23.9866	31.0326	29.9854	57.3477	44.6966	40.4161	48.667	46.5072	11.8347	11.7848	6.66332	10.1622	13.2131	17.7975	44.5627	13.6893	14.4582	21.4035	13.8208	81.6536	16.1523	4.63173	6.85698	1.22204	1.18379	0.622508	0.67639	2.42588	12.0925
BraA09g045140.3C	BrNPF8.7	0	0	0.0118745	0	0.051496	0.04348	0	0	0	0	0	0	0	0	0.025216	0	0	0	0	0	0.262472	0.143929	0.105288	0.158776	0.169803	0.248298	0	0	0	0	0	0	0	0	0	0	0	0	0.641773	0.214039	0.385896	0.436245	0	0	0.0437757	0	0	0.366657
BraA10g033660.3C	BrNPF8.9	0	0.273263	0.190891	0.389885	0.519715	0.187047	0.684163	0.488584	0.205424	0.105527	0.260887	0.118223	0.064695	0.0874595	0.255833	0.28851	0.11056	0	0.109884	0	0.19078	0	0	0	0.04195	0.099364	0	0.471683	0.251602	0.211171	5.62947	6.50234	30.4859	0.16076	1.00663	0.826006	1.07168	0.850875	0.5622	1.24194	8.19017	8.50346	5.40179	2.03453	3.17392	0.536759	0.471499	3.32672
BraA02g035310.3C	BrNPF8.1	0.119691	1.04907	0.556317	0.326298	0.0790555	0.015348	0.145865	0.115183	0.070653	0.0290245	0.103441	0.0232305	0.218459	0.138714	0.137649	0.0585325	0.127201	0.68591	0.865013	0.72259	0.399568	0.175067	0.382124	0.521162	0.262914	0.285334	0.381819	1.07765	0.053326	0	0.1676	0.107892	1.02763	0.422874	0.382263	0.154471	0.299829	0.442405	0.071246	0.595475	0.166807	0	0.373072	0.135044	0.124414	0.0775137	0	0.278657
BraA09g023360.3C	BrNPF8.5	12.1742	10.1532	4.18851	3.81014	10.8339	10.4398	9.27939	13.0724	10.2199	11.6214	8.18777	4.69095	10.4921	9.9225	11.3326	10.8941	4.12268	30.0516	32.0488	47.2826	23.7169	30.6661	34.2219	23.9991	29.75	24.5416	23.1392	6.84487	5.03668	2.35443	2.33192	4.2227	1.68232	6.4649	4.75254	4.50741	5.20965	7.35048	4.6745	0.85388	1.21105	0.956011	0.893384	0.965721	0.752013	0.185953	0.774554	0.616989
BraA09g059270.3C	BrNPF8.8	0	0	0	0	0	0	0	0	0	0	0	0	0	0	0	0	0	0	0	0	0	0	0	0	0	0	0	0	0	0	0	0	0	0	0	0	0	0	11.3138	0	0.404794	0.518267	0.126634	1.28211	0.221067	0.0519983	0	0
BraA06g039940.3C	BrNPF8.3	82.5653	14.832	7.60118	17.2148	31.0288	17.1548	8.52582	32.7107	21.5925	18.3264	19.9652	13.279	68.4412	37.3777	50.0102	38.53	40.9117	87.516	70.3863	59.187	64.9489	62.1959	146.258	152.742	134.807	81.1448	64.5592	8.4446	19.743	25.2896	18.8348	29.1054	27.0017	104.3	25.695	29.4672	22.6017	20.1993	48.1269	32.917	29.0392	30.5188	17.2084	20.1807	36.7418	42.7232	93.2361	28.5022
BraA09g023370.3C	BrNPF8.6	66.8054	8.49915	5.45359	15.8649	15.8678	22.821	9.92951	30.0586	29.0418	22.8623	12.3875	9.6837	30.5779	26.706	26.8103	12.9883	17.1366	24.8733	23.0358	15.0523	15.5876	13.9726	17.687	21.7022	18.5587	20.2446	16.2393	6.91221	8.50202	7.74061	6.127	6.85369	5.48631	11.6088	5.22266	7.42709	4.93009	3.03639	9.79718	6.41573	8.84428	7.83412	12.7167	12.598	13.595	14.4904	17.9523	5.95693
BraA09g012480.3C	BrNPF8.4	0	0	0	0	0	0	0	0	0	0	0	0	0	0	0	0	0	0	0	0	0	0	0	0	0.0249245	0	0	0	0	0	0	0	0	0	0	0	0	0	0	0.15699	12.7093	8.02503	3.23765	0.409909	0.116915	0.01915	0.032372	0
BraA01g012370.3C	BrNPF7.1	263.272	12.2571	4.21669	7.04134	0.646871	1.0329	0.945585	0.215215	0.201071	0.740966	1.74328	0.696831	0.282424	1.1516	1.29396	2.78179	0.922244	0.074176	0.101652	0.102538	2.24906	3.00665	2.90971	1.68736	3.17942	12.8703	24.1897	25.9415	0.137506	2.04544	26.799	7.69932	21.6329	2.4758	0.408527	0.512717	1.12858	1.23703	18.8823	0.270756	0.267166	1.01709	0.0816457	0.140012	0.231805	0.112756	13.1043	3.40862
BraA03g049670.3C	BrNPF7.2	36.8326	14.4704	22.3143	13.0795	2.46406	2.46578	6.78754	0.347108	0.325736	2.39119	6.52165	4.97807	0.680142	1.30298	1.98448	15.4114	9.10221	1.62088	1.81861	1.38811	11.893	21.7191	8.6187	5.71298	10.1771	44.5721	45.324	25.1151	2.41809	5.11781	2.86767	1.6279	5.55582	25.0994	3.83492	2.68875	2.66367	4.12272	21.7326	0.739612	0.820316	3.51527	0.062723	0.098587	0.0337223	0.0190867	1.1854	0.606668
BraA08g014300.3C	BrNPF7.4	0	0	0	0	0	0	0	0	0	0	0	0	0	0	0	0	0	0	0	0	0	0	0	0	0	0	0	0	0	0	0.064314	0	0	0	0	0	0	0	0	0.0611907	0.018952	0.0287937	0.0206827	0	0.0792427	0	0.0185307	0
BraA10g020730.3C	BrNPF7.6	0	0	0	0	0	0	0	0	0	0	0	0	0	0.0217825	0	0	0	0	0	0	0	0	0	0	0	0	0	0	0	0	24.0707	13.3104	19.4937	0	0	0	0	0	0	0.284062	0	0	0	0	0	0	0	0
BraA05g023200.3C	BrNPF7.3	5.42392	266.673	0.207015	0.029267	0.077886	0.076923	0	0	0	0	0	0	0	0.0226525	0	0	0	0.125492	0.053199	0	0.0290565	0	0.219566	0.456061	0.409961	0	0.08017	0.298731	0.159584	7.8774	0.388376	0.149789	98.1506	76.0286	1.33019	1.45023	2.36384	1.14433	52.8671	3.0256	0.0442013	0.853717	0.595554	4.24818	0.833065	16.2715	70.978	0.0929863
BraA09g032690.3C	BrNPF7.5	1.32155	62.1774	1.36174	1.39743	1.0523	0.943037	1.21051	0.687909	0.453452	0.934425	0.642087	0.967043	0.198838	0.338309	0.318001	0.909617	0.889493	0.489483	0.835442	0.773319	2.33802	2.6693	0.631934	0.472737	0.509666	1.28113	1.17645	6.40887	2.89509	2.17076	2.63085	2.57028	145.93	12.1246	5.82319	6.78392	5.67123	3.92476	1.08439	0.575527	7.52044	3.97821	0.02191	0.226152	0.0927737	0.201901	0.660173	0.12725
[truncated: 6 more columns]
