# Supplementary material for: Identification of NPF Family Genes in Brassica rapa Reveal Their Potential Functions in Pollen Development and Response to Low Nitrate Stress
Source: Int J Mol Sci. 2023 Jan 1;24(1):754. doi: 10.3390/ijms24010754 (PMC9821126; doi:10.3390/ijms24010754)
Supplement: Supplementary file 1 [file ijms-24-00754-s001.zip › Table S6.xlsx]

## Sheet: Table S6
Table S6. Genes co-expressed with BrNPF2.6, BrNPF2.15, BrNPF7.6, and BrNPF8.9.
Bait gene	Gene ID	Best hit to Arabidopsis	PCCto Bait gene				Description	77B type sterile lines (Bio-project ID: PRJDB9090)								AB type sterile lines (Bio-project ID: PRJNA310313)		AB01 type sterile lines (Bio-project ID: PRJNA376499)		Bcajh97-01A/B type sterile lines (Bio-project ID: PRJNA473318)														FT type sterile lines (Bio-project ID: PRJNA516468)
			PCC to BrNPF2.6	PCC to BrNPF2.15	PCC to BrNPF7.6	PCC to BrNPF8.9		MF1	MF2	MF3	MF4	ms1	ms2	ms3	ms4	AB-F	AB-S	AB01-F	AB01-S	0HAP	1HAP	3HAP	10HAP	FS1	FS2	FS3	FS4	FS5	SS1	SS2	SS3	SS4	SS5	FT	FT-msm
BrNPF2.6	BraA02g040490.3C	AT5G28470.2	1	0.815002	0.645404	0.169733	BrNPF2.6, Major facilitator superfamily protein | Chr5:10429813-10432357 FORWARD LENGTH=561 | 201606	41.9317	18.2393	3.57476	2.0876	0	0	0	0	13.1781	0	12.6151	0.155932	0	0	0	0	0	0.24483	90.5404	84.2841	3.2476	0	0	31.1468	3.28495	0.406542	24.0496	14.6707
	BraA04g029880.3C	AT2G42460.1	0.954311	0.912493	0.697279	0.206656	MATH domain/coiled-coil protein | Chr2:17678018-17679247 REVERSE LENGTH=299 | 201606	4.79917	1.78396	0.371126	0	0	0	0	0	0	0	2.51722	0	0	0	0	0	0	0	17.8434	20.2932	0	0	0	1.97404	0	0	7.98572	1.30945
	BraA09g055280.3C	AT2G21750.1	0.952707	0.720424	0.517652	0.0487913	Egg cell-secreted protein (DUF1278) | Chr2:9283367-9283744 REVERSE LENGTH=125 | 201606	17.5667	13.1944	0.836019	0.502941	0	0	0	0	0.559729	0	2.89296	0.371286	0.913648	1.58978	2.27879	1.18727	0.287687	0.49379	50.5354	37.9198	0.882912	0.479236	0	24.3185	7.60849	2.07498	2.11195	1.55314
	BraA03g040630.3C	AT1G23280.1	0.950812	0.775431	0.605331	0.109104	MAK16 protein-like protein | Chr1:8260865-8262650 REVERSE LENGTH=303 | 201606	1.69842	0.75131	0.597223	0.235913	0	0	0	0	0	0	0.737492	0.470207	0	0	0	0	0	1.43751	5.66281	4.75834	0	0	0.931328	2.61607	0	0	1.74152	0.964675
	BraA05g040070.3C	AT3G42950.1	0.950286	0.741805	0.653047	0.18553	Pectin lyase-like superfamily protein | Chr3:15015383-15017800 FORWARD LENGTH=484 | 201606	152.578	146.384	95.9536	50.7469	16.8004	14.7253	17.4365	14.8351	103.194	16.7764	80.5807	17.4991	20.5587	18.4177	16.2092	17.9535	14.5133	57.6339	317.987	292.962	21.3507	8.44133	38.46	168.623	71.7211	33.8736	177.131	101.287
	BraA08g035650.3C	AT1G02520.3	0.948747	0.746316	0.67685	0.217879	P-glycoprotein 11 | Chr1:524134-528745 FORWARD LENGTH=1278 | 201606	54.0809	48.1829	32.4211	32.3245	0.967239	0.588054	0.507814	0.283074	50.5008	1.46717	35.3539	1.50565	1.26646	0.722969	1.36446	0.650826	3.34316	2.44151	183.409	137.75	13.8856	2.33744	2.46484	72.0429	55.777	9.75977	57.9023	26.2155
	BraA08g001060.3C	AT1G72740.2	0.946215	0.813446	0.638058	0.134885	Homeodomain-like/winged-helix DNA-binding family protein | Chr1:27380499-27382687 REVERSE LENGTH=281 | 201606	2.89567	3.23735	1.4636	0.381995	0	0	0	0	0	0	4.64777	0.809426	0	0	0	0	0	0.963071	31.6329	23.6503	0	0	0.658304	8.76294	0	0	4.3635	0.415961
	BraA09g032510.3C	AT5G43560.2	0.945245	0.930873	0.587636	0.15002	TRAF-like superfamily protein | Chr5:17501043-17505526 FORWARD LENGTH=1055 | 201606	1.53927	0.752931	0.437436	0.155963	0	0	0	0	0	0	1.06618	0.495735	0	0	0	0	0	0	5.55307	8.22989	0	0	0	1.82904	0	0	1.77043	1.66778
	BraA03g026130.3C	AT1G14650.3	0.945047	0.860978	0.654939	0.195369	SWAP (Suppressor-of-White-APricot)/surp domain-containing protein / ubiquitin family protein | Chr1:5028077-5030520 FORWARD LENGTH=785 | 201606	1.04593	0.615227	0.066534	0.080719	0	0	0.165135	0	1.08804	0	1.14449	0.601422	0	0	0	0	0	0.808564	5.03425	5.85649	0	0	0.070994	2.92279	0	0.126629	2.42457	0.631823
	BraA09g024820.3C	AT5G20920.2	0.94387	0.772174	0.6353	0.137382	eukaryotic translation initiation factor 2 beta subunit | Chr5:7094994-7096661 REVERSE LENGTH=267 | 201606	2.86937	2.30473	0.566355	0.38608	0	0	0	0	0	0	2.68564	1.03019	0	0	0	0	0	2.01566	20.5395	13.6865	0.678272	0	0	5.86716	0	0	2.2684	0.41429
	BraA07g000430.3C	AT2G20400.2	0.939183	0.877997	0.755894	0.281153	myb-like HTH transcriptional regulator family protein | Chr2:8799624-8801621 FORWARD LENGTH=398 | 201606	3.39085	1.44389	0.937057	0.555629	0.552065	0.433739	0.286182	0.237516	2.60549	0	2.07866	1.18969	0.88292	0.575859	1.01845	0.978315	0.645908	0.861337	8.42012	9.12819	0.991819	0.487439	0.449556	1.13433	1.14581	1.22011	5.15552	1.65456
	BraA01g016930.3C	AT3G52680.1	0.937563	0.826216	0.763153	0.354495	F-box/RNI-like/FBD-like domains-containing protein | Chr3:19527075-19528838 FORWARD LENGTH=456 | 201606	0.649699	0.134535	0.114171	0.26743	0	0	0	0.060763	0.741922	0	0.902866	0.311272	0.195263	0	0	0	0	0.374329	2.68804	2.58673	0.541044	0	0	1.28651	0	0	1.28504	0.310658
	BraA08g013960.3C	AT1G65440.2	0.937169	0.884559	0.67614	0.202977	global transcription factor group B1 | Chr1:24306908-24314327 REVERSE LENGTH=1642 | 201606	1.01209	0.853148	0.688331	0	0	0	0	0	0	0	2.50761	0.547128	0	0	0	0	0	2.26798	13.2761	13.1468	0.868428	0	0.521652	3.83109	0	0	3.79327	1.0495
	BraA09g053740.3C	AT1G72370.2	0.936711	0.855032	0.744653	0.231832	40s ribosomal protein SA | Chr1:27243148-27244842 REVERSE LENGTH=294 | 201606	1.92279	1.63013	0.552305	0	0.207507	0	0	0	0	0	2.4196	0.24458	0	0	0	0	0	0.626578	10.6	9.66721	0	0	0.70759	1.60058	0	0	5.61799	0.716896
	BraA04g022430.3C	AT2G31470.1	0.936577	0.880821	0.712786	0.239525	F-box and associated interaction domains-containing protein | Chr2:13407492-13408655 REVERSE LENGTH=387 | 201606	1.00733	0.417233	0.04364	0.136345	0.172368	0.060738	0.050752	0.033268	0.888563	0.601607	1.59609	0.679124	0	0	0	0	0	0.903365	5.00497	5.44824	0.190316	0	0.075818	1.30891	0	0	2.42872	1.30462
	BraA07g015960.3C	AT1G20135.1	0.933524	0.879663	0.664591	0.224405	GDSL-like Lipase/Acylhydrolase family protein | Chr1:6984124-6985498 FORWARD LENGTH=328 | 201606	570.218	807.16	395.959	102.845	0.044514	0.203963	0.263093	0.067894	651.68	0	321.958	1.24707	1.81909	0.369146	1.49587	0.209308	0.197331	3.67998	1961.35	2224.82	171.896	0.234089	0.566815	122.105	351.086	54.9747	520.132	135.326
	BraA04g030120.3C	AT3G29800.1	0.933084	0.885512	0.751035	0.282949	P-loop containing nucleoside triphosphate hydrolases superfamily protein | Chr3:11720096-11722103 FORWARD LENGTH=440 | 201606	1.01092	0.779501	0.711558	0.336774	0.170026	0	0	0	0.714425	0	1.92709	0.277688	0	0	0	0	0	0.340286	9.50763	10.227	0.773191	0	0.264904	3.30312	0	0	5.50615	0.992391
	BraA01g031880.3C	AT3G22080.1	0.932439	0.794548	0.775308	0.251445	ubiquitin carboxyl-terminal hydrolase-like protein | Chr3:7777818-7779210 REVERSE LENGTH=314 | 201606	1.69498	0.786966	0.187133	0.228983	0	0	0	0	2.87884	0	2.73102	0.508937	0	0	0	0	0	0.40779	15.9718	10.6192	0.376657	0	0.465717	2.40277	0	0	5.94073	1.87025
	BraA03g028450.3C	AT4G03565.1	0.931088	0.852772	0.778746	0.370347	Cystatin/monellin superfamily protein | Chr4:1586747-1587734 FORWARD LENGTH=263 | 201606	1.92899	1.52307	0.842891	0.604303	0	0	0	0	0	0	3.93413	0.849468	0	0	0	0	0	0.640291	10.6528	10.3076	2.6706	0	0.232573	3.258	0	0	4.82116	0.694724
	BraA03g036890.3C	AT3G15355.1	0.930141	0.833389	0.748186	0.281118	ubiquitin-conjugating enzyme 25 | Chr3:5183858-5186669 FORWARD LENGTH=609 | 201606	0.6876	0.210684	0.10085	0.097214	0.10944	0	0	0	1.37455	0.838977	1.4286	0.826406	0.17476	0	0.126206	0	0	1.36304	9.56262	7.93079	1.48063	0	0.079959	3.28748	0	0	3.23456	1.22124
	BraA09g041150.3C	AT2G41360.1	0.92998	0.923747	0.741393	0.282216	galactose oxidase/kelch repeat protein | Chr2:17234374-17235495 FORWARD LENGTH=373 | 201606	0.573496	0.355093	0.407102	0.382149	0	0	0	0	1.52582	0.202559	1.25211	0	0.185676	0	0.077796	0.047709	0	0	6.92154	7.44544	0.592547	0	0.226148	0.906558	0	0	2.52805	0.197165
	BraA09g003470.3C	AT3G28500.1	0.929923	0.880819	0.749483	0.285683	60S acidic ribosomal protein family | Chr3:10682204-10682551 FORWARD LENGTH=115 | 201606	1.38726	1.82797	0.303546	0.201706	0.211556	0	0	0	4.06201	0	4.39084	0.665784	0.009021	0	0.481661	0	0	0.399319	13.3214	14.1719	0.399094	0	0.261333	3.95007	0	0	6.9914	1.2174
	BraA05g011590.3C	AT2G33190.1	0.925929	0.754097	0.743675	0.206832	F-box only protein (DUF295) | Chr2:14067972-14069111 FORWARD LENGTH=379 | 201606	0.470075	0.743516	0.138746	0	0	0	0	0	0.217801	0	0.578295	0.0393917	0	0	0	0	0	0.411709	3.3335	2.04738	0	0	0.08035	0.596649	0	0	1.31424	0.0217437
	BraA09g055910.3C	AT2G20970.2	0.920696	0.749299	0.789379	0.252854	lipid-binding protein | Chr2:9009867-9011067 FORWARD LENGTH=348 | 201606	8.30067	5.52422	1.52162	0.138606	0.108347	0	0.14718	0	6.27722	0	6.0233	0.569878	0	0	0	0	0	1.35288	34.3361	20.7936	0	0	0	1.11325	0	0	15.8376	1.87365
	BraA09g050690.3C	AT1G23520.1	0.919612	0.879158	0.704183	0.275009	hypothetical protein (DUF220) | Chr1:8343571-8344675 REVERSE LENGTH=263 | 201606	75.9283	114.394	104.98	70.2457	0	0	0	0	106.419	0	113.292	3.20006	0	0	0.451019	0	0.230766	0.849299	365.564	412.76	32.2645	0	0.282903	45.7426	88.0555	14.1463	152.357	76.2718
	BraA02g013380.3C	AT5G55310.1	0.919233	0.852789	0.789993	0.283059	DNA topoisomerase 1 beta | Chr5:22430389-22434590 REVERSE LENGTH=917 | 201606	1.42325	0.82236	0.43234	0.219687	0	0	0	0	2.47483	0	4.00439	0.241663	0	0	0	0	0	0.65364	18.9217	15.6105	0.614682	0	0	1.6476	0	0	8.99527	1.68317
	BraA03g040060.3C	AT3G21970.1	0.919058	0.781261	0.612323	0.217071	cysteine-rich repeat secretory protein%2C putative (DUF26) | Chr3:7742459-7743480 FORWARD LENGTH=264 | 201606	253.839	124.717	47.0994	37.6675	0	0.279314	0.514613	0	125.201	0	100.22	5.81535	0.523992	0.228704	0.651558	0	0.220797	1.00717	371.963	504.323	43.1983	0.768381	0.647534	160.461	135.08	19.7927	217.692	279.349
	BraA04g010240.3C	AT4G11000.1	0.918331	0.861941	0.706056	0.190861	Ankyrin repeat family protein | Chr4:6731724-6732464 FORWARD LENGTH=246 | 201606	0	0	0.046925	0	0	0	0	0	0	0	0.122874	0	0	0	0	0	0	0	1.19664	0.9716	0	0	0	0.158663	0	0	0.330191	0
	BraA09g056410.3C	AT2G04810.1	0.917567	0.623286	0.721057	0.20081	F-box only protein (DUF295) | Chr2:1688773-1689966 FORWARD LENGTH=397 | 201606	1.18223	0.330133	0.151105	0.053325	0.112619	0	0	0	0.668983	0	0.830436	0.226877	0.069045	0	0	0	0	0.262745	3.98276	1.80135	0	0	0.201646	1.48914	0	0	1.65563	0.578128
	BraA03g046710.3C	AT4G16146.1	0.916256	0.913586	0.753539	0.335708	cAMP-regulated phosphoprotein 19-related protein | Chr4:9142663-9144356 REVERSE LENGTH=102 | 201606	0.897892	0.763382	0.481357	0.414751	0	0	0	0	0	0	3.56648	0.732871	0	0	0.425397	0	0	0	12.5101	14.3185	2.66495	0	1.01174	3.02978	0	0	5.62868	1.05666
	BraA08g035660.3C	AT1G02420.1	0.914431	0.832381	0.451088	0.0509082	Pentatricopeptide repeat (PPR) superfamily protein | Chr1:493683-495158 FORWARD LENGTH=491 | 201606	12.7592	11.2959	7.06806	3.88523	2.06671	1.6845	0.853866	1.03428	7.20945	4.47676	3.27601	2.46879	3.50226	3.40996	3.10315	4.38661	6.11484	2.34637	19.2292	27.2748	1.92165	3.96801	4.37195	9.60659	1.14211	1.4188	3.63446	3.41123
	BraA09g048770.3C	AT3G56150.2	0.914277	0.806949	0.763048	0.314301	eukaryotic translation initiation factor 3C | Chr3:20833790-20836820 REVERSE LENGTH=900 | 201606	5.09755	2.40038	1.76744	2.75239	0.664388	0.480481	0.794137	0.243153	7.05927	0.645686	7.27358	2.23829	3.44891	3.65385	3.62737	3.73178	0.546723	8.24331	33.332	26.3378	6.86409	0.324293	5.5448	11.5946	0.802749	0.680711	13.2426	3.37591
	BraA09g026380.3C	AT4G12370.1	0.913857	0.944277	0.561908	0.164139	F-box/kelch-repeat protein | Chr4:7331972-7332874 FORWARD LENGTH=300 | 201606	0.349694	0	0	0	0	0	0	0	0	0	0.201337	0	0	0	0	0	0	0	1.62841	2.308	0.166327	0	0	0.222203	0	0	0	0.018527
	BraA04g014440.3C	AT4G17640.1	0.913112	0.847785	0.684005	0.167833	casein kinase II beta chain 2 | Chr4:9825438-9826988 FORWARD LENGTH=282 | 201606	0.177962	0	0	0	0	0	0	0	0	0	0.132981	0	0	0	0	0	0	0.134357	2.07871	1.81049	0	0	0.575493	0.41111	0	0	0.747714	0.153391
	BraA04g018350.3C	AT1G64840.1	0.912798	0.858357	0.772628	0.282789	LOW protein: F-box/kelch-repeat protein (DUF295) | Chr1:24094010-24095164 FORWARD LENGTH=384 | 201606	0	0.453542	0.24843	0.174327	0	0	0	0	0.717721	0	1.01954	0	0	0	0	0	0	0.036452	7.08484	5.57263	0.632984	0	0.060806	0.582353	0	0	2.24801	0
	BraA08g005890.3C	AT1G44191.1	0.912653	0.966256	0.591405	0.155293	ECA1 gametogenesis related family protein | Chr1:16813654-16814733 REVERSE LENGTH=359 | 201606	34.2728	17.9648	12.4039	4.71185	0.31432	0.139815	0	0	41.4493	0	28.1328	1.19705	0.287752	0	0	0.204693	0	1.49292	348.641	505.12	2.24394	0.145178	0.585922	37.5716	15.117	1.74927	54.8214	27.2116
	BraA10g022820.3C	AT5G17150.1	0.91248	0.880072	0.67409	0.23586	Cystatin/monellin superfamily protein | Chr5:5638801-5639592 REVERSE LENGTH=202 | 201606	0	0.382789	0.093057	0.257951	0	0	0	0	0	0	1.91169	0.670339	0	0	0.481363	0	0	1.95875	11.0088	11.0194	1.55238	0	0.370727	3.7947	0	0	2.63	0.447954
	BraA05g004660.3C	AT2G44800.1	0.912174	0.900869	0.807279	0.383085	2-oxoglutarate (2OG) and Fe(II)-dependent oxygenase superfamily protein | Chr2:18467004-18468551 FORWARD LENGTH=357 | 201606	0.35717	0.40614	0.247295	0.2413	0	0	0	0	0.947806	0	0.949032	0.0597663	0	0	0	0	0	0	3.63276	3.67983	0.731909	0	0	0.163952	0	0	1.49682	0.0843557
	BraA07g011630.3C	AT1G31660.1	0.911935	0.796811	0.769484	0.326643	bystin-like protein | Chr1:11331176-11333440 REVERSE LENGTH=444 | 201606	1.1387	0.820779	0.294377	0.465032	0	0	0	0	0	0	1.74749	0.498513	0.226351	0	0.202886	0	0	0.59798	8.45341	7.50183	1.58143	0	0.52646	4.34037	0	0.444335	5.21731	0.92067
	BraA03g037970.3C	AT3G17570.1	0.911768	0.765981	0.607496	0.169779	F-box and associated interaction domains-containing protein | Chr3:6009413-6010558 FORWARD LENGTH=381 | 201606	0.642012	0.038024	0.033701	0	0.089122	0	0	0	0.729078	0	0.239537	0.162168	0	0	0	0	0	0.328862	2.18066	2.37975	0	0	0.075932	1.90377	0	0.063639	1.1343	0.439951
	BraA02g030590.3C	AT5G43340.1	0.910464	0.714672	0.610411	0.190298	phosphate transporter 1%3B6 | Chr5:17393598-17395148 REVERSE LENGTH=516 | 201606	177.429	219.75	143.288	57.7187	0.089831	0	0.038821	0	180.14	5.03275	63.6838	8.14657	0.375543	0.054616	0.148684	0.057662	0.388668	13.2883	353.016	361.402	9.72233	0.741852	3.05442	211.28	56.808	7.71044	184.834	66.1776
	BraA06g022810.3C	AT4G20230.2	0.910449	0.899414	0.572965	0.124386	terpenoid synthase superfamily protein | Chr4:10924242-10926781 REVERSE LENGTH=619 | 201606	0	0	0	0	0	0	0	0	0	0	0.218929	0	0	0	0	0	0	0	1.33902	1.42101	0	0	0	0.284584	0	0	0	0
	BraA06g020570.3C	AT3G62850.1	0.910073	0.937408	0.548458	0.120326	zinc finger protein-like protein | Chr3:23237487-23239155 REVERSE LENGTH=472 | 201606	0.60507	0.465151	0.547005	0.419345	0.148219	0	0	0	0	0	0.080547	0.03257	0	0.081959	0	0	0	0	6.16465	8.1157	0.193825	0	0	1.05907	0	0	0.104146	0
	BraA04g022760.3C	AT2G31410.1	0.909898	0.816976	0.556319	0.0742421	coiled-coil protein | Chr2:13392220-13392819 REVERSE LENGTH=199 | 201606	2.31871	1.80675	0.382089	0.384792	0.937068	0.606026	0.412267	0.20929	1.6836	0.422184	1.46932	1.53603	1.56058	0.902182	2.03251	1.35328	0.782704	1.45943	5.58004	5.57646	0.204575	0.805264	0.884465	1.6117	0.05927	0.291223	1.663	0.63927
	BraA06g015680.3C	AT1G20132.1	0.909683	0.926791	0.655818	0.238846	GDSL-like Lipase/Acylhydrolase superfamily protein | Chr1:6981358-6983495 FORWARD LENGTH=383 | 201606	395.032	831.044	666.638	404.301	0	0	0.098762	0	921.294	0	474.252	4.64928	2.27021	0.502668	1.73737	0.433216	0.520818	5.97701	2950.71	3707.17	299.448	0.960496	1.1863	173.18	427.441	70.0129	646.75	140.631
	BraA03g012790.3C	AT3G21000.1	0.909573	0.89424	0.66103	0.192653	Gag-Pol-related retrotransposon family protein | Chr3:7363921-7365138 FORWARD LENGTH=405 | 201606	1.25331	1.99536	0.689551	0	0.046599	0	0	0	11.0816	0.292752	4.9228	0.288806	0	0	0	0	0	0.472914	36.2066	35.2273	0.333401	0.028022	0.133471	1.64536	0	0	3.88113	0.293197
	BraA01g006790.3C	AT4G30980.1	0.908631	0.839642	0.568306	0.0836465	LJRHL1-like 2 | Chr4:15079489-15081606 REVERSE LENGTH=310 | 201606	14.6945	8.86529	2.86855	1.48719	3.77202	0.591221	2.00627	0.378978	13.604	10.6417	5.83529	3.76866	6.35592	7.23933	4.42108	5.44815	7.79301	4.8069	38.4044	39.8878	2.82771	5.80739	2.68762	7.85893	9.60836	14.8971	9.16037	8.10923
	BraA03g014200.3C	AT5G02050.1	0.908286	0.725142	0.711985	0.253578	Mitochondrial glycoprotein family protein | Chr5:403239-404244 REVERSE LENGTH=267 | 201606	5.58129	3.89623	0.923953	0.978559	0	0	0	0	2.61019	0	4.56467	0.332673	2.34998	2.68724	2.53086	1.19863	0	2.08856	14.5751	13.1096	0.816601	0	0.287603	8.69235	0.594983	0	11.4542	4.29508
	BraA10g030980.3C	AT2G37970.1	0.908242	0.862944	0.599513	0.108315	SOUL heme-binding family protein | Chr2:15890964-15891704 FORWARD LENGTH=246 | 201606	0.796247	0	0	0	0	0	0	0	0	0	0	0	0	0	0	0	0	0	9.55473	8.21311	0	0	0	0	0	0	0	0
	BraA08g012650.3C	AT4G17895.1	0.907855	0.811561	0.690957	0.250463	ubiquitin-specific protease 20 | Chr4:9939914-9942698 FORWARD LENGTH=695 | 201606	1.30779	0.493983	0.406765	0.399447	0.110292	0.038689	0	0	1.10811	0	1.53108	1.0672	0	0	0	0	0	2.56388	6.2605	6.31385	0.802307	0	1.01633	3.10863	0	0	3.17378	1.61756
	BraA03g063830.3C	AT2G33560.2	0.907756	0.925674	0.565071	0.127668	BUB1-related (BUB1: budding uninhibited by benzymidazol 1) | Chr2:14213810-14215918 REVERSE LENGTH=396 | 201606	0	0	0	0	0	0	0	0	0	0	0	0	0	0	0	0	0	0	1.3308	1.81681	0	0	0	0.597253	0	0	0.243661	0
	BraA08g026510.3C	AT5G15685.1	0.907699	0.826089	0.587011	0.10746	mutator transposase MUDRA protein | Chr5:5111820-5113456 FORWARD LENGTH=493 | 201606	0	0	0	0	0	0	0	0	0	0	0	0	0	0	0	0	0	0	1.65047	1.31925	0.05399	0.056447	0	0.416137	0.100728	0	0	0
	BraA02g003730.3C	AT5G11000.1	0.905993	0.744624	0.656741	0.15258	hypothetical protein (DUF868) | Chr5:3479166-3480335 REVERSE LENGTH=389 | 201606	14.0515	19.8433	12.2059	3.20539	1.1902	1.69588	2.20246	0.594819	13.6296	2.21522	8.73499	1.22476	5.04066	5.90398	8.44407	8.7131	0.862402	1.79775	60.1011	38.8977	3.11483	0.77358	1.05481	3.49463	5.92572	3.24119	11.0376	3.56314
	BraA10g011850.3C	AT5G53510.1	0.905806	0.927353	0.760751	0.321693	oligopeptide transporter 9 | Chr5:21738849-21742082 FORWARD LENGTH=741 | 201606	2.55031	3.71432	3.86249	3.1643	1.37753	0.695331	0	0	8.27545	0	10.8453	0.343439	0	0	0	0.058336	0.272814	0.851683	45.8334	49.9499	6.22684	0.128604	0.280405	0.779401	0.70611	0.137408	17.3692	0.410405
	BraA02g041940.3C	AT5G24810.1	0.905727	0.641846	0.685934	0.198194	ABC1 family protein | Chr5:8516902-8522616 REVERSE LENGTH=1009 | 201606	145.015	194.341	100.475	45.1766	49.8022	37.318	30.2672	26.0781	108.181	24.1777	96.0987	20.2161	23.6489	24.0487	29.9034	45.5933	33.8504	27.3141	384.3	219.445	47.7401	31.3537	26.0887	97.6391	91.8019	33.1381	143.215	58.3579
	BraA09g012990.3C	AT1G63190.1	0.904879	0.643982	0.667023	0.252118	Cystatin/monellin superfamily protein | Chr1:23431835-23433002 FORWARD LENGTH=206 | 201606	1.16602	0.389567	0	0	0	0	0	0	0	0	1.16848	0.719804	0	0	0	0	0	0	3.45641	2.05691	0.637596	0	0.437207	1.88077	0.436305	0	1.0265	0.215045
	BraA02g035980.3C	AT5G67100.2	0.904781	0.804676	0.668548	0.170994	DNA-directed DNA polymerase | Chr5:26776994-26785104 FORWARD LENGTH=1524 | 201606	0.32131	0.175674	0.087407	0.034871	0	0	0	0	0	0	0.288479	0.0758983	0.09403	0	0.133087	0	0	0.998456	3.21812	2.38526	0.227346	0.058709	0.244161	0.58932	0	0	0.698873	0.161868
	BraA03g011430.3C	AT5G59040.1	0.904591	0.85154	0.722295	0.221295	copper transporter 3 | Chr5:23836724-23837179 FORWARD LENGTH=151 | 201606	1.35351	5.51574	4.50339	2.56962	0	0.192182	0	0	17.9823	0	9.45016	0.049923	0	0	0	0	0	0.155773	79.4595	61.5617	1.06891	0	0	0	0	0	16.3617	0.139392
	BraA02g043580.3C	AT5G62210.1	0.904433	0.717083	0.825368	0.364415	Embryo-specific protein 3%2C (ATS3) | Chr5:24986521-24987477 REVERSE LENGTH=223 | 201606	127.499	41.6611	65.7753	132.306	39.617	32.1192	16.589	11.4175	150.214	44.9421	153.218	14.0655	15.9576	19.8463	25.2316	13.5478	26.0843	47.3558	824.762	445.621	159.755	9.92781	14.5666	198.567	14.2184	3.97134	315.735	97.8354
	BraA06g028410.3C	AT1G69770.1	0.903486	0.945462	0.64255	0.17644	chromomethylase 3 | Chr1:26248496-26253519 REVERSE LENGTH=839 | 201606	0.343556	0.549856	0.734643	0.531507	0.250115	0.24626	0	0.153059	0	0	1.97724	0.316992	0.4708	0.595398	0.412801	1.28955	0.21886	1.28262	12.8518	15.9788	0.181121	0.637092	0.589855	2.16866	0.529465	0.169544	4.36107	0.489347
	BraA01g011550.3C	AT4G20790.1	0.903118	0.923261	0.698204	0.230426	Leucine-rich repeat protein kinase family protein | Chr4:11134775-11136423 REVERSE LENGTH=518 | 201606	0	0.367093	0.557111	0.834413	0.093846	0	0	0	2.26867	0	1.06176	0.0144927	0	0	0	0	0	0	13.0213	13.4438	0.594529	0	0	0	0	0	2.9197	0.0250997
	BraA03g008610.3C	AT5G18550.1	0.902699	0.623054	0.623056	0.182026	Zinc finger C-x8-C-x5-C-x3-H type family protein | Chr5:6160515-6162729 FORWARD LENGTH=465 | 201606	49.4149	47.2671	23.6482	11.5428	11.3292	6.42345	7.88574	7.77224	21.6112	8.47655	23.2155	7.93942	3.4615	4.0779	3.47465	2.72025	6.60649	15.5526	69.4118	57.5608	7.96178	6.2003	6.78661	37.6119	9.13858	5.75769	46.1731	27.9287
	BraA08g034620.3C	AT1G04880.1	0.90215	0.860466	0.825846	0.387645	HMG (high mobility group) box protein with ARID/BRIGHT DNA-binding domain-containing protein | Chr1:1376106-1378264 REVERSE LENGTH=448 | 201606	1.88455	1.29573	0.618603	0.649281	0.395843	0.34764	0.539987	0.233687	2.38767	0	4.7486	0.184154	1.16129	1.08432	1.43075	1.2547	0.560203	0.595693	14.1003	12.7214	2.9153	0.116473	0.552155	1.80413	0	0	7.33559	0.41212
	BraA04g014510.3C	AT5G41800.1	0.90195	0.693638	0.715978	0.323999	Transmembrane amino acid transporter family protein | Chr5:16733842-16735888 FORWARD LENGTH=452 | 201606	11.3191	15.802	8.69293	3.40225	1.72996	1.28896	0.66841	0.384649	12.8922	0	10.4641	1.00914	0.96404	0.737402	0.727476	0.919122	0	5.17925	30.137	24.8596	6.28031	0	0.534004	17.8867	1.18768	1.07434	16.2055	1.82949
	BraA04g030500.3C	AT1G21310.1	0.90003	0.737884	0.677415	0.17036	extensin 3 | Chr1:7453693-7454988 REVERSE LENGTH=431 | 201606	53.5862	79.0602	67.8498	36.0804	17.1047	20.6515	28.8253	11.5953	71.8135	13.1365	45.7983	13.581	5.68364	5.07117	5.68592	14.6705	8.01175	16.7814	225.596	153.665	6.26532	5.04287	6.19044	17.1486	30.3299	8.51748	67.8722	57.1631
	BraA03g060460.3C	AT5G28180.1	0.899765	0.820769	0.797207	0.375016	Galactose oxidase/kelch repeat superfamily protein | Chr5:10162783-10163943 FORWARD LENGTH=352 | 201606	0.071495	0.13749	0.176121	0.180985	0	0	0	0	0.19282	0	0.111626	0	0	0	0	0.146906	0	0.203236	1.28378	1.14268	0.350307	0	0.095972	0.533973	0	0	0.67877	0.19043
	BraA06g023380.3C	AT3G44920.1	0.898698	0.895127	0.592929	0.149961	cation/H+ exchanger 11 | Chr3:16397038-16399725 REVERSE LENGTH=783 | 201606	0.698125	0.284938	0.253041	0.046794	0	0	0	0	0.846253	0	0.786922	0.308405	0.7223	0.177812	0.522083	0	0	0.65212	5.47481	5.66202	0.381698	0	0.180519	0.254194	0.328152	0.571817	0.067849	0.025713
	BraA03g010190.3C	AT5G22160.1	0.898437	0.836296	0.77567	0.265299	transmembrane protein | Chr5:7346944-7349255 FORWARD LENGTH=353 | 201606	1.26294	0	0	0	0.124303	0	0	0	2.36951	0.763945	1.15061	0.507844	0	0	0	0	0	0.806829	7.00724	6.48839	0	0.296958	0.419654	0.733237	0	0	4.35547	1.7845
	BraA09g007940.3C	AT5G63620.1	0.898102	0.866308	0.663202	0.174337	GroES-like zinc-binding alcohol dehydrogenase family protein | Chr5:25466380-25468296 REVERSE LENGTH=427 | 201606	0	0	0	0	0	0	0	0	0	0	0.25974	0	0	0	0	0	0	0	1.3576	1.1252	0	0	0	0	0	0	0.163378	0
	BraA08g025720.3C	AT1G26370.1	0.897549	0.797166	0.701795	0.206769	RNA helicase family protein | Chr1:9122030-9125368 REVERSE LENGTH=717 | 201606	0.705252	0.21579	0.31813	0	0	0	0	0	0	0	1.43962	1.37337	0.809341	0.82714	0.628386	0.881397	0	0.492811	6.1343	5.15173	0.339168	0	0.32028	2.28665	0.420614	0.260412	3.15292	1.28805
	BraA05g039010.3C	AT3G06410.1	0.89635	0.622613	0.622357	0.19562	Zinc finger C-x8-C-x5-C-x3-H type family protein | Chr3:1947471-1949528 REVERSE LENGTH=462 | 201606	47.0126	40.6144	30.5297	29.3869	20.2992	18.5144	19.9828	20.3266	22.3908	11.465	23.2064	17.7179	18.1495	20.656	12.5413	19.2441	19.6657	24.79	69.5689	51.2166	25.123	18.6951	15.9625	35.1556	32.7726	25.9226	37.1886	21.4949
	BraA03g011410.3C	AT1G35440.1	0.896317	0.596504	0.736025	0.287477	cyclin T1%3B1 | Chr1:13035294-13036037 REVERSE LENGTH=247 | 201606	1.17504	0.625367	0.135232	0.140911	0.120453	0	0.06143	0	1.07299	0	0.9971	0.16979	0.216667	0	0.092319	0.115428	0.122074	0.481847	4.45317	1.92824	0.68404	0	0.110403	2.13425	0	0.093657	1.49174	0.234363
	BraA10g023230.3C	AT5G16510.2	0.895683	0.78866	0.822008	0.507786	Alpha-1%2C4-glucan-protein synthase family protein | Chr5:5393296-5394342 FORWARD LENGTH=348 | 201606	110.983	70.6277	63.9901	76.9374	51.9034	45.6356	51.5284	45.8742	106.299	48.0531	89.1674	33.5279	53.3755	58.7846	52.028	59.2945	45.6795	51.4992	176.636	181.015	103.297	34.5217	39.3359	82.6899	28.7066	32.4738	120.387	56.4359
	BraA05g029380.3C	AT3G18150.1	0.895615	0.747879	0.804424	0.309608	RNI-like superfamily protein | Chr3:6217929-6219500 FORWARD LENGTH=456 | 201606	0.963253	0.262188	0.15231	0.069597	0	0	0	0	1.82067	0	0.838034	0.155988	0	0	0.137226	0	0	0.581814	4.48774	3.29324	0.135637	0	0.198261	1.42105	0	0	3.03072	0.438466
	BraA08g021950.3C	AT2G22480.1	0.895581	0.859144	0.820622	0.380154	phosphofructokinase 5 | Chr2:9545670-9548414 FORWARD LENGTH=537 | 201606	0.776638	1.05941	1.57347	1.95193	0.228148	0	0	0	3.0762	0	5.58463	0.420429	0	0	0.272005	0.118552	0	0.296406	21.9331	18.0311	4.13969	0	0.177004	0.889976	0	0	8.29402	0.572862
	BraA04g012380.3C	AT5G39910.1	0.89523	0.701942	0.651686	0.122038	Pectin lyase-like superfamily protein | Chr5:15979412-15981671 REVERSE LENGTH=373 | 201606	4.89775	6.08772	1.29621	0	0	0	0	0	0	0	2.99693	0.0709653	0	0	0	0	0	0	34.297	16.6395	0	0	0	0	0	0	2.97332	0.0544267
	BraA01g032190.3C	AT3G62210.1	0.89451	0.930042	0.67324	0.28185	Putative endonuclease or glycosyl hydrolase | Chr3:23026910-23028113 REVERSE LENGTH=279 | 201606	0	0.195121	0	0.18089	0	0	0.268279	0	0.36775	0	0.681369	0.0766127	0	0.141513	0	0.056619	0	0.13741	3.93204	4.56759	0.905583	0	0.221818	0.5244	0	0	0.426148	0.0560663
	BraA09g036700.3C	AT1G28020.1	0.894154	0.714619	0.752299	0.241755	Tetratricopeptide repeat (TPR)-like superfamily protein | Chr1:9768923-9771157 REVERSE LENGTH=494 | 201606	0.336652	0.175069	0.109593	0.142402	0.059722	0	0	0	1.0012	0	1.15398	0.157933	0	0.046748	0	0	0	0.153713	6.97801	3.37403	0.380668	0	0.183141	1.12308	0	0	1.60183	0.2235
	BraA06g002320.3C	AT2G14830.1	0.894153	0.917769	0.72515	0.234252	Ist1p | Chr2:6364403-6365818 FORWARD LENGTH=384 | 201606	0	0.213297	0.277971	0.307704	0	0	0	0	0	0	0.667334	0.030407	0	0	0	0	0	0	5.38888	5.69622	0	0	0	0	0	0	2.41123	0.061524
	BraA01g022940.3C	AT3G50580.1	0.893918	0.734021	0.73219	0.196822	transmembrane protein | Chr3:18768767-18769519 REVERSE LENGTH=250 | 201606	12.7876	10.5959	4.78429	4.83167	0.743627	0.547046	0.63797	0.080869	30.4516	0.796831	8.60161	1.64249	0.122018	0	0	0	0.628218	2.19037	149.779	77.0264	1.76274	0	0.908516	2.50795	4.75905	0.491648	30.4308	7.82482
	BraA04g016650.3C	AT3G01610.2	0.893865	0.927719	0.634489	0.234159	cell division cycle 48C | Chr3:231787-235279 FORWARD LENGTH=830 | 201606	0.103766	0	0.158091	0	0	0	0	0	0.719713	0	0.720737	0.121921	0	0.058495	0	0	0	0	1.76862	2.73954	0	0.040219	0	0.859359	0	0	0.764467	0.155168
	BraA01g042880.3C	AT3G04600.3	0.893865	0.933138	0.738168	0.311317	Nucleotidylyl transferase superfamily protein | Chr3:1243152-1245958 FORWARD LENGTH=402 | 201606	2.02862	1.26242	1.53053	2.21078	0.883473	1.06221	1.90138	0.794764	6.89582	0	2.9328	0.318676	0	0	0.277135	0.380532	0	0.829158	15.1779	19.9869	1.58909	0	0.914878	2.01512	0	0	8.25102	1.12075
	BraA05g017410.3C	AT1G53025.1	0.893789	0.643639	0.729025	0.253148	Ubiquitin-conjugating enzyme family protein | Chr1:19757072-19759474 REVERSE LENGTH=543 | 201606	2.05768	1.27886	0.811701	0.712586	0.407759	0.082204	0	0.477349	0	0	1.64098	0.857672	0	0	0	0	0	0.806548	9.48531	5.27222	1.04066	0	0.48703	5.16901	0	0	5.10926	1.64005
	BraA04g020530.3C	AT2G28680.1	0.893704	0.868189	0.766457	0.291102	RmlC-like cupins superfamily protein | Chr2:12303118-12304747 REVERSE LENGTH=356 | 201606	1.36557	10.6699	30.1362	20.2956	0.509052	0.251594	0	0.273643	44.8955	0	78.394	3.39171	1.91797	0.77425	1.32792	0.847242	0.223874	4.027	335.524	277.928	25.1582	0	0.162904	0.668612	15.3549	3.10681	107.908	5.11986
	BraA03g025220.3C	AT2G27170.2	0.893201	0.713472	0.727454	0.19213	Structural maintenance of chromosomes (SMC) family protein | Chr2:11609319-11617064 REVERSE LENGTH=1204 | 201606	0.286479	0.15347	0	0.074846	0	0	0.195741	0.189088	0	0	0.357528	0.298381	0	0	0	0	0	0.388354	2.24317	1.25209	0.088877	0	0.179	0.492077	0.124169	0.080985	0.888697	0.339936
	BraA03g049320.3C	AT4G20790.1	0.891653	0.915858	0.657055	0.175951	Leucine-rich repeat protein kinase family protein | Chr4:11134775-11136423 REVERSE LENGTH=518 | 201606	0	0.169506	0.737416	0.756541	0.046559	0	0	0	0	0	0.789326	0.0184347	0	0	0	0	0	1.09943	8.67403	8.91628	0	0	0.168752	0	0	0	1.98369	0.0194307
	BraA02g042360.3C	AT5G41690.3	0.891502	0.88882	0.593234	0.212644	RNA-binding (RRM/RBD/RNP motifs) family protein | Chr5:16670126-16674189 REVERSE LENGTH=567 | 201606	1.08084	0.758518	0.531259	2.4541	0.198149	0.337696	0.165773	0.064675	0	0	1.06542	0.278323	1.25581	0.928146	1.24298	1.63001	0.5297	1.26649	8.67487	10.7161	1.8357	0.60295	0.670591	4.47551	1.25948	1.01168	2.306	0.498022
	BraA06g039820.3C	AT2G02230.1	0.89147	0.965528	0.711425	0.288666	phloem protein 2-B1 | Chr2:590393-591595 REVERSE LENGTH=336 | 201606	2.48071	4.29143	3.99948	3.64663	0.389924	0.200827	0.248747	0	9.56516	0	16.2989	0.0578393	0.222608	0.6145	0.556793	0	0	0.476136	73.5905	100.149	8.2817	0	0	0.545955	0	0	29.6091	0.799996
	BraA06g017850.3C	AT3G49240.1	0.891259	0.838693	0.688674	0.169555	Pentatricopeptide repeat (PPR) superfamily protein | Chr3:18256086-18257975 FORWARD LENGTH=629 | 201606	0.476539	0.183954	0.091233	0.057395	0.084869	0.044304	0.163383	0.239128	1.11136	0.875493	0.69907	0.438073	0.144092	0.776899	0.360514	0.120379	0.014483	0.558646	5.42207	4.23001	0.123958	0.112694	0.460039	0.10385	0	0.109561	1.21728	0.469294
	BraA02g015430.3C	AT5G52340.1	0.891115	0.850957	0.765501	0.462151	exocyst subunit exo70 family protein A2 | Chr5:21250802-21253939 FORWARD LENGTH=631 | 201606	3.98796	3.1844	2.31337	4.78729	0.326989	0.542686	0.663202	0.92276	5.04596	1.34324	6.68741	1.78931	1.36681	1.95179	2.26023	1.43661	0.288896	3.63396	19.5826	23.3942	10.4496	0.711214	2.4561	12.1078	3.16719	2.77138	9.78105	3.58373
	BraA09g012520.3C	AT1G62400.1	0.890741	0.741971	0.811125	0.31822	Protein kinase superfamily protein | Chr1:23090108-23091529 FORWARD LENGTH=390 | 201606	0.630731	0.707264	0.556951	0.360599	0.367527	0.720721	0.678152	0.494842	1.14318	0	0.875808	0.2793	0.532221	0.322153	0.294084	0	0.081236	0.22479	4.10162	2.5243	0.686107	0	0.289501	0.755803	0.382352	0.207041	1.84777	0.541323
	BraA04g022860.3C	AT2G31770.1	0.890613	0.744023	0.764405	0.291081	RING/U-box superfamily protein | Chr2:13511579-13513550 FORWARD LENGTH=543 | 201606	1.15315	0.267721	0.282327	0.065971	0.114574	0	0.132028	0	1.2821	0	1.49401	0.659253	0	0	0	0	0	1.29917	5.90261	4.78563	0.356447	0	0.149795	3.09759	0	0	4.30992	0.861083
	BraA09g025980.3C	AT4G04080.1	0.890377	0.728511	0.795749	0.340677	ISCU-like 3 | Chr4:1963386-1964308 FORWARD LENGTH=171 | 201606	0.956035	0.775997	0.291231	0.540468	0	0	0	0	0	0	1.76161	0.038699	0	0	0	0	0	0.835349	4.99642	2.94524	0.744279	0	0	0.469907	0	0	2.00986	0.397681
	BraA09g026110.3C	AT5G18770.1	0.890106	0.858358	0.625161	0.216019	F-box/FBD-like domains containing protein | Chr5:6261426-6263172 FORWARD LENGTH=481 | 201606	0.700229	0.39117	0.176038	0	0	0	0	0	0	0	0.82705	0.380906	0	0	0	0	0	0	2.31293	3.90254	0	0	0	1.8612	0	0	2.11224	0.725444
	BraA01g032210.3C	AT3G62210.1	0.889534	0.939398	0.724567	0.337422	Putative endonuclease or glycosyl hydrolase | Chr3:23026910-23028113 REVERSE LENGTH=279 | 201606	0.024925	0	0	0.053936	0	0	0	0	0.34846	0	0.593766	0.0807647	0	0.188235	0.196634	0.139567	0	0.352396	2.63635	3.39222	0.739783	0	0.165082	0.696338	0.252892	0.14869	0.987812	0.14279
	BraA09g048590.3C	AT3G58020.1	0.88947	0.84749	0.735496	0.220239	Chaperone DnaJ-domain superfamily protein | Chr3:21479501-21480981 FORWARD LENGTH=254 | 201606	0	0	0.105229	0	0	0	0	0	0	0	0.251085	0	0	0	0.077879	0	0	0	1.43954	1.10423	0	0	0	0	0	0	0.47442	0
	BraA05g010850.3C	AT2G34220.2	0.889328	0.81837	0.800337	0.395388	ubiquitin carboxyl-terminal hydrolase-like protein%2C putative (DUF627 and DUF629) | Chr2:14451060-14453575 FORWARD LENGTH=753 | 201606	0.962272	0.083349	0.204953	0.40624	0.277839	0	0	0	1.33404	0.430105	1.61101	0.520617	0	0	0	0	0	2.03018	8.71954	6.67452	2.79174	0	0.079154	0.95315	0	0	2.15036	0.731944
	BraA08g006530.3C	AT2G34320.1	0.888982	0.777764	0.672552	0.162546	Polynucleotidyl transferase%2C ribonuclease H-like superfamily protein | Chr2:14484959-14485837 FORWARD LENGTH=292 | 201606	0.224544	0.092276	0.12314	0.026256	0	0	0	0	0	0	0.463958	0.339254	0	0	0	0	0	0.668493	2.01302	1.44702	0	0	0	0.308675	0	0	0.625971	0.323045
	BraA03g017190.3C	AT2G32460.1	0.888607	0.749824	0.549906	0.230297	myb domain protein 101 | Chr2:13782419-13784363 REVERSE LENGTH=490 | 201606	10.7565	12.1154	4.08737	1.4253	0.07558	0.350107	0.428615	0	5.42193	0	7.48687	1.39989	0.076715	0.269335	0.463335	0.124931	0	0.600488	16.4578	24.2606	4.85934	0	0	12.5804	10.3434	2.34581	7.3593	7.29609
	BraAnng000190.3C	AT3G01610.2	0.888566	0.96799	0.69032	0.302424	cell division cycle 48C | Chr3:231787-235279 FORWARD LENGTH=830 | 201606	0.444614	0.558787	0.268086	0.24662	0.143733	0.062202	0.425742	0.097034	1.08723	0	1.11048	0.0873587	0.66955	0.617331	0.337339	0.740412	0	0.470001	4.90821	7.3537	1.14047	0	0.164929	0.95033	0	0.264188	2.04185	0.234971
	BraA07g020660.3C	AT5G41800.1	0.888562	0.557998	0.642724	0.180303	Transmembrane amino acid transporter family protein | Chr5:16733842-16735888 FORWARD LENGTH=452 | 201606	29.8141	27.2102	13.4062	6.45199	0.429046	0.976915	0.906856	2.14581	24.742	3.10891	17.9489	4.1818	0.946257	0.834378	0.9591	0.657367	0.363782	3.19486	125.847	49.163	13.9746	0.995056	1.22002	58.1219	24.8892	6.6586	22.9418	14.7535
	BraA01g040160.3C	AT3G10580.2	0.887928	0.71738	0.633767	0.123017	Homeodomain-like superfamily protein | Chr3:3307083-3308230 REVERSE LENGTH=256 | 201606	1.70148	0.645172	0.310113	0.161474	0.370708	0	0.327216	0.249387	0	0	1.94254	2.22956	0.146416	0	0	0	0	3.30225	11.1051	6.5857	0.296135	0	0.598834	2.2079	0	0	2.09483	1.5016
	BraA02g014470.3C	AT5G53635.1	0.887781	0.564262	0.701163	0.193601	F-box/RNI-like/FBD-like domains-containing protein | Chr5:21785999-21787444 REVERSE LENGTH=426 | 201606	1.73828	0.276919	0.200957	0	0	0	0	0	1.09027	0	0.930656	0.492011	0	0	0	0	0	0.51626	5.43293	2.17281	0	0	0	2.55282	0	0	2.47518	0.960828
	BraA03g018060.3C	AT2G34370.1	0.887737	0.797759	0.769989	0.292936	Pentatricopeptide repeat (PPR) superfamily protein | Chr2:14510482-14511891 FORWARD LENGTH=469 | 201606	0.433349	0.448926	0.11784	0.175287	0.097331	0.077142	0	0	0.738931	0	1.72237	0.242174	0.171037	0.124209	0.060657	0.293652	0.064881	2.09035	7.11137	5.37975	0.803624	0.034262	0.710614	1.92796	0.059404	0	3.35989	0.15523
	BraA01g028770.3C	AT1G61080.4	0.886886	0.923092	0.45807	0.0683956	Hydroxyproline-rich glycoprotein family protein | Chr1:22493194-22497019 REVERSE LENGTH=932 | 201606	0.222745	0.081281	0.064284	0.050249	0.065764	0.160438	0	0	0	0	0.101537	0.0526317	0	0.129953	0.164764	0	0	0	0.734837	1.19274	0	0	0	0.226899	0	0	0	0
	BraA01g008270.3C	AT5G39560.1	0.886317	0.606304	0.701875	0.173352	Galactose oxidase/kelch repeat superfamily protein | Chr5:15841885-15843096 REVERSE LENGTH=403 | 201606	0.627998	0.192749	0.068188	0	0	0	0	0	0.185118	0	0.527443	0.15243	0	0	0	0	0	0.453532	4.20539	1.53042	0.117082	0	0.068756	1.21879	0	0	1.13509	0.458818
	BraA03g016020.3C	AT4G38940.1	0.886086	0.922791	0.565785	0.175768	Galactose oxidase/kelch repeat superfamily protein | Chr4:18152848-18153960 FORWARD LENGTH=370 | 201606	0.214493	0.158742	0.026396	0	0	0	0	0.041571	0.602417	0.226596	0.387531	0.130353	0	0	0	0	0	0.271595	1.62286	3.00167	0	0	0.08567	1.22351	0	0	0.764104	0.152978
	BraA10g019110.3C	AT5G22160.1	0.885836	0.67525	0.622558	0.134083	transmembrane protein | Chr5:7346944-7349255 FORWARD LENGTH=353 | 201606	1.77769	1.45423	0.16324	0	0	0	0	0	2.42679	0	0.430482	0.018254	0	0	0	0	0	0	6.67119	3.49779	0	0	0	0	0	0	0.0602697	0.074071
	BraA09g031200.3C	AT1G30925.1	0.885777	0.934926	0.570509	0.182083	F-box/associated interaction domain protein | Chr1:11009888-11012280 REVERSE LENGTH=523 | 201606	0.451604	0.472871	0.088798	0.483918	0	0	0.090941	0	0.223541	0	0.0776473	0.0121203	0.39345	0.061888	0.385233	0.19238	0	0.912373	6.94313	9.28765	1.28426	0	0.624383	1.36529	0.26533	0.194202	0.0715613	0
	BraA05g026780.3C	AT3G20460.1	0.88577	0.819877	0.623599	0.114962	Major facilitator superfamily protein | Chr3:7135050-7139469 FORWARD LENGTH=488 | 201606	0	0	0	0	0	0	0	0	0	0	0	0.0236787	0	0	0	0	0	0	1.63513	1.15953	0	0	0	0	0	0	0.0379807	0
	BraA09g063960.3C	AT1G06450.1	0.8851	0.907373	0.641114	0.236705	Polynucleotidyl transferase%2C ribonuclease H-like superfamily protein | Chr1:1965924-1967006 FORWARD LENGTH=360 | 201606	1.90638	1.47648	0.821186	0.790675	0.502702	0.053616	0.076503	0.045094	4.16688	0.435949	4.31996	1.13811	0.059212	0.078788	0.03841	0.083121	0	8.46411	17.7062	25.866	2.12463	0	2.26193	8.84727	0	0	8.73912	2.50462
	BraA10g031310.3C	AT5G09640.1	0.885041	0.92959	0.568215	0.115244	serine carboxypeptidase-like 19 | Chr5:2988373-2990966 FORWARD LENGTH=465 | 201606	0	0	0	0	0	0	0	0	0	0	0	0	0	0	0	0	0	0	0.856102	1.00807	0	0	0	0	0	0	0	0
	BraA10g001460.3C	AT1G02820.1	0.884766	0.749391	0.810736	0.298369	Late embryogenesis abundant 3 (LEA3) family protein | Chr1:623933-624304 REVERSE LENGTH=91 | 201606	4.43715	4.92466	0.983269	0.649157	0	0	0	0	15.6326	0	5.22516	0.863446	0	0	0	0.550701	0	0	39.5824	24.7052	1.66275	0	0	3.36145	2.69603	4.2324	18.713	3.46791
	BraA06g032710.3C	AT5G25400.1	0.884292	0.722416	0.892417	0.524166	Nucleotide-sugar transporter family protein | Chr5:8823283-8824332 FORWARD LENGTH=349 | 201606	4.43019	1.28956	2.04064	2.39352	0	0	0.055192	0	6.65784	0.231168	5.26183	0.0542893	0.250422	0.194456	0.161896	0.351049	0	0.655943	20.75	13.4217	8.28138	0	0	6.45007	2.0891	0.459866	10.2116	1.75416
	BraA02g018390.3C	AT1G68460.1	0.88427	0.662054	0.462637	0.0377813	isopentenyltransferase 1 | Chr1:25668976-25670049 REVERSE LENGTH=357 | 201606	24.6247	19.2157	11.4428	4.25814	1.05933	0.213061	0.449436	0.170013	11.2724	8.27425	15.069	8.00416	2.59987	1.3539	1.58631	2.33499	6.89416	17.5608	80.4439	68.1635	1.74091	3.60858	4.59636	70.9779	28.3146	5.79131	15.0987	11.6535
	BraA09g053140.3C	AT2G25370.1	0.884047	0.783056	0.69612	0.171756	RING/U-box superfamily protein | Chr2:10806700-10809794 FORWARD LENGTH=603 | 201606	0.115061	0.505018	0.261304	0	0	0.103184	0	0	0.727214	0.615455	0.712235	0.104887	0.062684	0.195494	0.178438	0.337315	0	0	4.0873	2.58506	0	0	0.113607	0.156281	0	0	0.755893	0.083775
	BraA05g028830.3C	AT1G80960.6	0.882224	0.773775	0.473988	0.129379	F-box and Leucine Rich Repeat domains containing protein | Chr1:30416618-30418220 FORWARD LENGTH=447 | 201606	3.65406	2.05066	0.93612	0.88286	0.78154	0.23044	0.410518	0.385421	4.30337	0	1.52144	0.958605	0	0	0	0.205752	0.527358	1.39465	10.2118	14.1889	1.57715	0	0.334791	10.1787	4.87463	0.556486	1.56239	2.82596
	BraA09g055290.3C	AT2G21730.1	0.882168	0.965338	0.61678	0.317786	cinnamyl alcohol dehydrogenase homolog 2 | Chr2:9280054-9281623 FORWARD LENGTH=376 | 201606	7.45689	3.02917	1.81683	3.88004	0	0.104178	0	0.198855	4.17799	0	7.28009	0.063197	0.198606	0.327456	0.333665	1.46502	0.861353	0.793442	25.1247	51.3372	10.1021	0.506517	0.357784	10.7741	0.416215	0.398947	8.21376	0.565908
	BraA04g014430.3C	AT2G33530.1	0.881326	0.728057	0.673713	0.178111	serine carboxypeptidase-like 46 | Chr2:14197866-14200536 REVERSE LENGTH=465 | 201606	0	0	0	0	0	0	0	0	0	0	0.311148	0.0469447	0	0	0	0	0	0	1.70033	1.0874	0	0	0.297805	0.803582	0	0	0.603102	0
	BraA10g009480.3C	AT2G15620.1	0.881162	0.943237	0.562414	0.126595	nitrite reductase 1 | Chr2:6810552-6812666 FORWARD LENGTH=586 | 201606	0	0	0	0	0	0	0	0	0	0	0.133426	0	0	0	0	0	0	0	1.54435	1.97096	0	0	0	0	0	0	0	0
	BraA07g019010.3C	AT2G28680.1	0.880774	0.953142	0.727721	0.289456	RmlC-like cupins superfamily protein | Chr2:12303118-12304747 REVERSE LENGTH=356 | 201606	1.18012	3.14525	5.3772	6.74684	0	0	0	0	18.6346	0	65.6874	1.25846	1.46717	1.33291	1.16447	0.577092	0	0.708998	258.366	338.903	18.905	0	0	0.247994	0.922309	0.275225	128.856	2.34636
	BraA01g019290.3C	AT4G17340.1	0.880345	0.959437	0.700624	0.250191	tonoplast intrinsic protein 2%3B2 | Chr4:9699318-9700250 FORWARD LENGTH=250 | 201606	0.304078	0.403715	0.405823	0.328861	0	0	0	0	0	0	1.58378	0.0205043	0.086038	0	0	0	0	0.127934	10.7606	15.0472	0.36181	0	0	0	0.113838	0	5.82353	0.0376747
	BraA04g027730.3C	AT5G03495.1	0.879433	0.92147	0.761696	0.410452	RNA-binding (RRM/RBD/RNP motifs) family protein | Chr5:873804-875025 REVERSE LENGTH=226 | 201606	1.66541	1.14517	0.927391	2.54356	0.4152	0	0	0	4.60362	0	10.8369	1.76891	0.294075	0.283001	0.746495	0.514542	0	5.22993	26.3281	37.0526	8.95731	0	0.538941	10.0077	0	0	15.6259	2.07306
	BraA07g011410.3C	AT1G29090.1	0.879232	0.968648	0.688273	0.253203	Cysteine proteinases superfamily protein | Chr1:10163103-10164385 REVERSE LENGTH=355 | 201606	3.75661	15.6946	9.02023	3.39992	0	0	0	0	68.5556	0	42.7434	0.0498267	0	0	0	0	0	0.326362	228.546	339.594	2.51437	0	0	0.16514	0	0	105.794	0.223055
	BraA03g014590.3C	AT5G02050.1	0.879117	0.955163	0.521518	0.101831	Mitochondrial glycoprotein family protein | Chr5:403239-404244 REVERSE LENGTH=267 | 201606	0.70935	0.897179	0	0.100413	0	0.383738	0	0.306893	0	0	0.103172	0.144849	0	0	0	0	0	0	6.92299	10.5094	0	0	0.209308	0	0	0	0	0
	BraA05g010160.3C	AT2G34910.1	0.879065	0.906343	0.513816	0.107132	root hair specific protein | Chr2:14726900-14727766 FORWARD LENGTH=288 | 201606	0	0.061085	0.029487	0	0	0	0	0	0.24015	0	0.15727	0.1034	0	0	0	0	0	0	1.12776	1.60383	0	0	0.082568	0.540142	0	0.364496	0.0646873	0.0561543
	BraA01g005550.3C	AT4G29250.1	0.878817	0.482716	0.540954	0.0839871	HXXXD-type acyl-transferase family protein | Chr4:14420713-14422177 FORWARD LENGTH=460 | 201606	240.528	129.55	15.2838	0.31791	0	0	0	0	104.13	0	110.808	5.34172	0.514557	0	0.627695	0	0	0.211722	628.204	212.968	0.628302	0.8705	0.893937	365.602	34.4663	6.00284	80.9817	68.4363
	BraA01g024870.3C	AT3G47780.1	0.878726	0.972402	0.702085	0.290177	ABC2 homolog 6 | Chr3:17624500-17628972 FORWARD LENGTH=935 | 201606	0.045675	0	0.081562	0.205887	0	0	0	0.045048	0.453308	0	0.448776	0.0378507	0	0	0.081489	0	0	0	2.82189	4.02935	0.377644	0	0	0	0.168078	0	1.11435	0.0229267
	BraA04g031180.3C	AT2G44370.1	0.878367	0.954312	0.579948	0.156946	Cysteine/Histidine-rich C1 domain family protein | Chr2:18322102-18322854 REVERSE LENGTH=250 | 201606	0	0	0.139565	0.058559	0	0	0	0	0	0	0.801466	0.001924	0.118226	0	0	0.07345	0	0	10.8481	14.5566	0.527859	0	0	0	0	0	0.433271	0
	BraA02g038600.3C	AT3G29160.2	0.878065	0.970146	0.649809	0.227026	SNF1 kinase homolog 11 | Chr3:11128893-11131510 REVERSE LENGTH=512 | 201606	0.622769	0	0.372398	0.188017	0	0	0	0	0	0	1.17402	0.308146	0	0.137061	0	0	0	0	4.01307	6.55043	0	0	0	0	0	0	2.09238	0.0901783
	BraA03g022290.3C	AT2G42460.1	0.877517	0.562512	0.714454	0.173421	MATH domain/coiled-coil protein | Chr2:17678018-17679247 REVERSE LENGTH=299 | 201606	1.3567	0.565511	0.149024	0	0	0	0	0	0	0	0.685779	0.272262	0	0	0	0	0	0.337303	5.56734	1.78923	0	0	0	1.54546	0	0	2.20463	0.550828
	BraA05g020060.3C	AT1G52950.1	0.877512	0.861424	0.675489	0.255897	Nucleic acid-binding%2C OB-fold-like protein | Chr1:19725483-19728007 FORWARD LENGTH=566 | 201606	0	0	0	0	0	0	0	0	0	0	0.294834	0.0814107	0	0	0	0	0	0	2.09667	1.79208	0.404266	0	0	0	0	0	0.022621	0
	BraA02g027100.3C	AT4G02510.4	0.87717	0.860233	0.716527	0.299423	translocon at the outer envelope membrane of chloroplasts 159 | Chr4:1104766-1109360 FORWARD LENGTH=1503 | 201606	0.284547	0.147983	0.163313	0.299927	0.142497	0.038404	0.286108	0	0.628915	0.267086	0.660994	0.446692	0.284387	0.539056	0.461797	0.28178	0	1.41804	3.753	3.58177	0.971945	0	0.315607	0.937149	0.094579	0.079398	1.12775	0.385521
	BraA01g037260.3C	AT3G14450.1	0.877082	0.925801	0.808968	0.419304	CTC-interacting domain 9 | Chr3:4849788-4851601 FORWARD LENGTH=327 | 201606	1.51436	3.91942	5.0477	6.24987	1.16836	0.871618	0.865132	0.83811	12.3952	0	12.5994	2.05225	0.347219	0	0.331193	0.502568	0	1.39768	67.0735	75.8958	21.2415	0.696346	0.636174	0.592122	0.803682	0.294089	28.6455	1.01638
	BraA08g013170.3C	AT4G18900.1	0.877016	0.665308	0.783598	0.246828	Transducin/WD40 repeat-like superfamily protein | Chr4:10356465-10359078 FORWARD LENGTH=461 | 201606	0.98804	0.183419	0	0	0	0	0	0	0	0	0.99792	0.443796	0	0	0.169466	0	0	0	4.71669	2.24534	0	0	0	0.630829	0	0	2.57387	0.621103
	BraA05g020340.3C	AT1G60720.1	0.876994	0.765699	0.606327	0.0935784	RNA-directed DNA polymerase (reverse transcriptase)-related family protein | Chr1:22357072-22357941 FORWARD LENGTH=289 | 201606	0	0	0	0	0.093046	0	0	0	0	0	0.0421413	0	0	0	0	0	0	0	5.98408	3.61004	0	0	0	0.418879	0.58589	0	0.00594267	0.006472
	BraA08g013630.3C	AT4G19870.2	0.876325	0.761457	0.860446	0.417846	Galactose oxidase/kelch repeat superfamily protein | Chr4:10783054-10784256 REVERSE LENGTH=400 | 201606	0.329785	0.111359	0.102428	0.276513	0.059845	0.089881	0	0	0.705559	0.199046	0.891065	0.247071	0.117381	0	0	0.075902	0	0.014061	3.30158	2.01446	0.738263	0	0	0.14732	0.070901	0	1.27853	0.433106
	BraA02g044340.3C	AT3G27900.3	0.8762	0.848479	0.523275	0.119994	hypothetical protein (DUF1184) | Chr3:10352905-10353675 REVERSE LENGTH=256 | 201606	0.055855	0	0.049328	0.040945	0	0	0	0	0	0	0.273953	0.067736	0	0	0.148795	0	0	0.789818	2.44829	2.7074	0.244096	0	0	1.17475	0.280954	0	0	0
	BraA03g005530.3C	AT2G14830.1	0.875653	0.969564	0.620606	0.181852	Ist1p | Chr2:6364403-6365818 FORWARD LENGTH=384 | 201606	0	0.061908	0.133226	0.096875	0	0	0	0	0	0	0.508933	0.0271297	0	0	0	0	0.227489	0	3.16266	4.55296	0	0.295495	0	0	0	0	0.898625	0
	BraA10g026320.3C	AT5G11920.1	0.875326	0.853151	0.577139	0.136695	6-%261-fructan exohydrolase | Chr5:3839490-3842206 FORWARD LENGTH=550 | 201606	0.131213	0.10272	0.06915	0.178041	0.129041	0.169249	0	0.083188	0	0	0.00866867	0	0	0	0	0	0.087774	0	1.019	0.94568	0.098153	0.085343	0	0	0	0	0	0.0147447
	BraA02g028260.3C	AT4G00893.1	0.875286	0.776738	0.764067	0.318589	F-box/kelch-repeat protein | Chr4:379971-381396 REVERSE LENGTH=388 | 201606	0.363514	0	0	0.077768	0	0	0	0	0.811218	0	0.437384	0.284583	0	0	0	0	0	0.477015	1.52704	1.33075	0.128636	0	0	0.337285	0	0	0.832937	0.39907
	BraA02g042040.3C	AT5G24600.1	0.874589	0.743879	0.699816	0.290661	TRP-like ion channel protein (Protein of unknown function%2C DUF599) | Chr5:8421790-8423342 REVERSE LENGTH=248 | 201606	11.0667	6.34485	1.70429	0.655912	0.501725	0.460886	0.73493	0.383751	6.13843	0	5.21153	1.03716	0.934302	0.471443	1.56025	1.05838	0	0	14.4786	17.1106	1.80869	0	0	0.237107	0	0.151337	11.5247	9.51558
	BraA03g014190.3C	AT5G02050.1	0.874564	0.67691	0.790988	0.294946	Mitochondrial glycoprotein family protein | Chr5:403239-404244 REVERSE LENGTH=267 | 201606	1.13758	1.24472	0.635014	0.11975	0	0	0	0	0	0	2.40595	0.095812	0	0.143706	0.301543	0	0	0.519255	8.20869	4.548	0.548966	0	0.55252	2.77965	0	0	5.14819	0.851106
	BraA09g011960.3C	AT2G19690.1	0.874478	0.686633	0.687169	0.186737	phospholipase A2-beta | Chr2:8503326-8504549 FORWARD LENGTH=147 | 201606	1.99474	0.903129	1.57912	1.26764	0.750881	0.552166	0	0	0	0	1.72033	0.264967	0	0	0	0	0	0	12.5743	5.755	0.671704	0	0	0	0	0	1.67046	0.30291
	BraA09g046650.3C	AT3G55890.4	0.874208	0.977887	0.604097	0.19498	Yippee family putative zinc-binding protein | Chr3:20740908-20741868 FORWARD LENGTH=121 | 201606	9.73406	22.775	13.41	4.61501	0	0	0	0	0	0	23.9757	0.337897	0	0	0	0	0	0	94.9566	168.27	0	0	0	0	0	0	38.3432	0.851299
	BraA01g018840.3C	AT4G28025.1	0.874202	0.756271	0.581821	0.217068	hypothetical protein | Chr4:13935836-13937367 REVERSE LENGTH=157 | 201606	36.2306	53.1471	33.9121	28.1251	6.33912	6.12026	3.09984	1.85356	32.3461	8.78538	37.6147	6.20258	1.65825	1.47619	1.88483	1.63153	3.16512	0	70.5957	93.3875	5.61246	3.27052	1.27812	38.4233	29.2888	6.58213	43.1076	31.4269
	BraA05g029360.3C	AT3G18150.1	0.874089	0.916854	0.738155	0.29465	RNI-like superfamily protein | Chr3:6217929-6219500 FORWARD LENGTH=456 | 201606	0.414519	0.122069	0.071065	0.099419	0.099848	0	0	0	0.410968	0	0.648282	0.056018	0	0	0	0	0	0.330696	1.93813	2.84547	0	0	0.088936	0.216359	0	0	1.71867	0.171702
	BraA03g014580.3C	AT5G02050.1	0.874038	0.826592	0.802837	0.317289	Mitochondrial glycoprotein family protein | Chr5:403239-404244 REVERSE LENGTH=267 | 201606	0.187628	0.836753	0	0	0	0	0	0	2.39613	0	0.433567	0	0	0	0	0	0	0	5.26637	4.33555	0.326041	0	0	0	0	0	2.47142	0.10536
	BraA07g022640.3C	AT3G56990.1	0.873738	0.77052	0.544343	0.107106	embryo sac development arrest 7 | Chr3:21088358-21091976 REVERSE LENGTH=711 | 201606	0.371855	0.139437	0	0	0	0	0	0	1.09571	0	0.745044	0.361083	0.69766	0.981577	1.61257	0.905877	0.236994	0.856398	6.86227	6.31398	0.288261	0	0.658477	4.7783	0.1695	0.521178	1.36453	0.253342
	BraA08g030610.3C	AT1G13150.1	0.873669	0.728022	0.719625	0.251785	cytochrome P450%2C family 86%2C subfamily C%2C polypeptide 4 | Chr1:4481995-4483584 REVERSE LENGTH=529 | 201606	74.8278	129.503	69.3706	12.4918	0	0	0	0	177.74	0	66.3314	1.10791	0.273313	0.056017	0.116916	0	0.030692	0.549823	300.073	226.515	0.616897	0.198642	0.057547	21.7875	18.1428	2.91077	125.485	33.5638
	BraA08g029000.3C	AT1G17920.2	0.873022	0.669429	0.439829	-0.00976103	homeodomain GLABROUS 12 | Chr1:6162214-6165033 REVERSE LENGTH=687 | 201606	18.532	10.9893	7.33763	4.57223	11.6659	4.93987	4.82625	3.20999	6.07885	1.26495	3.07775	1.91912	5.35199	5.15281	7.04534	6.81314	12.0281	5.01802	24.4611	22.255	4.14589	7.65923	4.78943	9.76256	6.59959	4.3973	7.36883	6.75157
	BraA09g028830.3C	AT4G31590.1	0.872159	0.9548	0.559645	0.139586	Cellulose-synthase-like C5 | Chr4:15309889-15312336 REVERSE LENGTH=692 | 201606	0	0	0	0.096325	0	0	0	0	0	0	0.270936	0	0	0.168774	0	0	0	0	1.97304	2.72846	0	0	0	0	0	0	0.072487	0
	BraA03g048350.3C	AT3G29375.3	0.871243	0.868419	0.830828	0.466184	XH domain-containing protein | Chr3:11280882-11281829 FORWARD LENGTH=232 | 201606	1.41538	1.55439	0.804351	0.939987	0.409838	0	0	0	0	0	5.97014	1.36887	0	0.528046	0.432912	1.27588	0.455549	0.44742	14.5864	15.1323	5.79158	0.378325	0.887471	2.08491	0	0.2507	7.77901	1.20526
	BraA07g020190.3C	AT3G48400.1	0.871227	0.92292	0.630675	0.243472	Cysteine/Histidine-rich C1 domain family protein | Chr3:17923678-17925589 FORWARD LENGTH=619 | 201606	0.023231	0.04118	0.025241	0.054532	0	0	0	0	0	0	0.0237483	0.0251337	0.054259	0	0.114401	0	0	0.048893	1.92587	2.27029	0.479324	0	0	0.054956	0.107044	0	0.0262737	0.00838567
	BraA03g048340.3C	AT4G18530.1	0.870464	0.851651	0.614997	0.172172	lysine ketoglutarate reductase trans-splicing-like protein%2C putative (DUF707) | Chr4:10217749-10220285 FORWARD LENGTH=389 | 201606	0.540257	0.281953	0.300904	0.33583	0.746995	0	0.271975	0	0	0	0.582792	0.550551	0	0	0.485275	0	0	1.03938	3.68286	3.82768	0.535055	0	0	0.414752	0.881542	0.822544	0.931882	1.32943
	BraA08g012860.3C	AT4G18250.1	0.870147	0.871135	0.702205	0.300881	receptor Serine/Threonine kinase-like protein | Chr4:10087343-10090234 REVERSE LENGTH=689 | 201606	0	0	0	0	0	0	0	0.1458	1.08527	0	0.842612	0.145166	0.244661	0.162977	0.359671	0.462878	0.118388	0.147074	2.78221	3.55976	0.475149	0	0.033364	1.24963	0.137926	0.089158	1.49647	1.36606
	BraA03g044980.3C	AT3G50040.4	0.870028	0.788726	0.611569	0.106137	hypothetical protein | Chr3:18549489-18551019 REVERSE LENGTH=421 | 201606	0.631809	0.291207	0.240421	0.289457	0.501035	0.27358	0	0.08419	0	0	0.394582	0.32447	0.927905	0.221906	0.591836	0.466409	0.275378	0	2.5199	2.08179	0	0.359831	0	0.334605	0	0	0.93139	0.30989
	BraA06g030860.3C	AT5G15685.1	0.868873	0.701105	0.598417	0.0889848	mutator transposase MUDRA protein | Chr5:5111820-5113456 FORWARD LENGTH=493 | 201606	0	0	0	0	0	0	0	0	0	0	0	0	0	0	0	0	0	0.155941	2.53937	1.26537	0.043009	0.044966	0	0.500683	0.080241	0	0	0
	BraA07g030820.3C	AT1G68310.2	0.868115	0.927547	0.544872	0.220069	MIP18 family protein (DUF59) | Chr1:25599812-25601239 FORWARD LENGTH=157 | 201606	2.36216	0.759244	0.656613	0	0	0	0	0	0	0	1.81409	0.841037	0	0	0	0	0	0.989423	6.73832	16.3916	1.62915	0	0	6.02508	0	0	4.00162	1.70372
	BraA08g020340.3C	AT4G24690.1	0.867992	0.825246	0.82966	0.350307	ubiquitin-associated (UBA)/TS-N domain-containing protein / octicosapeptide/Phox/Bemp1 (PB1) domain-containing protein | Chr4:12741191-12744202 FORWARD LENGTH=704 | 201606	4.59086	8.73919	8.16369	7.09522	2.49731	2.81316	2.33859	2.39325	25.3127	7.28655	17.9927	2.95383	3.13652	4.97843	5.77513	5.10738	2.51699	4.54359	68.442	55.273	7.71322	1.32515	1.97828	5.24753	6.68152	3.30275	39.1606	5.01185
	BraA06g032880.3C	AT5G25620.1	0.867372	0.950397	0.674868	0.238029	Flavin-binding monooxygenase family protein | Chr5:8935520-8938224 REVERSE LENGTH=417 | 201606	2.46887	3.75911	3.77912	1.7688	1.97565	3.73347	1.19776	0.840625	4.94539	2.11982	3.71948	0.909358	2.56694	1.70728	4.2396	3.02518	1.48147	1.14075	15.928	22.3483	1.92359	0.321777	0.710697	0.991462	1.34656	1.14672	8.42081	1.80217
	BraA01g014150.3C	AT1G27540.2	0.86719	0.642065	0.769505	0.268081	F-box protein (DUF295) | Chr1:9566608-9567849 REVERSE LENGTH=383 | 201606	0.907759	0.444654	0.211874	0.127747	0.343611	0	0	0.104958	0.166869	0.338935	1.65811	0.185069	0.052625	0	0	0	0	0.392146	9.3728	4.39142	0.661739	0	0.160305	3.92718	0	0	4.96083	0.690585
	BraA07g030290.3C	AT3G22080.1	0.867009	0.830654	0.817566	0.307585	ubiquitin carboxyl-terminal hydrolase-like protein | Chr3:7777818-7779210 REVERSE LENGTH=314 | 201606	0.168615	0.771161	0.219755	0	0	0.039859	0	0	3.77095	0	2.597	0.259242	0	0	0	0	0	0.102867	15.0321	12.1152	0.044495	0	0	0	0	0	9.03073	0.05751
	BraA01g043970.3C	AT3G02930.3	0.866905	0.9916	0.591329	0.184799	weak chloroplast movement under blue light protein (DUF827) | Chr3:655306-658319 FORWARD LENGTH=806 | 201606	6.16055	3.81044	4.3605	1.55539	0.888497	0.316499	0.510714	0.347004	5.97786	1.10261	7.69577	1.11061	0.521836	0.336343	0.917927	0.537941	0.429303	2.87327	68.6558	127.199	1.13905	0	0.126899	0.326313	0.473621	0.337145	23.912	2.90605
	BraA07g022180.3C	AT3G55890.4	0.866202	0.944681	0.683101	0.284187	Yippee family putative zinc-binding protein | Chr3:20740908-20741868 FORWARD LENGTH=121 | 201606	0.997877	8.5385	7.36915	4.58072	0	0.557424	0	2.48749	0	0	25.5583	4.32255	1.79691	0.878599	0	0	0	0	82.7338	108.359	14.5685	0	0	0	2.8133	18.4453	25.8895	0.0407417
	BraA09g041130.3C	AT2G41360.1	0.865827	0.944187	0.776926	0.412101	galactose oxidase/kelch repeat protein | Chr2:17234374-17235495 FORWARD LENGTH=373 | 201606	0.237386	0.535226	0.714771	1.35936	0	0	0.042393	0.069308	0.729895	0.208892	2.16051	0.00872233	0.113816	0.154213	0.033507	0.106835	0.042122	0.142159	7.15916	9.50951	2.24508	0.301876	0.117536	0.345384	0	0.031557	3.64267	0.0552487
	BraA09g035260.3C	AT1G29760.1	0.865752	0.558208	0.616412	0.114911	Putative adipose-regulatory protein (Seipin) | Chr1:10422381-10424116 FORWARD LENGTH=526 | 201606	109.762	100.705	60.4233	15.5573	4.5701	3.98586	4.20538	3.03936	103.737	8.77827	59.9806	7.04137	5.933	5.75544	4.95992	6.54115	7.0873	119.067	366.289	152.438	7.6768	5.22572	64.4944	131.765	46.3113	9.88901	94.1597	40.9131
	BraA01g044570.3C	AT3G01070.1	0.86472	0.982028	0.582227	0.187414	early nodulin-like protein 16 | Chr3:19659-20444 FORWARD LENGTH=167 | 201606	0	1.79834	2.36113	0.692865	0	0	0	0	1.60644	0	3.35431	0.0193217	0.160742	0	0	0	0	0	25.4919	42.2292	1.71835	0	0	0	0	0	3.74356	0
	BraA09g047120.3C	AT3G56410.3	0.864652	0.78726	0.588074	0.0908998	hypothetical protein (DUF3133) | Chr3:20916320-20920519 REVERSE LENGTH=1399 | 201606	0.075036	0.069557	0	0	0	0	0	0	0	0	0.0739787	0	0	0	0	0	0	0.327671	1.17386	0.841277	0.02438	0.181548	0.156592	0.082458	0	0	0.0603623	0
	BraA07g033130.3C	AT1G25211.1	0.86445	0.596647	0.764401	0.379882	F-box family protein | Chr1:8835405-8836706 FORWARD LENGTH=433 | 201606	2.9859	1.121	0.468963	0.486608	0.757821	0.059643	0.304004	0.114147	2.50919	0	2.79775	1.18156	0.211312	0.717114	0.155068	0.077439	0.200891	2.02901	9.95058	5.35539	3.08088	0	1.21489	6.38482	0	0.031417	4.86841	1.55679
	BraA09g054030.3C	AT2G23970.1	0.864426	0.787805	0.838275	0.383532	Class I glutamine amidotransferase-like superfamily protein | Chr2:10199698-10201081 FORWARD LENGTH=251 | 201606	5.44405	5.80749	3.34436	3.58459	0	0	0	0	6.2063	0	7.24266	0.261773	1.94064	1.23354	2.55945	1.78928	0	0.801465	22.3858	19.1614	2.37425	0	0.527368	1.35142	0.569187	0.555482	17.861	1.04434
	BraA03g025320.3C	AT2G26960.1	0.864397	0.97576	0.641725	0.219007	myb domain protein 81 | Chr2:11506065-11507425 REVERSE LENGTH=427 | 201606	6.83072	7.32239	6.80323	5.02671	2.85458	2.76657	2.84422	2.03809	14.2357	3.42724	10.8864	2.33966	3.98961	3.97304	1.96144	3.11497	8.815	8.18031	44.9504	78.4205	3.1186	7.7872	7.8318	6.78418	7.18147	3.21928	28.6876	8.5214
	BraA01g001710.3C	AT4G36960.2	0.863224	0.660362	0.659033	0.118605	RNA-binding (RRM/RBD/RNP motifs) family protein | Chr4:17427349-17429589 FORWARD LENGTH=379 | 201606	0.401755	0	0	0	0	0	0	0	0	0	0.0639773	0.0635473	0	0	0	0	0	0	3.80023	1.50598	0	0	0	0	0	0	0.347696	0.212544
	BraA01g007200.3C	AT1G77340.1	0.863214	0.676393	0.698778	0.242461	Pentatricopeptide repeat (PPR) superfamily protein | Chr1:29068620-29069828 REVERSE LENGTH=402 | 201606	0.289429	0.147917	0	0	0.127158	0	0	0	0.950974	0	0.597263	0.166836	0	0	0	0	0	0.470645	1.8149	1.25918	0	0	0.081739	0.989904	0	0	0.908441	0.396899
	BraA01g031190.3C	AT1G23280.1	0.86302	0.830907	0.651933	0.276287	MAK16 protein-like protein | Chr1:8260865-8262650 REVERSE LENGTH=303 | 201606	0.52958	0	3.04664	1.86422	0	0	0	0	0	0	0.807225	0.035487	0	0	0.214049	0	0.128241	0	6.09287	6.73121	1.19154	0	0.293447	3.13857	0	0	2.47764	0.262182
	BraA04g028210.3C	AT1G30230.1	0.862564	0.984435	0.66411	0.281632	translation elongation factor EF1B/ribosomal protein S6 family protein | Chr1:10639286-10640515 FORWARD LENGTH=231 | 201606	0.544209	1.10494	1.08903	0.612756	0	0	0	0	0	0	6.18745	0.028197	0	0	0	0	0	0	32.354	54.3262	6.08291	0	0	0	0	0	12.5828	0.0844093
	BraA03g023570.3C	AT2G45130.1	0.86198	0.842991	0.481321	0.083714	SPX domain protein 3 | Chr2:18606489-18607754 FORWARD LENGTH=245 | 201606	91.177	150.21	107.633	30.2404	0	0	0	0	36.2086	0	35.8245	1.03983	0.232457	0	0.340428	0.12384	0.258089	0.646966	238.046	351.323	0.46557	0	0	24.0392	123.078	18.9789	39.3262	44.3069
	BraA03g010390.3C	AT5G22730.2	0.861593	0.948904	0.650014	0.2127	F-box/RNI-like/FBD-like domains-containing protein | Chr5:7551965-7553219 REVERSE LENGTH=391 | 201606	0.242724	0.365262	0.134306	0	0	0	0	0	1.03022	1.14592	0.498766	0.020865	0.304285	0.20819	0	0.221655	0	0	2.85397	4.60499	0	0	0.125394	0.466697	0	0.158691	1.62978	0.116289
	BraA03g014540.3C	AT4G10590.4	0.861523	0.803707	0.667639	0.224181	ubiquitin-specific protease 10 | Chr4:6538919-6543272 REVERSE LENGTH=910 | 201606	0.997087	1.23487	1.61058	1.10517	1.26903	0.950027	0.755577	0.673402	0.973768	1.09882	2.88752	0.886907	1.64585	1.11931	1.34301	0.810926	3.58428	0.23029	13.4693	10.2358	2.81932	3.55814	0.696475	2.60156	1.00156	0.487986	2.29299	0.493002
	BraA09g035750.3C	AT1G29090.1	0.861228	0.960971	0.486384	0.118164	Cysteine proteinases superfamily protein | Chr1:10163103-10164385 REVERSE LENGTH=355 | 201606	0.107944	0	0.062723	0	0.084409	0.038729	0	0	0	0	0.0210207	0.00755733	0	0	0	0	0	0.057584	0.636853	1.18783	0.060939	0.017591	0	0.144172	0.070032	0.023978	0	0
	BraA09g018310.3C	AT5G02930.1	0.861167	0.942929	0.755052	0.418134	F-box/RNI-like superfamily protein | Chr5:682577-684480 FORWARD LENGTH=469 | 201606	0.369322	0.134767	0.16176	0.160166	0.078677	0	0	0	1.42274	0	0.845807	0.016417	0.190853	0	0	0	0	0	2.45229	3.89705	0.825013	0	0.033108	0.212826	0	0.05419	1.27618	0.169015
	BraA02g021390.3C	AT1G72980.1	0.860332	0.628332	0.764934	0.218342	LOB domain-containing protein 7 | Chr1:27456227-27456871 REVERSE LENGTH=214 | 201606	2.86447	2.15961	0.77178	0.138947	0.438567	0	0	0	2.67525	0.357327	3.40522	0.590596	0.15665	0	0.055535	0.049336	0.71104	1.02569	18.4351	6.73342	0	0.193312	0.070974	0.628119	0.150908	0.25981	6.42612	1.21598
	BraA07g036650.3C	AT1G72280.1	0.860303	0.679899	0.660725	0.240342	endoplasmic reticulum oxidoreductins 1 | Chr1:27212039-27214506 REVERSE LENGTH=469 | 201606	26.1484	32.2608	17.1466	9.26811	9.7786	6.46626	5.87051	6.06054	23.0317	7.82478	16.0772	8.96905	21.069	18.8474	9.9609	13.626	12.2384	4.37248	44.0279	40.5233	12.2516	12.3257	6.23665	21.2596	6.75409	12.1003	30.8353	12.8458
	BraA01g031600.3C	AT3G22730.1	0.859901	0.801599	0.719925	0.353423	F-box and associated interaction domains-containing protein | Chr3:8031341-8032459 REVERSE LENGTH=372 | 201606	0.361285	0.168426	0.066127	0.025625	0	0	0	0	0.644763	0	0.747092	0.230215	0	0	0	0	0	1.03611	1.74574	1.85279	0.465877	0	0	0.708555	0	0	0.801832	0.238853
	BraA07g032410.3C	AT1G66840.2	0.859803	0.946801	0.602348	0.159528	PLASTID MOVEMENT IMPAIRED protein (DUF827) | Chr1:24933998-24936116 REVERSE LENGTH=607 | 201606	4.61543	4.05729	3.48505	2.39604	3.04041	2.66443	3.15108	1.37575	6.40209	5.23137	7.35647	4.6422	6.89299	7.73637	4.32562	4.22058	8.79133	5.34545	25.8656	35.9045	3.80437	6.64122	4.12338	4.56662	6.72395	2.33789	10.8119	6.68802
	BraA02g040060.3C	AT5G49240.1	0.858953	0.616437	0.786191	0.252551	pseudo-response regulator 4 | Chr5:19962934-19964351 FORWARD LENGTH=292 | 201606	1.88896	0.658036	0	0	0	0	0	0	2.40236	0	1.42824	0.21469	0	0	0	0	0	0	9.0839	3.26945	0	0	0	0.248834	0	0	3.50286	0.671196
	BraA04g019530.3C	AT2G20970.2	0.858811	0.584362	0.741946	0.194896	lipid-binding protein | Chr2:9009867-9011067 FORWARD LENGTH=348 | 201606	11.3409	6.21791	0.85411	0	0.377628	0	0.265136	0	7.80118	0	6.97757	1.49675	0	0	0	0	0	2.52108	58.6185	17.6157	0	0	0	2.94361	0.358501	0	17.306	3.21756
	BraA06g042960.3C	AT4G20260.9	0.858787	0.95653	0.587916	0.176178	plasma-membrane associated cation-binding protein 1 | Chr4:10941593-10943227 FORWARD LENGTH=225 | 201606	0	0	0	0	0	0	0	0	0	0	0.429994	0.200403	0	0.181621	0	0	0	0	1.24422	1.88705	0	0	0	0	0	0	0.272977	0.183658
	BraA05g032260.3C	AT3G62620.8	0.858744	0.655471	0.668228	0.139307	sucrose-phosphatase-like protein | Chr3:23160514-23161606 FORWARD LENGTH=243 | 201606	0	0	0	0	0	0	0	0	0	0	0.427626	0.0346653	0.268268	0	0	0	0	0.448956	3.48173	1.4669	0	0	0	0.823953	0	0	0.68515	0.364367
	BraA05g020950.3C	AT1G52950.1	0.858722	0.943076	0.690865	0.32021	Nucleic acid-binding%2C OB-fold-like protein | Chr1:19725483-19728007 FORWARD LENGTH=566 | 201606	3.46133	8.0252	10.0995	9.56669	0	0	0	0	5.97592	0	18.7256	0.521513	0	0	0	0	0	0.080278	37.1699	57.7113	4.39384	0	0	1.54869	3.65191	0.813927	20.4787	1.10668
	BraA04g019570.3C	AT5G50220.1	0.858556	0.989074	0.593143	0.245417	F-box family protein | Chr5:20446068-20447200 REVERSE LENGTH=357 | 201606	0.23475	0	0	0.156283	0	0	0	0	0	0	0.429725	0.0206227	0	0	0	0	0	0	1.43272	2.96853	0.215046	0	0	0.145644	0	0	0.509548	0
	BraA07g031750.3C	AT1G65730.1	0.857707	0.88242	0.751107	0.483946	YELLOW STRIPE like 7 | Chr1:24442639-24446122 FORWARD LENGTH=688 | 201606	36.7513	14.6686	15.2793	42.8323	7.637	6.44529	7.50412	12.6939	61.9442	11.1192	45.0939	17.4046	8.0845	9.03495	9.3232	8.8539	10.1026	32.6178	148.336	207.487	95.5972	4.66225	26.5556	71.9836	54.4501	27.5281	69.143	27.7846
	BraA09g054280.3C	AT2G23350.1	0.857629	0.709817	0.895732	0.465374	poly(A) binding protein 4 | Chr2:9943209-9946041 FORWARD LENGTH=662 | 201606	3.48406	3.75884	1.61689	1.947	0.376389	0.075618	0.255357	0	6.47525	0.6817	6.11115	0.39472	2.43258	2.78741	2.56394	1.70749	0	1.49364	28.1694	15.2832	8.21271	0	0.410565	3.82354	0	0.062869	13.8365	1.13463
	BraA01g012860.3C	AT4G23280.3	0.856962	0.958961	0.601313	0.236504	cysteine-rich RLK (RECEPTOR-like protein kinase) 20 | Chr4:12174740-12177471 FORWARD LENGTH=616 | 201606	0	0	0	0.086717	0	0	0	0	0	0	0.0691303	0	0	0	0	0	0	0	1.85582	2.74073	0.434436	0	0	0	0	0	0.0433313	0
	BraA03g016930.3C	AT2G31770.1	0.856822	0.594415	0.697275	0.194536	RING/U-box superfamily protein | Chr2:13511579-13513550 FORWARD LENGTH=543 | 201606	1.06697	0.304767	0.282674	0.212723	0.183177	0.126089	0.062372	0	1.13223	0	0.305902	0.286328	0.596593	0.183126	0.348204	0.372618	0.323716	0.394425	2.75	1.20567	0.226475	0.215254	0.407028	0.504826	0.219918	0.126698	0.915857	0.220875
	BraA01g031920.3C	AT3G21910.1	0.856521	0.607039	0.705006	0.244087	cysteine-rich repeat secretory protein%2C putative (DUF26) | Chr3:7717372-7718405 FORWARD LENGTH=278 | 201606	351.776	510.987	392.55	129.545	0.784503	0	0	0	298.869	6.2769	347.93	13.4601	0.696445	0.169163	0.779648	0.312195	2.14576	45.1982	1017.72	629.561	22.6073	0.41507	9.12611	370.915	219.176	33.6695	677.576	317.91
	BraA01g041290.3C	AT2G03820.1	0.856517	0.790419	0.895512	0.467559	nonsense-mediated mRNA decay NMD3 family protein | Chr2:1165149-1166699 REVERSE LENGTH=516 | 201606	0.572615	0.639179	0.358988	0.381892	0.023645	0.013858	0	0.038065	1.95136	0.471846	1.18572	0.103264	0.312205	0.364188	0.056498	0.041631	0.019029	0.056667	4.69807	3.78967	1.15164	0.01579	0	0.555167	0	0	3.30694	0.322345
	BraA03g055130.3C	AT4G29680.1	0.856325	0.991102	0.580855	0.184193	Alkaline-phosphatase-like family protein | Chr4:14538067-14539557 REVERSE LENGTH=496 | 201606	0.108072	0.601864	0.327973	0.028076	0	0.036419	0.011434	0	1.19955	0.171035	0.746838	0.0218477	0	0	0	0	0	0	5.19722	9.8609	0	0	0.03043	0	0.057698	0	1.45904	0.0101317
	BraA01g033880.3C	AT3G19130.1	0.855891	0.934989	0.537742	0.134316	RNA-binding protein 47B | Chr3:6611398-6613823 REVERSE LENGTH=435 | 201606	2.95702	1.87166	1.11606	1.08252	1.7947	0.490475	0.510714	0.257326	5.90159	4.00413	2.77442	1.78244	0.438924	0.534027	0.314529	0.190687	6.11518	4.19075	17.9867	30.9835	1.56968	4.19745	6.97669	7.25173	0.648355	0.515516	5.97812	4.83687
	BraA10g033620.3C	AT5G01120.1	0.855538	0.892305	0.809355	0.545355	hypothetical protein (DUF674) | Chr5:45281-46986 FORWARD LENGTH=510 | 201606	0.719025	0.274556	0.195862	0.510711	0.062228	0	0	0	1.09519	0	0.607403	0.0198137	0	0	0	0	0	0.564389	2.42238	3.5657	1.65966	0	0.244082	0.661202	0	0	1.35092	0.0800407
	BraA08g005190.3C	AT5G51660.3	0.855173	0.755497	0.823866	0.424157	cleavage and polyadenylation specificity factor 160 | Chr5:20980250-20988660 FORWARD LENGTH=1317 | 201606	0	0	0	0	0	0	0	0	0	0	1.1619	0.114196	0	0	0	0	0	0	3.61359	2.71849	1.0213	0	0	1.63089	0	0	2.12047	0
	BraA03g051630.3C	AT4G24040.1	0.855173	0.718781	0.830891	0.358126	trehalase 1 | Chr4:12488242-12491060 FORWARD LENGTH=626 | 201606	0.328253	0.264372	0.107854	0.182218	0	0	0	0	0.831033	0	0.661456	0.0627537	0	0.437087	0.121899	0.157279	0	0	2.71369	1.46107	0.317972	0	0	0	0	0	1.09158	0.101905
	BraA10g019920.3C	AT5G20710.1	0.855015	0.974311	0.718162	0.330787	beta-galactosidase 7 | Chr5:7010536-7013994 FORWARD LENGTH=826 | 201606	0.370783	18.9267	70.9928	87.4719	0	0	0	0	189.052	0	201.801	0.170012	0.475565	0	0.158512	0.182534	0	2.17337	756.661	1226.93	110.668	0	0.094356	0.674724	0.510308	0.252063	432.646	0.27008
	BraA03g016640.3C	AT3G01610.1	0.854464	0.988414	0.582612	0.223635	cell division cycle 48C | Chr3:231787-235057 FORWARD LENGTH=820 | 201606	0.473006	0.301183	0.329638	0.241827	0.128101	0.191893	0.281598	0	0.864959	0	0.88831	0.066966	0.837333	0.525739	0.475028	0.423883	0	0.382871	5.81175	11.0251	1.09983	0	0.173587	0.812065	0	0.486587	1.4347	0.174149
	BraA07g036410.3C	AT1G31150.2	0.854294	0.758075	0.598158	0.0859267	K-box region protein (DUF1985) | Chr1:11120097-11122246 FORWARD LENGTH=623 | 201606	0	0.050258	0	0	0	0	0	0	0	0	0	0	0.529761	0	0	0	0	0.07298	6.13553	3.66147	0	0	0	0	0.782325	0.22563	0	0
	BraA03g014340.3C	AT1G51370.1	0.854021	0.731208	0.624897	0.103623	F-box/RNI-like/FBD-like domains-containing protein | Chr1:19045615-19047141 FORWARD LENGTH=435 | 201606	0	0	0	0	0	0	0	0	0	0	0	0	0	0	0	0.204565	0	0	2.51434	1.30762	0	0	0	0	0	0	0.0515217	0
	BraA02g001280.3C	AT3G61090.1	0.853875	0.947284	0.573442	0.250637	Putative endonuclease or glycosyl hydrolase | Chr3:22609094-22609822 REVERSE LENGTH=180 | 201606	3.4913	2.62975	2.57386	2.58659	1.99582	1.11391	1.37248	0.701638	1.70357	1.43975	1.95098	0.458548	0	0.057447	0	0	0	1.42176	6.76719	15.828	1.79276	0	0.508426	2.9559	0	0	4.52491	0.529249
	BraA08g026380.3C	AT1G23780.1	0.853774	0.750987	0.742636	0.238341	F-box family protein | Chr1:8407053-8408480 REVERSE LENGTH=475 | 201606	0.9435	0.447186	0.072715	0.078023	0.397593	0.075834	0	0.099443	0.30509	0	2.09365	0.1584	0.125051	0	0	0.201555	0	0.265905	8.64921	6.75655	0	0	0.260319	0.686934	0.732905	0.106521	5.50017	4.62908
	BraA09g050040.3C	AT1G14060.1	0.853435	0.618146	0.734285	0.202171	GCK domain-containing protein | Chr1:4817354-4817893 REVERSE LENGTH=179 | 201606	5.05037	0.667517	1.3538	0.391775	1.82747	1.48407	1.44016	0.237923	3.42064	1.71888	2.58673	1.84236	0.655128	0.687851	0.937093	0.963583	0	0.105629	12.6192	5.63015	0.447802	0.199591	0.668982	0.508225	0.79284	1.19966	5.29822	1.08067
	BraA06g035590.3C	AT3G01880.1	0.853273	0.949606	0.543196	0.14345	vacuolar sorting-associated protein (DUF946) | Chr3:307782-309560 FORWARD LENGTH=592 | 201606	0	0	0	0	0	0	0	0	0	0	0.0270687	0.023938	0.079301	0.13933	0.139633	0.141663	0	0.089864	1.12578	1.63451	0.113622	0	0	0.082588	0	0	0.0273037	0.0186507
	BraA02g044280.3C	AT5G63730.1	0.852938	0.591738	0.7216	0.189616	IBR domain-containing protein | Chr5:25508100-25509706 REVERSE LENGTH=506 | 201606	2.86977	0.582445	0.387479	0.249413	0.778042	0	0.145141	0.325747	3.18768	0.719412	2.08832	0.509234	0.797401	0.693029	1.58262	0.30419	0	3.80278	15.1492	5.89773	0.232134	0.071381	1.02237	4.83928	0.064065	0.063505	6.41692	1.83168
	BraA01g036700.3C	AT3G15430.6	0.852935	0.525526	0.545827	0.106953	Regulator of chromosome condensation (RCC1) family protein | Chr3:5209408-5211562 FORWARD LENGTH=488 | 201606	3436.34	4074.99	2295.68	418.226	0.164855	0.066431	0.229566	0.152385	1704.19	69.4412	1939.74	57.6388	9.0711	1.18011	17.0654	1.73821	2.43494	97.5742	7335.99	3967.94	26.4829	8.49161	13.7733	3992.98	3196.34	497.792	2637.81	984.14
	BraA05g038980.3C	AT3G06545.1	0.852709	0.572097	0.754952	0.290466	transmembrane protein | Chr3:2038312-2038977 FORWARD LENGTH=191 | 201606	2.47906	0.419863	0	0.512739	0	0	0	0	0	0	1.66455	0.132781	0	0	0	0	0	0	5.58897	2.01468	0.501893	0	0	0	0	0	2.21066	0.419945
	BraA05g002940.3C	AT2G42480.1	0.852631	0.556289	0.749288	0.214119	MATH domain/coiled-coil protein | Chr2:17688196-17689851 REVERSE LENGTH=370 | 201606	3.59274	1.79301	0.526232	0.186961	0.442659	0	0.083953	0	3.41592	0.366272	3.19077	1.05427	0.065218	0	0	0	0	1.66579	23.2318	6.97977	0.169851	0	0.345929	6.85506	0	0.024888	9.8468	2.14236
	BraA05g013280.3C	AT2G31360.2	0.852555	0.809372	0.818774	0.386687	16:0delta9 desaturase 2 | Chr2:13372121-13373546 REVERSE LENGTH=307 | 201606	16.8784	9.18544	10.1463	11.2155	7.91599	3.50422	1.99601	1.4644	20.0957	7.59729	19.9606	6.08567	5.16906	5.91599	7.89773	5.91906	13.2562	7.55068	46.3242	47.2205	10.9043	11.1055	10.1025	7.20931	5.00413	4.27133	39.8074	18.1489
	BraA03g040520.3C	AT2G04920.1	0.852429	0.667735	0.829504	0.310306	F-box and associated interaction domains-containing protein | Chr2:1726138-1727268 FORWARD LENGTH=376 | 201606	0.334656	0.031136	0.034683	0.044429	0	0	0	0	0.567169	0	0.251421	0.0109533	0	0	0	0	0	0.074852	1.59273	0.798725	0	0	0	0.148203	0	0	0.998847	0.165101
	BraA01g023650.3C	AT3G49490.1	0.852366	0.932731	0.722373	0.400236	hypothetical protein | Chr3:18344926-18348648 REVERSE LENGTH=953 | 201606	1.55082	0.707394	1.06313	2.31672	0.648611	0.232021	0.365141	0.239972	4.44283	0.506402	3.53529	0.466549	0.451422	0.665605	0.479819	0.794018	0.547332	4.92187	15.4706	23.7452	7.32542	0.408591	4.95047	5.41984	1.50761	0.581771	7.54502	1.7319
	BraA07g015970.3C	AT1G20120.1	0.852275	0.906658	0.639339	0.261218	GDSL-like Lipase/Acylhydrolase superfamily protein | Chr1:6975504-6977123 FORWARD LENGTH=402 | 201606	69.879	169.891	240.432	154.891	0	0	0	0	145.437	0	149.33	0.87827	0.2872	0	0.738345	0	0	1.28713	481.988	702.797	44.4656	0	0	28.5929	144.803	22.0952	209.794	36.1389
	BraA09g011060.3C	AT4G35890.2	0.851629	0.672516	0.50632	0.0516416	winged-helix DNA-binding transcription factor family protein | Chr4:16997433-16999329 FORWARD LENGTH=414 | 201606	2.32286	1.04152	0.61401	0.641899	1.36385	0.603452	1.02965	0.833722	0	0	0.190322	0.235983	0.538001	0.560516	0.591573	0.567243	0.187713	1.13782	5.05542	3.30283	0.775382	0.55356	0.27999	0.426046	0.496257	0.412748	0.216552	0.263507
	BraA03g016650.3C	AT3G01610.2	0.850705	0.987662	0.639332	0.302628	cell division cycle 48C | Chr3:231787-235279 FORWARD LENGTH=830 | 201606	0.425745	0.353426	0.230276	0.233351	0	0	0.194357	0.092625	0.952546	0	0.894426	0.072745	0.337936	0.497557	0.257663	0.622972	0	0.349268	3.42748	6.9078	1.01051	0	0.161084	0.627239	0	0.098577	1.57797	0.168557
	BraA06g044600.3C	AT4G38950.5	0.850614	0.967411	0.703356	0.283078	ATP binding microtubule motor family protein | Chr4:18154606-18158461 REVERSE LENGTH=836 | 201606	0.097331	0.196605	0.233733	0.269224	0	0	0	0	1.46066	0	1.629	0.048544	0	0	0	0	0	0	6.77326	11.48	0.102647	0	0	0	0	0	4.96972	0.0216973
	BraA10g033430.3C	AT5G02140.1	0.850545	0.899958	0.72668	0.28837	Pathogenesis-related thaumatin superfamily protein | Chr5:423384-424437 FORWARD LENGTH=294 | 201606	0.623298	1.23759	1.07508	1.42783	0.464344	0.716115	0.434569	0	3.10768	1.45426	4.40143	1.01992	1.56938	1.19334	1.417	2.55373	1.24951	0.255646	9.97105	11.3149	0.748136	0.594904	0	0.55495	0.754662	0.377009	5.29276	1.05521
	BraA04g000140.3C	AT2G07760.1	0.850068	0.720942	0.637347	0.13309	Zinc knuckle (CCHC-type) family protein | Chr2:3584420-3586278 REVERSE LENGTH=530 | 201606	0	0	0	0	0	0	0	0	0	0	0.0197253	0	0.115014	0	0	0	0	0	13.2449	6.64051	0.616553	0	0	0	0.540945	0	0	0
	BraA06g013610.3C	AT1G17820.1	0.850017	0.564775	0.634004	0.215252	testis-expressed sequence 2-like protein (DUF2404) | Chr1:6131751-6135115 REVERSE LENGTH=803 | 201606	17.8822	17.4172	11.7581	9.25445	4.65367	5.24335	6.3617	6.81104	13.4854	7.67198	10.7768	5.10772	6.61443	5.36872	4.58873	4.30007	4.38302	7.76848	24.7663	19.8391	6.3613	4.14066	5.3718	16.8009	11.2787	8.90908	20.2448	13.1109
	BraA03g028850.3C	AT4G02880.2	0.849837	0.902984	0.787147	0.408589	ELKS/Rab6-interacting/CAST family protein | Chr4:1275131-1277913 FORWARD LENGTH=556 | 201606	28.1765	24.9882	21.9415	25.8644	16.7466	13.342	12.8042	11.6194	46.6767	32.2828	44.0459	27.9312	22.7312	27.9149	24.4236	23.6131	22.9671	33.6197	96.2173	126.328	42.9501	19.9578	26.2968	27.3278	26.3552	18.4808	75.4263	48.7052
	BraA05g026760.3C	AT3G20460.1	0.849509	0.823677	0.625795	0.135858	Major facilitator superfamily protein | Chr3:7135050-7139469 FORWARD LENGTH=488 | 201606	0	0	0.157045	0.129646	0	0	0	0	0	0	0.133755	0.268257	0	0	0	0	0	0	1.6724	1.36523	0	0	0	0	0.591803	0	0.31026	0.0764127
	BraA02g044650.3C	AT5G64560.1	0.849149	0.713648	0.785874	0.303855	magnesium transporter 9 | Chr5:25807025-25809395 REVERSE LENGTH=394 | 201606	14.6514	16.9424	10.1438	3.82437	0	0	0	0	18.9939	0	21.2326	0.631871	0	0	0	0	0	1.06318	60.6007	45.103	0.706714	0	0	6.57411	22.0415	2.84787	46.7574	12.8595
	BraA01g023420.3C	AT3G49845.1	0.848723	0.952635	0.710203	0.378468	cysteine-rich TM module stress tolerance protein | Chr3:18487339-18487965 FORWARD LENGTH=124 | 201606	0	0	0	0	0	0	0	0	0	0	0.548145	0.101815	0	0	0	0	0	0	2.58458	3.73191	1.09162	0	0	0	0	0	0.601087	0
	BraA02g005380.3C	AT5G14345.1	0.848651	0.950318	0.722715	0.291852	early nodulin-like protein 21 | Chr5:4626175-4626722 REVERSE LENGTH=145 | 201606	0	1.30191	3.28412	1.99532	0	0	0	0	2.77112	0	7.36135	0	0	0	0	0	0	0	27.5449	42.342	0.513075	0	0	0	0	0	21.0952	0
	BraA03g056370.3C	AT4G31100.1	0.848592	0.966009	0.52325	0.11669	wall-associated kinase | Chr4:15123862-15126426 FORWARD LENGTH=786 | 201606	0	0	0	0	0	0	0	0	0	0	0	0	0	0	0.126247	0	0	0	0.646221	1.05911	0	0	0	0	0	0	0.0310573	0
	BraA07g018450.3C	AT1G42470.1	0.84836	0.716089	0.895637	0.562012	Patched family protein | Chr1:15926987-15935090 FORWARD LENGTH=1260 | 201606	44.9612	36.1614	29.1634	34.5992	26.579	26.9085	14.2118	15.2065	50.1477	10.2421	37.1481	7.3158	9.73673	9.17317	11.8967	12.4504	9.77523	33.3152	120.774	100.5	69.2724	12.5682	27.9341	52.5919	19.7132	10.7876	94.5518	36.5535
	BraA01g005090.3C		0.847952	0.765148	0.866276	0.470355	#N/A	0.114444	0.446816	0.471039	0.802981	0	0	0	0	0	0	3.66091	0.0269907	0	0	0	0	0	0	11.0368	7.16605	3.46414	0	0	1.29122	0	0	4.77884	0.158243
	BraA10g019700.3C	AT3G26010.1	0.847906	0.881623	0.578992	0.12712	Galactose oxidase/kelch repeat superfamily protein | Chr3:9511901-9513145 FORWARD LENGTH=414 | 201606	0.420385	0.514258	0.442495	0.364753	0.047489	0.053033	0.292957	0.112773	0.602417	0	1.02414	0.405955	1.04143	1.71327	1.14798	0.830279	0.530562	0.132063	4.51013	5.13247	0.128269	0.269797	0.216947	0.921678	0.425179	1.3783	1.41164	0.07763
	BraA03g055780.3C	AT4G30420.2	0.847777	0.986749	0.538835	0.149991	nodulin MtN21 /EamA-like transporter family protein | Chr4:14877039-14878914 FORWARD LENGTH=383 | 201606	0	0	0	0	0	0	0	0	0	0	0.188415	0	0	0	0	0	0	0	1.46236	2.75877	0	0	0	0	0	0	0.209063	0.0279233
	BraA01g010900.3C	AT4G19630.1	0.847653	0.657666	0.813624	0.43346	winged-helix DNA-binding transcription factor family protein | Chr4:10684126-10684614 REVERSE LENGTH=131 | 201606	1.9455	1.67192	1.08844	2.31216	0	0	0	0	0	0	6.9986	0.961732	0	0.352473	0	0	0	0.533335	15.3826	8.32204	4.23674	0	0.924507	5.74603	0	0	7.32639	1.43846
	BraA01g007330.3C	AT4G30420.2	0.847067	0.919277	0.722137	0.244818	nodulin MtN21 /EamA-like transporter family protein | Chr4:14877039-14878914 FORWARD LENGTH=383 | 201606	0	0	0	0	0	0	0	0	0	0	0.0442027	0	0	0	0.424799	0.147121	0	0	2.5479	3.32923	0	0.093636	0	0	0	0	1.88494	0.117221
	BraA10g015910.3C	AT5G57810.1	0.847025	0.949556	0.769632	0.402392	tetraspanin15 | Chr5:23424466-23425589 REVERSE LENGTH=317 | 201606	0	1.70095	10.6438	14.5947	0.058548	0	0	0	18.6143	0	39.5229	0.086904	0	0	0	0	0.410791	0.517498	101.219	147.057	24.7665	0	0.0572	0	0	0	61.2803	0
	BraA02g026700.3C	AT4G00970.1	0.846941	0.786035	0.667543	0.234907	cysteine-rich RLK (RECEPTOR-like protein kinase) 41 | Chr4:418437-421694 FORWARD LENGTH=665 | 201606	0.168655	0	0.313917	0.181969	0.088413	0	0.200752	0	0	0	0.0793687	0.157143	0	0	0	0	0.108739	0.216886	1.16751	0.889329	0.25077	0	0	0	0.072333	0	0.18524	0.269561
	BraA03g036010.3C	AT3G13640.1	0.846698	0.844009	0.841346	0.519655	RNAse l inhibitor protein 1 | Chr3:4458751-4461323 REVERSE LENGTH=603 | 201606	0.710043	0.336184	0.613379	1.11055	0.194715	0	0	0	2.06463	0	2.04445	0.198025	0.669398	0.217904	0.353437	0.097414	0	0	4.47713	5.57437	1.82502	0	0	1.95324	0	0.082183	3.81321	0.27104
	BraA09g004920.3C	AT5G27230.1	0.846373	0.619645	0.682604	0.189782	Frigida-like protein | Chr5:9584255-9587838 FORWARD LENGTH=948 | 201606	0.99663	0.438869	0.255029	0.142579	0.416651	0	0	0.075169	1.32158	0	0.750616	0.518432	0	0.09566	0	0.214195	0	2.43284	5.40775	2.82596	0.195443	0	0.192775	2.43542	0	0	2.45961	0.906599
	BraA08g033660.3C	AT1G07340.1	0.846219	0.863908	0.787694	0.325685	sugar transporter 2 | Chr1:2254873-2256712 FORWARD LENGTH=498 | 201606	0.759647	4.76136	7.55184	1.63548	0	0	0	0	10.6027	0.482248	32.6114	1.66216	0.087586	0	0	0	0	2.99914	74.4752	77.1953	0.480648	0	0	0	1.10143	0.24635	53.3095	2.07969
	BraA04g021780.3C	AT5G03495.1	0.846057	0.946895	0.6255	0.26452	RNA-binding (RRM/RBD/RNP motifs) family protein | Chr5:873804-875025 REVERSE LENGTH=226 | 201606	2.54803	2.03328	2.20913	2.60985	0.972334	0.421379	1.80148	0.558919	0	0	4.02787	2.82333	0	0	0.076227	0.104603	0.315569	0.839509	9.16836	19.0199	1.25669	0	0	2.24159	0	0	7.55944	2.4131
	BraA06g025850.3C	AT5G62310.1	0.845967	0.856111	0.838616	0.558619	AGC (cAMP-dependent%2C cGMP-dependent and protein kinase C) kinase family protein | Chr5:25023405-25028414 FORWARD LENGTH=1168 | 201606	5.81278	3.5939	1.67264	2.6296	0.287375	0.212918	0	0.100999	5.07572	0	5.88147	0.128461	0.234035	0.260625	0.215378	0.114806	0.172948	4.46014	17.1737	22.303	11.6654	0.220416	5.84347	3.0884	0.406064	0	11.1187	1.87434
	BraA07g001700.3C	AT2G19110.3	0.845724	0.780664	0.718221	0.336289	heavy metal atpase 4 | Chr2:8279478-8286255 FORWARD LENGTH=1172 | 201606	27.5909	26.5615	23.874	38.8769	5.19104	8.93595	11.423	7.46518	69.7838	15.7551	47.0615	11.3434	2.12181	2.48027	3.58756	3.82656	7.12845	4.58855	144.067	140.064	34.1683	4.97108	4.21951	45.1652	85.7427	39.9925	70.2531	36.0963
	BraA03g050300.3C		0.845677	0.788648	0.777736	0.406486	#N/A	0	0	0	0.128125	0	0	0	0	0	0	0.184007	0	0	0	0	0	0	0	1.01873	0.699782	0.350664	0	0	0	0	0	0.12617	0.123236
	BraA06g018100.3C	AT3G48940.1	0.84529	0.848297	0.65357	0.233469	Remorin family protein | Chr3:18142863-18144163 REVERSE LENGTH=175 | 201606	0.692421	0	0.641927	0.533535	0.611856	0.829265	0	0	0	0	1.27053	0	0	0	0	0	0	0	2.49102	2.83728	0	0	0	0	0.261912	0	1.25387	0.218159
	BraA04g030470.3C	AT2G43240.1	0.844879	0.463355	0.646195	0.240693	Nucleotide-sugar transporter family protein | Chr2:17971280-17975300 REVERSE LENGTH=406 | 201606	73.554	41.1489	26.6032	26.7742	9.93345	8.86564	7.15233	5.6815	33.2616	11.448	34.7144	15.6129	13.1716	12.3134	14.4038	17.3347	9.19679	11.716	113.572	56.8454	22.6895	10.7601	16.0677	85.1767	23.4757	15.313	76.6202	48.9969
	BraA03g001330.3C	AT5G03810.1	0.844779	0.970605	0.516125	0.136153	GDSL-like Lipase/Acylhydrolase family protein | Chr5:1013939-1015345 REVERSE LENGTH=353 | 201606	0	0	0.04906	0	0	0	0	0	0	0	0.261523	0.0620723	0	0	0	0	0	0	1.04342	1.81618	0	0	0	0	0	0	0	0
	BraA03g040020.3C	AT3G21790.1	0.844648	0.662989	0.664806	0.283615	UDP-Glycosyltransferase superfamily protein | Chr3:7676927-7678414 REVERSE LENGTH=495 | 201606	4.47014	1.30498	2.28937	3.07342	1.7741	0.60348	1.30987	0.762326	7.8022	4.2745	5.15604	1.42796	4.91315	2.9402	4.46101	4.61966	1.89356	1.98354	17.4986	13.7511	4.38597	1.34338	1.08794	14.3427	1.1841	1.05105	8.86369	5.18548
	BraA06g021050.3C	AT3G45230.1	0.844109	0.718966	0.596861	0.201153	hydroxyproline-rich glycoprotein family protein | Chr3:16569123-16569650 FORWARD LENGTH=175 | 201606	42.1889	18.4352	13.1854	13.1759	10.6375	10.247	8.77582	14.932	60.9662	37.361	49.1289	34.948	12.7267	8.24115	11.153	7.88187	7.34597	9.0533	126.283	122.31	24.7537	7.57948	11.7973	75.5698	34.9771	83.4154	50.153	47.0421
	BraA09g038650.3C	AT1G26780.2	0.843541	0.976992	0.520655	0.140884	myb domain protein 117 | Chr1:9271033-9272463 FORWARD LENGTH=359 | 201606	0	0	0	0	0	0	0	0	0.552478	0	0.463269	0	0	0	0	0	0	0.097871	3.11237	5.65627	0	0	0	0	0.288257	0	0.0370273	0
	BraA01g017130.3C	AT4G26440.1	0.843236	0.935238	0.746524	0.307969	WRKY DNA-binding protein 34 | Chr4:13357596-13359550 REVERSE LENGTH=568 | 201606	0	0.093852	0.127634	0.109104	0	0	0	0	1.06296	0	0.832891	0.005594	0	0	0	0	0.093546	0.145463	3.25783	4.79452	0	0	0	0	0	0	2.62307	0
	BraA04g002120.3C	AT5G56530.2	0.843171	0.943049	0.50802	0.0894373	tRNA-splicing ligase (DUF239) | Chr5:22889382-22891439 FORWARD LENGTH=420 | 201606	0.057877	0	0	0	0	0	0	0	0	0	0	0.146722	0.154093	0.140246	0.345847	0	0	0	1.57106	2.31553	0	0	0	0	0	0.216937	0.029931	0
	BraA05g002570.3C	AT3G57740.1	0.842914	0.884329	0.718738	0.399462	Protein kinase superfamily protein | Chr3:21392671-21393744 FORWARD LENGTH=357 | 201606	0.19058	0.188635	0.156511	0.07419	0.166522	0.176609	0	0.140498	0.20252	0	0.240824	0.163721	0.160651	0.085107	0.081058	0.260927	0.119814	0	0.929275	1.0891	0.478677	0.181402	0	0.084078	0.079968	0	0.224625	0.0548673
	BraA02g010620.3C	AT5G59845.1	0.842542	0.728781	0.52588	0.186475	Gibberellin-regulated family protein | Chr5:24111443-24111808 FORWARD LENGTH=89 | 201606	983.842	1236.65	784.238	227.978	6.61888	6.32168	5.83917	2.25613	568.095	0	1094.96	78.4994	9.57898	9.65483	16.6238	9.92624	2.48226	264.074	1388.95	1905.91	49.4474	3.66426	172.55	472.388	416.422	77.2756	633.199	224.064
	BraA03g034260.3C	AT3G11060.1	0.841537	0.55705	0.728019	0.192468	transmembrane protein | Chr3:3466303-3466944 REVERSE LENGTH=213 | 201606	3.52124	1.73397	0.764999	0	0.118459	0	0	0	2.48798	0	3.02745	0.239304	0	0.295209	0	0.303185	0	0.887309	16.5525	4.52538	0	0	0.376414	0.517316	0.558858	0.124096	4.5317	1.08716
	BraA06g043310.3C	AT5G44130.1	0.841531	0.737484	0.614972	0.116088	FASCICLIN-like arabinogalactan protein 13 precursor | Chr5:17761128-17761871 FORWARD LENGTH=247 | 201606	0.056131	0	0	0	0.137235	0	0	0	0.290143	0	0.112826	0.0157317	0.235753	0	0.125744	0	0	0	1.25188	0.740482	0	0.110834	0	0	0.112509	0	0.0393453	0.0988593
	BraA03g033070.3C	AT3G07030.3	0.841311	0.945369	0.646402	0.207896	Alba DNA/RNA-binding protein | Chr3:2223001-2225254 REVERSE LENGTH=406 | 201606	3.72466	4.90651	5.63842	4.27558	3.87061	3.53058	2.93487	1.54811	6.1634	1.76994	7.50547	3.72151	4.72519	6.67213	3.5701	5.93597	4.55054	9.46015	28.5385	39.6934	3.64449	2.79747	10.1875	2.78828	3.18141	1.64354	15.4377	3.53846
	BraA06g036980.3C	AT3G28500.1	0.840988	0.826152	0.793454	0.466941	60S acidic ribosomal protein family | Chr3:10682204-10682551 FORWARD LENGTH=115 | 201606	16.9617	10.3984	15.2313	20.1249	2.76889	0.24799	0.490554	0.056305	28.051	2.24158	95.8584	11.469	0.599877	1.78957	1.36391	1.55152	0	20.4896	130.956	135.784	41.1208	0.351543	1.74483	25.3664	0.179873	0	66.7282	5.88585
	BraA01g014620.3C	AT4G23920.1	0.840844	0.483961	0.554424	0.13741	UDP-D-glucose/UDP-D-galactose 4-epimerase 2 | Chr4:12431416-12433666 FORWARD LENGTH=350 | 201606	127.475	128.702	62.1261	34.556	9.0429	8.21255	11.9921	9.444	43.3048	0	78.6637	22.5044	8.80883	15.1046	10.9624	10.9122	18.833	13.0001	224.905	98.7523	26.679	28.4676	28.6046	68.0124	67.3931	17.6165	54.3066	32.4701
	BraA04g027770.3C	AT3G20030.1	0.840707	0.533153	0.745549	0.231526	F-box and associated interaction domains-containing protein | Chr3:6990254-6991462 FORWARD LENGTH=402 | 201606	1.71773	0.702973	0.388919	0.107941	0.181193	0.11215	0.501121	0.054348	1.71355	0.759985	1.40086	0.46005	0	0	0	0	0	0.983108	5.94197	2.12269	0.078888	0	0.149279	2.19918	0	0.032149	3.36706	1.29493
	BraA08g021060.3C	AT1G56360.1	0.840412	0.991824	0.614422	0.23035	purple acid phosphatase 6 | Chr1:21098603-21100842 REVERSE LENGTH=466 | 201606	20.6291	32.2888	19.4315	6.07332	0.823137	0.109473	0	0	137.155	0	58.493	1.78022	0.251128	0	0	0	0.199393	4.16379	387.346	836.241	6.39423	0	0	2.04542	0	0	214.219	9.17001
	BraA04g002830.3C	AT3G17500.2	0.8404	0.563962	0.610841	0.0943558	F-box family protein | Chr3:5986682-5987827 FORWARD LENGTH=381 | 201606	0.368006	0.060119	0.035068	0	0	0	0	0	0	0	0.158182	0.174488	0	0	0	0	0	0.660535	1.71463	0.655693	0	0	0	0.551318	0	0	0.446486	0.26701
	BraA09g019340.3C	AT1G47490.1	0.840186	0.845311	0.59985	0.124684	RNA-binding protein 47C | Chr1:17424801-17427182 FORWARD LENGTH=432 | 201606	31.135	31.2165	33.151	36.4403	31.1138	36.3262	33.8946	31.8217	39.4886	47.6429	26.9278	21.4108	30.4092	26.3837	33.5108	31.9422	42.6423	48.1561	92.6328	90.4881	33.3764	30.5396	38.3677	40.2664	31.6506	29.8683	42.6948	33.0224
	BraA02g045620.3C	AT1G72510.2	0.839873	0.968595	0.50754	0.129732	DUF1677 family protein (DUF1677) | Chr1:27303906-27304403 FORWARD LENGTH=165 | 201606	0	0	0	0.121023	0	0	0	0	0	0	0.0615597	0.0700143	0	0	0	0	0	0	0.697983	1.20829	0	0	0	0	0	0	0	0
	BraA06g029200.3C	AT5G65687.1	0.839719	0.916459	0.812277	0.413238	Major facilitator superfamily protein | Chr5:26270038-26272787 REVERSE LENGTH=492 | 201606	9.48231	10.2005	10.3977	14.273	6.74024	6.30819	5.42467	5.09212	31.8042	6.99952	22.8408	7.9743	6.62028	6.81469	5.25971	5.82236	5.44107	7.71912	70.3089	95.5624	18.5261	5.72696	6.06008	5.72867	7.21993	8.28139	60.4423	10.6348
	BraA09g045400.3C	AT3G54520.1	0.839651	0.955972	0.594967	0.252795	hypothetical protein | Chr3:20183746-20185173 REVERSE LENGTH=299 | 201606	0	0	0	0	0	0	0	0	0	0	0	0.0519933	0	0	0	0	0	0	0.736365	1.15804	0.235194	0	0	0	0	0	0	0
	BraA06g020390.3C	AT3G46300.1	0.839314	0.973705	0.59064	0.227517	hypothetical protein | Chr3:17016019-17016444 REVERSE LENGTH=141 | 201606	0	0.564768	1.0048	0.44986	0	0	0	0	0.2557	0	0.853355	0	0.247637	0.053727	0.140151	0	0	0	2.98592	5.28597	0.338054	0	0	0	0	0.086127	0.7833	0.0170927
	BraA03g001500.3C	AT5G04250.2	0.839217	0.900813	0.572494	0.321547	Cysteine proteinases superfamily protein | Chr5:1176397-1178492 FORWARD LENGTH=345 | 201606	81.9819	73.3105	62.4263	89.3737	7.25295	7.67828	9.06132	7.26227	65.8326	14.1528	83.2806	25.9491	8.29312	9.84687	10.2623	7.53697	11.4602	32.5588	126.153	288.684	54.662	11.6837	27.8158	67.0253	50.3494	17.9399	80.2188	46.587
	BraA03g027670.3C	AT4G00893.1	0.838235	0.514486	0.596678	0.122283	F-box/kelch-repeat protein | Chr4:379971-381396 REVERSE LENGTH=388 | 201606	0.568004	0	0.048084	0.040079	0	0	0	0	0	0	0.160764	0	0	0	0	0	0	0.09473	1.57624	0.412656	0.091996	0	0	0.122199	0	0	0.0313827	0.0168693
	BraA07g023140.3C	AT2G34280.1	0.837922	0.781978	0.746886	0.406051	F-box and associated interaction domains-containing protein | Chr2:14470335-14471510 REVERSE LENGTH=391 | 201606	0.588033	0.231805	0.337987	0.366292	0.195985	0	0	0	2.13062	0	0.79153	0.310053	0	0	0.083943	0	0	0.591889	2.31385	2.64961	0.608621	0	0	0.970624	0	0	1.334	0.608877
	BraA04g032570.3C	AT2G47630.1	0.837909	0.794741	0.395791	0.0654405	alpha/beta-Hydrolases superfamily protein | Chr2:19534637-19536911 FORWARD LENGTH=351 | 201606	19.3868	13.9018	6.43187	2.64352	4.84076	0.947851	1.78201	0.594236	5.89647	6.44425	7.47724	5.35356	5.78867	3.75876	2.62605	5.6843	6.92352	3.27815	13.9828	31.2789	2.67847	4.50524	5.37807	8.40541	4.62756	2.08057	8.89433	6.8464
	BraA04g012430.3C	AT3G28500.1	0.837603	0.502334	0.609618	0.124953	60S acidic ribosomal protein family | Chr3:10682204-10682551 FORWARD LENGTH=115 | 201606	2.43493	1.217	0.81949	0.423303	0.926227	0.3582	0	0	0.683509	0.771288	2.35929	1.00899	0	0	0	0	0	2.45738	10.5424	3.52249	0.14123	0	0.145804	5.81714	0	0	3.36916	1.29769
	BraA09g063950.3C	AT4G14180.2	0.837078	0.87346	0.781851	0.332328	putative recombination initiation defect 1 | Chr4:8178330-8183515 FORWARD LENGTH=1311 | 201606	1.23296	1.52718	0.801462	0.1742	0	0	0	0	2.12332	0	2.21065	0.0371697	0	0	0	0	0	0	7.67237	10.5739	0	0	0	0	0	0	8.34915	0.692995
	BraA03g014120.3C	AT5G54010.1	0.837075	0.610476	0.895855	0.588587	UDP-Glycosyltransferase superfamily protein | Chr5:21919819-21921180 REVERSE LENGTH=453 | 201606	10.6508	4.57894	0.942256	2.71375	0.052883	0.087098	0.045314	0.03215	8.99445	0.805727	10.4144	0.134278	0	0	0.034383	0	0	0	22.063	13.2367	10.9402	0	0.0665	6.57379	2.2698	0.695761	14.8402	4.25006
	BraA01g042330.3C	AT3G05840.2	0.83693	0.972622	0.510531	0.135773	Protein kinase superfamily protein | Chr3:1740793-1742927 FORWARD LENGTH=409 | 201606	0.220022	0	0	0.045411	0	0	0	0.071557	0	0	0.206409	0.0232137	0	0	0	0	0	0.437881	1.13743	2.37819	0	0	0	0	0	0	0.246961	0.136287
	BraA05g015990.3C	AT1G55900.1	0.83602	0.74939	0.637127	0.160844	Haloacid dehalogenase-like hydrolase (HAD) superfamily protein | Chr1:20903163-20905420 FORWARD LENGTH=376 | 201606	1.26426	1.3513	0.633616	0.812147	1.25844	0.846654	0.718192	0.631286	0	0	2.04366	0.975024	0.631634	0.779369	1.45721	2.89796	0.793633	0.599447	5.91334	5.69172	0.179121	0.633416	0.986421	3.28658	0.588272	0.506262	4.64337	1.21448
	BraA04g022740.3C	AT2G31470.1	0.835775	0.541201	0.79043	0.315985	F-box and associated interaction domains-containing protein | Chr2:13407492-13408655 REVERSE LENGTH=387 | 201606	0.642841	0.138731	0.014416	0.029044	0.059402	0	0	0.063239	0.70035	0.395143	0.512344	0.20523	0	0	0.07588	0	0	0.192176	2.00242	0.733667	0.225004	0	0.073379	0.702936	0	0.061131	1.1132	0.314251
	BraA09g027730.3C	AT5G07860.1	0.835742	0.969899	0.526066	0.192955	HXXXD-type acyl-transferase family protein | Chr5:2511449-2512976 FORWARD LENGTH=454 | 201606	0	0	0	0	0	0	0	0	0	0	0.197722	0.0367413	0	0	0	0	0	0	1.79903	3.4829	0.405677	0	0.098012	0.330039	0	0.283336	0	0.052328
	BraA01g032220.3C	AT3G56730.1	0.83554	0.943439	0.609843	0.275399	Putative endonuclease or glycosyl hydrolase | Chr3:21014208-21014910 FORWARD LENGTH=166 | 201606	0	0	0.113038	0.367572	0.096565	0	0	0	0.19912	0	1.30249	0.193704	0.46449	0.603207	0.520814	0.831115	0	0.814025	3.98428	7.3782	1.17206	0	0.269342	2.14612	1.22009	0.31203	2.04915	0.558832
	BraA03g038850.3C	AT3G19360.2	0.835412	0.894797	0.65085	0.182542	Zinc finger (CCCH-type) family protein | Chr3:6707544-6708864 FORWARD LENGTH=386 | 201606	4.22486	4.71601	4.22268	4.50558	4.0784	3.44691	3.4805	3.74253	9.17418	11.1404	7.49093	5.38969	6.03295	4.28968	5.54549	5.62984	6.02294	8.54764	20.5369	24.4415	3.5608	4.17746	3.46115	6.21802	3.8799	4.85618	12.0143	5.65564
	BraA07g008650.3C	AT3G24460.2	0.835351	0.641581	0.706019	0.362277	Serinc-domain containing serine and sphingolipid biosynthesis protein | Chr3:8886160-8889717 REVERSE LENGTH=409 | 201606	41.5293	62.2776	49.609	49.2936	2.46206	2.00259	5.36714	4.82307	42.838	6.53701	48.8908	8.08339	2.30592	3.32804	3.83982	1.81152	1.53087	8.12134	105.746	84.2903	25.8218	0.977617	5.51513	49.502	32.5766	15.933	66.1113	26.7537
	BraA05g018360.3C	AT1G33790.2	0.835264	0.966946	0.57893	0.242199	jacalin lectin family protein | Chr1:12256990-12260432 FORWARD LENGTH=745 | 201606	0	0.075632	0.851179	0.824887	0	0	0	0.268651	2.10481	0	1.50038	1.86112	0.313721	0.176429	0.103658	0.245802	0	0	14.64	24.4926	3.8558	0	0	0.106074	0	0.672799	0	0.019378
	BraA05g007830.3C	AT2G37730.1	0.835013	0.504864	0.696723	0.180031	glycosyltransferase (DUF604) | Chr2:15822186-15824538 REVERSE LENGTH=532 | 201606	1.01931	0.455789	0.137379	0	0	0	0	0	1.36061	0	0.996785	0.346006	0	0	0	0	0	0.714977	6.03983	1.51583	0	0	0.308707	2.06654	0	0	1.93808	0.688656
	BraA06g044880.3C	AT4G38390.1	0.834628	0.978157	0.605975	0.263011	root hair specific 17 | Chr4:17976042-17978380 FORWARD LENGTH=551 | 201606	1.64477	0.394461	0.567893	1.36223	0.673056	0.177311	0	0	2.43798	0	2.75967	1.29373	0.209662	0.280682	0.512186	0.40107	0.510595	4.18189	11.3201	26.3273	2.51556	0.955295	0.949852	3.96223	0.700538	0.281683	7.72595	1.97634
	BraA07g015240.3C	AT3G20120.3	0.834496	0.986085	0.583889	0.214113	cytochrome P450%2C family 705%2C subfamily A%2C polypeptide 21 | Chr3:7024576-7025789 FORWARD LENGTH=378 | 201606	0.193108	1.45306	2.22636	0.556102	0.156376	0.048523	0.198047	0	3.23115	0	2.59953	0.034396	0.233718	0	0.438632	0.229004	0	0	8.64308	18.1581	0.079383	0	0	0.313657	0.324695	0	3.52993	0.0470773
	BraA10g019130.3C	AT5G22160.1	0.833897	0.875253	0.771698	0.342161	transmembrane protein | Chr5:7346944-7349255 FORWARD LENGTH=353 | 201606	1.80102	1.92685	0.747614	0.117146	0	0	0	0	4.70233	0	2.8688	0.186444	0	0	0	0	0	0.115846	8.56932	12.5513	0	0	0	0	0	0	9.01279	0.312365
	BraA01g037720.3C	AT3G13890.1	0.832881	0.897929	0.488401	0.128239	myb domain protein 26 | Chr3:4576744-4578027 REVERSE LENGTH=367 | 201606	19.728	14.6193	14.8692	4.49853	4.18885	1.74259	2.08148	0.18199	18.9987	1.3995	16.1182	5.64429	5.39289	4.23893	4.08428	5.96497	8.65219	6.18257	36.8184	84.4731	0.665307	3.86134	6.11041	20.7639	32.7902	8.20071	25.5566	13.481
	BraA08g020140.3C	AT4G25410.1	0.832736	0.755745	0.850038	0.443106	basic helix-loop-helix (bHLH) DNA-binding superfamily protein | Chr4:12985772-12986683 FORWARD LENGTH=221 | 201606	0	0	0	0.225436	0	0	0	0	0	0	0.920214	0	0	0.330767	0	0	0	0	5.67727	3.31607	1.87307	0	0	0	0	0	1.68976	0
	BraA05g027130.3C	AT3G20130.1	0.832572	0.586971	0.673945	0.212994	cytochrome P450%2C family 705%2C subfamily A%2C polypeptide 22 | Chr3:7026982-7028613 FORWARD LENGTH=515 | 201606	0.173458	0.080553	0.101784	0	0.083506	0	0	0	0	0	0.236953	0.102447	0	0	0.055516	0	0.130332	0.424899	1.35462	0.641446	0.162659	0	0	0.789349	0	0	0.588706	0.180241
	BraA08g022760.3C	AT4G38905.1	0.832419	0.899443	0.761849	0.330814	transmembrane protein | Chr4:18144180-18145055 REVERSE LENGTH=236 | 201606	0.4593	7.09081	3.42183	1.01128	0	0	0	0	8.20214	0	11.7841	0.019558	0	0	0	0	0	0	27.8682	39.4613	0.072829	0	0	0	0	0	25.5727	0.0895683
	BraA04g025500.3C	AT2G35890.2	0.832275	0.972086	0.667728	0.367217	calcium-dependent protein kinase 25 | Chr2:15067175-15069136 REVERSE LENGTH=520 | 201606	0.740331	0.901235	0.46088	0.651685	0	0	0	0	1.96015	0	1.64955	0.0456003	0.243804	0.342245	0.313621	0.19109	0	0	6.67414	12.897	3.04193	0	0	0.239199	2.15146	0.323681	2.47162	0.0310133
	BraA04g024820.3C	AT2G04800.4	0.832247	0.94807	0.565356	0.1356	hypothetical protein | Chr2:1687366-1687602 REVERSE LENGTH=78 | 201606	0.191463	0	0.315011	0.049966	0.038472	0	0.269424	0	0.602417	0.543826	0.57146	0.0597547	0.586804	0.892001	0.932203	1.29459	0	0	3.99136	6.10079	0	0	0	0.2295	0.381736	0.705234	1.28841	0.325548
	BraA05g028910.3C	AT3G18460.1	0.832162	0.625438	0.584109	0.0707254	PLAC8 family protein | Chr3:6333048-6333948 REVERSE LENGTH=184 | 201606	0.184602	0	0	0	0	0	0	0	0	0	0.037594	0	0	0	0	0	0	0.248596	1.09254	0.428727	0	0	0	0	0	0	0	0
	BraA09g062150.3C	AT1G09930.1	0.832154	0.80314	0.860776	0.452852	oligopeptide transporter 2 | Chr1:3227490-3230043 REVERSE LENGTH=734 | 201606	3.49474	1.749	1.25066	3.22889	1.56112	0.084054	0.095237	0	9.9226	0	6.96752	0.772932	0.163921	0.253525	0.230844	0	0.181997	11.6214	31.6388	26.018	9.22571	0	1.33967	0.39946	0.097091	0.065837	18.1066	1.49373
	BraA09g007530.3C	AT5G62950.7	0.832017	0.878477	0.660226	0.209053	RNA polymerase II%2C Rpb4%2C core protein | Chr5:25262355-25263033 REVERSE LENGTH=139 | 201606	0	0.381235	0	0.430107	0.236809	0	0	0.299864	0	0	0.877246	0.186568	0.660523	0	0.644024	0	0.20493	0	2.63359	3.06719	0	0	0	0	0	0.449218	1.36882	0.833911
	BraA07g029900.3C	AT2G17390.1	0.831416	0.534333	0.795494	0.316887	ankyrin repeat-containing 2B | Chr2:7555870-7557743 FORWARD LENGTH=344 | 201606	2.64026	1.06711	0.299604	0.616827	0.570538	0	0	0	0	0	1.83775	0.691962	0	0	0.717815	0	0	1.09164	8.8312	2.71692	1.27866	0	0	1.76301	0	0	4.63502	1.1663
	BraA10g005940.3C	AT2G02410.8	0.831318	0.964244	0.458874	0.0975564	yacP-like NYN domain protein | Chr2:632713-634329 FORWARD LENGTH=266 | 201606	0	0.13996	0.191069	0	0.159825	0	0	0	0	0	0.106224	0	0	0	0	0	0	0	0.787536	1.63809	0	0	0	0.164807	0	0	0	0
	BraA02g042190.3C	AT2G19890.1	0.831034	0.830762	0.732599	0.491432	hypothetical protein | Chr2:8587244-8589637 FORWARD LENGTH=390 | 201606	0.366125	0.239138	0.329312	0.527564	0.148315	0	0	0	0.969344	0	2.4225	0.725256	0.363562	0.503197	0.691012	0.151761	0	0.484626	3.99756	4.897	2.38557	0	0.371206	2.25675	0.251267	0.116502	1.31977	0.311869
	BraA05g025290.3C	AT3G21910.1	0.83086	0.707922	0.617265	0.253517	cysteine-rich repeat secretory protein%2C putative (DUF26) | Chr3:7717372-7718405 FORWARD LENGTH=278 | 201606	143.508	128.791	60.4721	2.94377	0	0	0	0	108.778	0	109.108	1.65802	0.228524	0	0	0	0	0.307409	163.494	207.055	0.162263	0	0	0	0	0	108.075	14.7765
	BraA09g046110.3C	AT3G55180.1	0.830686	0.873068	0.526234	0.093081	alpha/beta-Hydrolases superfamily protein | Chr3:20454903-20456682 FORWARD LENGTH=312 | 201606	0	0	0	0	0	0	0	0	0	0	0.458916	0	0	0.295555	0.784292	0.389361	0	0	2.34702	2.53542	0	0	0	0	0.270578	0.235029	0	0.126813
	BraA03g052540.3C	AT5G51860.2	0.83056	0.97763	0.645368	0.236104	K-box region and MADS-box transcription factor family protein | Chr5:21081844-21084126 REVERSE LENGTH=202 | 201606	0	0	0	0	0	0	0	0	0	0	0.1344	0.0115953	0	0	0	0	0	0	1.00453	2.0284	0	0	0	0	0	0	0.782611	0.0513447
	BraA03g026890.3C	AT4G09340.1	0.830524	0.965064	0.658276	0.286295	SPla/RYanodine receptor (SPRY) domain-containing protein | Chr4:5925015-5927597 REVERSE LENGTH=447 | 201606	2.43165	3.16959	3.66492	3.69869	2.8604	2.76271	1.83861	2.23361	5.46879	1.46494	5.61842	3.65306	2.6335	2.46125	3.23046	1.89429	2.04363	1.09379	12.2485	20.5617	2.93376	0.915499	1.28333	1.47615	3.60787	2.81034	7.83171	3.20835
	BraA03g058060.3C	AT5G26130.1	0.830497	0.963114	0.581817	0.257104	CAP (Cysteine-rich secretory proteins%2C Antigen 5%2C and Pathogenesis-related 1 protein) superfamily protein | Chr5:9128110-9128610 REVERSE LENGTH=166 | 201606	0	0	0	0.082176	0.073837	0	0	0	0	0	0.0330507	0	0	0	0	0	0	0	1.08405	1.84228	0.356147	0	0	0	0	0	0	0
	BraA05g026830.3C	AT3G51690.1	0.82944	0.969057	0.564733	0.241172	PIF1 helicase | Chr3:19176731-19178107 REVERSE LENGTH=331 | 201606	0	0	0	0	0	0	0	0	0	0	0	0	0	0	0	0	0	0	0.987578	1.82971	0.325325	0	0	0.046403	0	0	0	0
	BraA05g020110.3C	AT1G48630.1	0.828707	0.514663	0.695245	0.192566	receptor for activated C kinase 1B | Chr1:17981977-17983268 REVERSE LENGTH=326 | 201606	7.41087	3.70174	2.38081	1.3997	0.794109	0.953496	0.375445	0.444845	9.8186	1.91569	6.64266	1.07298	1.82419	0.962709	1.32212	0.9611	0.402632	7.18415	35.1453	11.1939	0.623101	0.145591	4.22927	16.3381	0.632853	0.558612	15.2743	2.84377
	BraA03g022650.3C	AT2G43240.1	0.828668	0.491186	0.687794	0.300986	Nucleotide-sugar transporter family protein | Chr2:17971280-17975300 REVERSE LENGTH=406 | 201606	61.9714	35.6274	21.4685	24.6622	9.68128	8.85301	11.9793	29.862	26.6124	0	31.0443	19.3956	18.3044	15.5089	17.7624	15.1938	7.79918	10.3323	87.7858	50.8767	27.8082	7.56481	13.3219	50.4082	17.5876	30.6651	65.103	47.9298
	BraA09g063580.3C	AT1G06990.1	0.828435	0.593962	0.668042	0.269588	GDSL-like Lipase/Acylhydrolase superfamily protein | Chr1:2148393-2150009 FORWARD LENGTH=360 | 201606	90.767	90.619	50.3529	31.9185	0	0	0	0	58.4162	0	62.6381	1.35281	0	0	0	0.123978	0	0.347833	131.179	110.453	4.069	0.176422	0.40574	42.6226	37.8826	5.15481	116.119	62.4504
	BraA03g017630.3C	AT2G33200.1	0.828205	0.845606	0.75535	0.332346	F-box family protein | Chr2:14069541-14070671 FORWARD LENGTH=376 | 201606	1.53006	1.21551	0.772368	0.420722	0.048064	0	0.14547	0	1.74799	0.219164	2.75641	0.930683	0.128779	0.081618	0.159928	0.329875	0	0.618794	7.38748	11.3886	0.374392	0	0.165722	2.33501	0	0	9.62548	2.89149
	BraA04g023240.3C	AT1G02080.1	0.828171	0.587408	0.779415	0.266079	transcription regulator | Chr1:373335-386682 FORWARD LENGTH=2431 | 201606	1.38767	1.29222	0.267914	0.591597	0	0	0	0	0	0	3.05628	0.25999	1.06838	0.700203	0.826064	0.923407	0	0.552766	13.8589	4.70586	0.74558	0	0.162095	2.94408	0	0	6.68696	1.0368
	BraA05g016940.3C	AT5G28235.1	0.827452	0.65833	0.650523	0.2701	Ulp1 protease family protein | Chr5:10201271-10203335 REVERSE LENGTH=568 | 201606	0	0	0	0	0	0	0	0	0	0	0	0	0	0	0	0	0	0	1.01125	0.530421	0.313656	0	0	0.39634	0	0.156614	0	0
	BraA04g013720.3C	AT5G41130.1	0.827288	0.459225	0.68635	0.219414	Esterase/lipase/thioesterase family protein | Chr5:16459714-16463241 REVERSE LENGTH=688 | 201606	119.063	90.9739	41.9922	20.9744	0.109382	0	0.071334	0	103.532	3.91661	96.2015	12.4527	0.280191	0.45356	0.442016	0.168197	0.407061	35.9198	322.452	105.189	9.5221	0.835933	29.433	157.602	55.6789	9.00995	178.342	109.816
	BraA10g029210.3C	AT5G52820.1	0.827147	0.477975	0.662603	0.174885	WD-40 repeat family protein / notchless protein | Chr5:21401423-21404203 FORWARD LENGTH=473 | 201606	1.34191	0.395109	0.169289	0	0	0	0	0	1.75654	0	0.378829	0.183575	0	0	0	0	0	0	3.98438	0.961125	0	0	0	0.844522	0	0	0.829687	0.235896
	BraA09g042710.3C	AT5G66920.1	0.827054	0.970683	0.598981	0.205521	SKU5 similar 17 | Chr5:26722963-26725370 FORWARD LENGTH=546 | 201606	0.734902	3.36853	1.98404	1.00787	1.06557	0.59767	1.40882	0.729917	9.65352	4.08471	4.24661	1.09392	1.96849	1.3863	1.70486	1.38058	0.867552	0.979299	17.3433	31.3793	0.804723	1.32852	1.00158	0.465058	1.43145	1.77538	6.73749	0.676002
	BraA03g007850.3C	AT5G17150.1	0.826765	0.874587	0.595279	0.373085	Cystatin/monellin superfamily protein | Chr5:5638801-5639592 REVERSE LENGTH=202 | 201606	1.44569	0.515504	0.928902	1.18307	0	0	0	0	0	0	1.1975	0.308819	0	0	0	0	0	0	1.69928	4.30164	1.00175	0	0	0.940843	0	0	1.36936	0.682735
	BraA09g041710.3C	AT3G50570.1	0.826162	0.9849	0.494657	0.160724	hydroxyproline-rich glycoprotein family protein | Chr3:18766918-18767487 REVERSE LENGTH=189 | 201606	78.5437	53.1213	21.1752	4.69311	0	0.204721	0.197398	0.086518	119.722	1.75909	53.9136	3.9319	0.063145	0	0.202679	0	0.140216	3.80762	376.661	1123.46	0.548362	0.279263	0.375569	120.076	19.455	3.06975	148.756	22.7423
	BraA06g032110.3C	AT5G24790.1	0.826009	0.546384	0.537749	0.155462	transmembrane protein%2C putative (Protein of unknown function%2C DUF599) | Chr5:8512076-8513064 FORWARD LENGTH=246 | 201606	161.01	140.879	73.1224	38.1117	0.549162	0.257677	4.93699	1.01256	66.1797	1.61722	64.0779	1.73074	8.2483	7.60909	8.38576	7.44976	0.101285	0	176.43	140.244	6.9785	0.254477	0.661069	42.5408	78.6055	16.182	92.2501	62.3221
	BraA05g036920.3C	AT3G09620.1	0.826003	0.956456	0.580687	0.286649	P-loop containing nucleoside triphosphate hydrolases superfamily protein | Chr3:2949152-2952205 REVERSE LENGTH=989 | 201606	0.207298	0.057716	0.022664	0.17573	0.132601	0	0	0.049011	0.1601	0.09033	0.21194	0.134191	0	0	0	0	0.018215	0.251853	0.52895	1.17354	0.187391	0.017926	0.08518	0.110061	0.020631	0	0.224368	0.0619513
	BraA09g003900.3C	AT2G10440.1	0.825892	0.594097	0.498615	0.126536	mediator of RNA polymerase II transcription subunit | Chr2:4013752-4018046 REVERSE LENGTH=935 | 201606	0.638646	0.150419	0	0.068285	0.220733	0.0251	0.034935	0	0	0	0.427271	0.449691	0	0	0	0	0	0.919428	1.76603	1.36783	0.251352	0	0	1.64062	0	0	0.516016	0.413079
	BraA01g013340.3C	AT4G22740.2	0.825785	0.976446	0.593726	0.209977	glycine-rich protein | Chr4:11944050-11945565 REVERSE LENGTH=356 | 201606	0	0	0	0	0	0	0	0	0	0	0.211981	0	0	0.050574	0.121699	0	0	0	0.530687	1.02973	0	0	0	0	0.064246	0	0.255759	0
	BraA05g001590.3C		0.825564	0.71849	0.83889	0.386373	#N/A	1.1934	0.809802	0.187764	0.223362	0	0	0	0	2.61129	0	1.3556	0.761512	0	0	0	0	0	0.703989	4.70383	3.88142	0.366203	0	0	0.843732	0	0	4.50237	0.98544
	BraA03g016150.3C	AT4G38940.1	0.825273	0.55391	0.626549	0.189327	Galactose oxidase/kelch repeat superfamily protein | Chr4:18152848-18153960 FORWARD LENGTH=370 | 201606	0.605284	0.420634	0.031029	0.082042	0.107837	0	0.068612	0	1.10725	0	0.578503	0.220267	0	0	0.095973	0	0	1.06567	3.33995	1.68786	0.187491	0	0.329559	2.58447	0	0	1.43547	0.350277
	BraA05g029020.3C	AT5G27600.1	0.825178	0.98119	0.488733	0.116797	long-chain acyl-CoA synthetase 7 | Chr5:9742616-9746795 FORWARD LENGTH=700 | 201606	0	0	0	0.089259	0	0	0	0	0	0	0	0	0	0	0	0	0	0.311668	3.35939	6.91846	0	0	0	0	0	0	0.122686	0
	BraA02g009930.3C	AT1G73490.1	0.825174	0.872478	0.665988	0.282473	RNA-binding (RRM/RBD/RNP motifs) family protein | Chr1:27633496-27634867 REVERSE LENGTH=259 | 201606	0.187298	0.1832	0.160463	0	0	0	0	0	0	0	0.408571	0.0799273	0.178006	0.566145	0.206858	0.324572	0	0	1.34946	2.01466	0.317349	0	0	0.625169	0.344803	0.553939	1.07661	0.0501427
	BraA02g002440.3C	AT5G07660.1	0.825071	0.842436	0.480293	0.0451117	structural maintenance of chromosomes 6A | Chr5:2422839-2429912 FORWARD LENGTH=1058 | 201606	0.542304	0.565529	0.333428	0.284472	0.598098	0.264649	0.234319	0.087618	0	0	0.404465	0.255737	0.552971	1.02054	0.553267	0.393431	0.448972	1.19058	2.19996	2.7665	0.180139	0.528472	0.382807	0.908256	0.181129	0.125949	0.792661	0.195641
	BraA10g006070.3C	AT2G05642.1	0.824862	0.887653	0.642405	0.225345	Nucleic acid-binding%2C OB-fold-like protein | Chr2:2098253-2100867 REVERSE LENGTH=532 | 201606	0	0	0	0	0	0	0	0	0	0	0.165657	0	0	0	0.50037	0.144601	0	0	1.06498	1.7951	0	0	0	0.572797	0	0	1.01002	0.152603
	BraA10g021750.3C	AT4G29090.1	0.824237	0.953939	0.469861	0.0973611	Ribonuclease H-like superfamily protein | Chr4:14333528-14335255 FORWARD LENGTH=575 | 201606	0.072762	0.136504	0	0	0	0	0	0	0	0	0	0.0253027	0.02116	0.03688	0.190168	0	0	0.193554	0.699591	1.33173	0.034276	0	0	0	0	0	0	0
	BraA01g018140.3C	AT4G27420.1	0.824199	0.637393	0.747482	0.314876	ABC-2 type transporter family protein | Chr4:13712434-13714797 REVERSE LENGTH=638 | 201606	38.4211	39.2399	22.1034	15.3689	0.139869	0	0	0.150675	57.5563	0	38.0358	1.81022	0.113726	0	0.23567	0	0	1.04525	111.323	77.5295	9.12901	0	0.171974	20.8894	55.6677	8.5098	78.3045	41.3522
	BraA07g014040.3C	AT1G23560.2	0.823817	0.414918	0.578763	0.0895815	OBP32pep%2C putative (DUF220) | Chr1:8352802-8354145 REVERSE LENGTH=332 | 201606	73.4584	36.3471	16.4379	4.39262	0	0	0	0	32.8167	0	29.2743	1.92612	0.224253	0	0	0.095291	0	0	213.293	44.4413	0.327551	0	0.237305	76.7657	62.3045	9.73806	45.4044	45.5392
	BraA09g031490.3C	AT1G33770.1	0.823783	0.868101	0.682085	0.361975	Protein kinase superfamily protein | Chr1:12242126-12244462 FORWARD LENGTH=614 | 201606	4.24376	4.23488	3.61868	5.08822	2.2395	0.804433	0.47084	0.204322	11.2581	0.999472	11.8972	1.52074	0.493646	1.04056	0.618055	0.229945	4.3974	8.459	22.7259	35.6919	8.45789	2.96731	13.8253	13.1437	6.49193	1.56187	15.954	5.21461
	BraA02g039500.3C	AT5G48230.2	0.823604	0.639093	0.535714	0.14527	acetoacetyl-CoA thiolase 2 | Chr5:19552570-19555122 REVERSE LENGTH=403 | 201606	16.3103	9.5842	6.16983	4.81085	1.20851	1.07454	0.258326	0.493695	11.6381	7.05406	10.11	2.98377	0.771668	0.588457	1.19478	1.14403	0.589022	18.1374	39.391	34.8438	5.61815	0.26697	27.4216	30.143	4.10031	0.928601	16.3298	9.63221
	BraA01g028210.3C	AT1G60250.1	0.822122	0.997064	0.570073	0.240418	B-box zinc finger family protein | Chr1:22217077-22217832 REVERSE LENGTH=251 | 201606	5.00769	3.16163	1.20251	2.63426	0.059823	0.185681	0.0723	0	12.3084	0	7.93447	0.800713	0.114262	0	0	0.078765	0	2.35012	43.3085	108.831	7.48352	0	0.109616	0	0.28823	0.294923	16.6093	1.88037
	BraA06g034940.3C	AT5G49190.1	0.821979	0.966201	0.47642	0.10777	sucrose synthase 2 | Chr5:19943369-19947189 REVERSE LENGTH=807 | 201606	0.640309	0.462848	0.47402	0.201155	0.793963	1.27891	0.216643	0.078278	0	0.394262	0.173294	0.230563	0	0	0	0	0	0.795534	5.85126	11.5018	0.420092	0	0.669203	0	0	0	0.102291	0.180063
	BraA01g018830.3C	AT1G04080.3	0.821787	0.726746	0.571978	0.0823675	Tetratricopeptide repeat (TPR)-like superfamily protein | Chr1:1051803-1056550 FORWARD LENGTH=823 | 201606	0	0.437395	0.29008	0.843867	0.242947	0	0	0	1.77713	0.501342	0.057102	0.00226733	0.175678	0.342654	0.192545	0	0	0.760281	6.72408	4.04294	0	0.917626	1.12835	0.598907	1.02527	0	0	0
	BraA01g042480.3C	AT3G05610.1	0.821624	0.835675	0.642904	0.328469	Plant invertase/pectin methylesterase inhibitor superfamily | Chr3:1625876-1627976 REVERSE LENGTH=669 | 201606	59.3242	94.2003	110.105	134.72	0	0	0	0	86.6392	0	122.721	1.65221	0.333605	0	0.443339	0.327441	0	0.659274	222.045	316.509	36.3563	0.201559	0.170866	41.0434	99.4693	17.2507	121.477	35.6908
	BraA06g042500.3C	AT3G51840.1	0.821233	0.929965	0.641369	0.380246	acyl-CoA oxidase 4 | Chr3:19225653-19229008 REVERSE LENGTH=436 | 201606	0	0	0	0	0	0	0	0	0	0	0.428896	0	0	0	0	0	0	0	1.77032	2.84461	1.0386	0	0	0.246585	0	0	0	0
	BraA10g003410.3C	AT1G04880.1	0.821145	0.948511	0.738468	0.452704	HMG (high mobility group) box protein with ARID/BRIGHT DNA-binding domain-containing protein | Chr1:1376106-1378264 REVERSE LENGTH=448 | 201606	1.33694	1.73828	1.66617	2.54434	1.27755	0.539379	0.168334	0	2.80599	0.633269	7.73833	0.294134	0	0	0.081072	0.080496	0.976001	0.38623	12.4143	22.1745	5.84642	0.506124	0	0.453177	0	0	7.34127	0.40467
	BraA07g019300.3C	AT2G29040.1	0.821038	0.959127	0.748871	0.469634	Exostosin family protein | Chr2:12472425-12474992 REVERSE LENGTH=730 | 201606	0	0.165945	1.04399	3.26274	0	0	0	0	2.8347	0	4.47481	0.012405	0	0	0	0	0	0.045873	15.5941	26.905	8.7928	0	0	0.81367	0	0	7.27739	0.0382537
	BraA08g003020.3C	AT1G22660.4	0.820909	0.610018	0.63868	0.177023	Polynucleotide adenylyltransferase family protein | Chr1:8017395-8021538 FORWARD LENGTH=610 | 201606	0.290944	0.176166	0	0	0.288327	0	0	0	0.715686	0	0.488535	0.301565	0.110671	0.085015	0	0	0.061619	0.900194	3.4519	2.18209	0	0	0.144415	2.85723	0.117174	0	2.10714	0.549007
	BraA06g021290.3C	AT3G44718.1	0.820171	0.842261	0.711523	0.317438	Plant thionin family protein | Chr3:16266111-16266314 REVERSE LENGTH=67 | 201606	0	0.668514	1.8184	2.30741	0.159825	0.971066	0.13576	0	0.899811	0	12.116	2.82859	1.3603	0.978692	1.50251	0.856385	0	0	19.4029	18.6951	1.85243	0	0	0	0	0.356673	7.04313	0
	BraA09g025910.3C	AT3G24690.1	0.82005	0.427815	0.613988	0.101478	hypothetical protein | Chr3:9020738-9021290 FORWARD LENGTH=158 | 201606	33.4693	9.04058	2.84027	1.21863	2.98971	1.17886	2.46254	0.921936	8.03626	0	9.6454	7.51003	1.40183	1.29404	0.423963	0.363196	0.954988	20.3395	73.2044	16.2856	0.625818	3.61132	4.52045	19.5403	3.34599	0.591193	23.6844	11.6661
	BraA08g028990.3C	AT5G07530.2	0.819919	0.884834	0.652949	0.347242	glycine rich protein 17 | Chr5:2382629-2384495 REVERSE LENGTH=512 | 201606	157.4	133.13	78.7323	145.458	0	0	0	0	92.7814	0	105.951	1.79277	0	0	0.15313	0	0	0	228.575	582.51	59.2344	0.15918	0.227454	62.7159	52.6428	11.3088	312.677	117.323
	BraA01g033580.3C	AT3G19640.1	0.819845	0.897954	0.648957	0.227679	magnesium transporter 4 | Chr3:6820969-6823104 FORWARD LENGTH=484 | 201606	4.91867	3.70687	3.57531	2.922	0.672099	1.12557	1.20519	1.34447	10.4766	7.69331	7.17171	2.93519	2.82074	5.68478	2.71907	5.52949	0.326098	7.38186	19.9662	28.8646	2.04998	0.616247	2.58189	3.9833	8.49722	5.29449	13.605	1.13762
	BraA07g031160.3C	AT3G26100.6	0.819533	0.824774	0.792307	0.463824	Regulator of chromosome condensation (RCC1) family protein | Chr3:9538063-9540149 FORWARD LENGTH=532 | 201606	4.4796	4.88927	2.96912	6.19346	2.92546	2.12315	3.82999	1.94294	17.6561	4.4757	12.7288	5.26521	1.8372	1.8873	1.82021	1.97856	1.77558	1.45917	25.9594	26.5904	9.69389	0.993255	0.454222	2.23271	5.00031	3.93739	10.7856	3.87734
	BraA06g013410.3C	AT1G17710.1	0.819237	0.885794	0.674787	0.352777	Pyridoxal phosphate phosphatase-related protein | Chr1:6090763-6091975 REVERSE LENGTH=279 | 201606	1.719	0.726051	1.20489	2.27059	1.44634	0.826551	2.42657	2.1357	14.3995	0	4.44181	2.43781	0.712315	0.204383	1.45682	2.85275	2.39553	3.61369	18.7554	25.327	6.79263	3.68233	2.18123	4.89393	1.71654	0.327714	4.6214	1.6381
	BraA05g029150.3C	AT3G18150.1	0.819045	0.574992	0.759308	0.225142	RNI-like superfamily protein | Chr3:6217929-6219500 FORWARD LENGTH=456 | 201606	0.108824	0.160481	0	0	0.054196	0	0	0	0	0	0.465608	0.0780163	0	0	0	0	0	0	2.94949	0.903903	0	0	0.068151	0.735931	0	0	1.37538	0.0836143
	BraA09g065530.3C	AT4G02570.4	0.819015	0.483071	0.62127	0.138197	cullin 1 | Chr4:1129315-1133435 FORWARD LENGTH=738 | 201606	10.5969	3.13689	0.981812	0.63694	1.61813	0	0.19696	0.179223	5.15722	1.33045	8.11851	5.45643	0.280517	0.272021	0.246693	0.129775	0	10.2393	58.7128	18.2557	1.21967	0.269123	3.37889	36.3556	0	0.06717	21.8876	11.0414
	BraA06g039460.3C	AT2G03060.7	0.818856	0.896943	0.723038	0.517776	AGAMOUS-like 30 | Chr2:901614-903639 FORWARD LENGTH=381 | 201606	11.1202	9.19675	8.23867	10.9518	7.36833	6.14848	5.39992	4.84234	9.48412	8.15694	12.4267	5.19825	4.43375	4.9197	4.89058	2.7147	5.34581	9.30658	21.584	39.6104	20.3201	5.79191	3.47802	12.9943	6.20937	6.63061	16.296	10.5298
	BraA09g005290.3C	AT5G27020.1	0.818581	0.98856	0.622302	0.237572	hypothetical protein | Chr5:9508187-9508681 FORWARD LENGTH=164 | 201606	0	0.102036	0.356094	0.215917	0.067679	0	0.104544	0	0.65216	0	0.767326	0.001352	0	0.137029	0	0	0.143156	0.146433	3.67254	8.20144	0	0	0	0	0	0	2.72645	0
	BraA03g003900.3C	AT5G09500.1	0.818062	0.722455	0.889546	0.455732	Ribosomal protein S19 family protein | Chr5:2954044-2954850 REVERSE LENGTH=150 | 201606	20.1113	42.7422	56.893	67.9781	0.433167	0	0	0	113.75	0	170.432	2.84487	0.957517	0	0	0	0	4.50187	505.062	289.934	92.2957	0	1.56155	7.51555	0	0	294.216	4.93709
	BraA06g006120.3C	AT1G09210.1	0.817908	0.679429	0.400821	0.0430346	calreticulin 1b | Chr1:2973217-2976655 REVERSE LENGTH=424 | 201606	875.695	703.162	437.61	337.871	228.057	243.54	291.889	273.39	733.203	275.8	459.362	317.862	716.399	477.501	271.943	186.321	241.986	1086	2066.06	2419.62	387.385	311.723	1084.5	2326.77	303.113	632.869	613.828	496.603
	BraA02g035060.3C	AT2G01770.1	0.817796	0.888788	0.740566	0.423764	vacuolar iron transporter 1 | Chr2:334775-336425 REVERSE LENGTH=250 | 201606	0.316993	0.482489	0.77851	0.606436	0.379819	0	0	0	0	0	1.47065	0.145104	0.313424	0	0.397815	0	0.256251	0.556134	2.35766	3.29298	0.9163	0	0.2118	0.332668	0.105132	0	1.53991	0.232938
	BraA02g018500.3C	AT1G68550.2	0.817357	0.747698	0.79727	0.463622	Integrase-type DNA-binding superfamily protein | Chr1:25725810-25726784 REVERSE LENGTH=324 | 201606	12.6616	9.7232	12.0525	18.4636	5.75702	5.45221	5.5957	4.29415	34.3605	19.9614	27.5576	7.36472	22.2557	16.1984	17.9893	7.8557	26.4687	26.034	91.7976	73.5821	45.9872	21.5338	20.9814	43.7112	7.19712	3.50482	40.5436	13.4251
	BraA04g023830.3C	AT2G31610.1	0.817207	0.519981	0.551097	0.114245	Ribosomal protein S3 family protein | Chr2:13450384-13451669 FORWARD LENGTH=250 | 201606	1.86013	0.670161	0	0	0.357361	0	0	0	0	0	1.58777	1.82564	0	0	0	0	0.361315	1.27202	4.08045	2.34298	0	0	0	2.85445	0	0	2.1567	1.59831
	BraA05g015480.3C	AT1G10450.2	0.816804	0.681001	0.944634	0.566504	paired amphipathic helix Sin3-like protein | Chr1:3432313-3437979 FORWARD LENGTH=1122 | 201606	4.74734	2.47951	0.997373	1.41968	0.179275	0	0	0	4.01654	0	4.76531	0.160028	0	0	0.416083	0	0	0.421948	16.1986	10.4097	6.42192	0	0	1.80131	0	0	13.9125	0.693702
	BraA08g003220.3C	AT1G50020.1	0.816446	0.517866	0.383452	-0.0317039	tubulin alpha-6 chain | Chr1:18520144-18521600 REVERSE LENGTH=209 | 201606	166.023	128.389	76.8198	33.3543	30.0567	24.4071	35.3829	18.4561	63.9532	55.2959	96.7085	82.0749	74.764	86.7226	60.0976	51.3006	67.9689	51.0632	307.956	227.433	33.1175	61.0901	55.1902	282.365	201.638	86.0666	104.089	124.036
	BraA05g026410.3C	AT3G20740.1	0.816417	0.661361	0.537226	0.206923	Transducin/WD40 repeat-like superfamily protein | Chr3:7249064-7252254 REVERSE LENGTH=369 | 201606	26.7617	21.0565	14.9569	8.28166	5.83612	1.8549	4.73194	1.21241	22.3222	0	16.3417	4.50109	0	0	0	0.374441	0.539083	4.93743	24.444	40.2372	0.892884	0.479318	4.69699	22.4043	13.0784	2.75747	27.1269	14.2056
	BraA05g028420.3C	AT3G18850.4	0.81559	0.792149	0.604417	0.233997	lysophosphatidyl acyltransferase 5 | Chr3:6499529-6500840 REVERSE LENGTH=375 | 201606	192.604	195.166	168.882	87.8628	78.6247	60.1132	76.0071	40.5997	212.569	61.5184	152.852	75.2697	37.5328	38.7538	35.2052	39.6779	26.4678	33.2266	243.545	440.325	25.2215	21.5641	36.7882	113.766	111.044	52.7731	287.043	135.291
	BraA03g057050.3C	AT2G25170.4	0.815341	0.947731	0.562169	0.264065	chromatin remodeling factor CHD3 (PICKLE) | Chr2:10714411-10723763 FORWARD LENGTH=1384 | 201606	0	0	0.134897	0.215717	0	0	0	0	0	0	0.185874	0	0.030745	0	0	0.053308	0	0.112997	0.554264	1.16155	0.154696	0.025841	0.078193	0.323097	0.077763	0.096698	0.244308	0.00964233
	BraA07g016580.3C	AT5G67320.1	0.815255	0.867486	0.555346	0.176148	WD-40 repeat family protein | Chr5:26857268-26860974 FORWARD LENGTH=613 | 201606	0.333766	0.287576	0.380038	0.502324	0.686453	1.02723	0	0.379436	0	0	0.691468	0.29047	0.265014	0.312139	0	0.099833	0	0.15883	1.98543	2.48135	0.29815	0.182438	0	0.224742	0	0.207848	0.467416	0.217916
	BraA02g001270.3C	AT3G61090.1	0.815131	0.948658	0.576937	0.252711	Putative endonuclease or glycosyl hydrolase | Chr3:22609094-22609822 REVERSE LENGTH=180 | 201606	0.503554	0.327926	0.200931	0.325404	0.220637	0	0	0	0.909761	0.967666	0.990391	0.366898	0	0	0	0	0	1.15115	2.71957	7.36373	0.555958	0	0.233443	1.96981	0	0	2.41396	0.252424
	BraA06g034360.3C	AT5G28470.2	0.815002	1	0.579518	0.235324	Major facilitator superfamily protein | Chr5:10429813-10432357 FORWARD LENGTH=561 | 201606	0.082891	0.955748	2.52853	2.41323	0	0	0	0	7.13346	1.12582	6.94246	0.0114473	0.625435	0.293483	0.688314	0.676165	0.394607	1.22215	40.005	95.5265	5.43994	0.750725	0.664131	0.303641	0.359745	0.509449	17.4806	0
	BraA01g002530.3C	AT4G36090.3	0.814511	0.458742	0.698586	0.236183	oxidoreductase%2C 2OG-Fe(II) oxygenase family protein | Chr4:17078376-17080670 REVERSE LENGTH=520 | 201606	19.4274	13.5056	6.55869	5.76457	0	0	0	0	22.2362	0	19.7199	1.06951	0.184663	0	0.215125	0	0.137502	6.64039	78.7709	22.7112	4.43604	0.167537	3.67571	39.8993	13.928	2.49292	39.1013	26.6221
	BraA09g005830.3C	AT5G25620.1	0.814489	0.928095	0.526858	0.103708	Flavin-binding monooxygenase family protein | Chr5:8935520-8938224 REVERSE LENGTH=417 | 201606	2.10591	3.85797	3.87757	1.84106	2.49968	4.71781	2.0651	0.652785	3.53742	1.08888	3.3372	2.25507	3.00287	2.41118	5.18975	4.27725	2.0224	1.19231	11.4385	18.4278	0.598151	0.729593	1.21527	1.58672	3.25812	1.02891	5.46962	3.74623
	BraA06g018200.3C	AT3G48770.2	0.814211	0.557952	0.723763	0.204651	ATP/DNA binding protein | Chr3:18079261-18086817 REVERSE LENGTH=1899 | 201606	0.272744	0.218945	0.044031	0.039467	0.097919	0	0	0	0.727963	0	0.270147	0.0694497	0.046015	0.073917	0.124096	0	0.033404	0.757612	2.63709	0.862246	0.081773	0.086511	0.180819	0.724952	0.014524	0	0.983753	0.245525
	BraA05g020240.3C	AT1G67020.1	0.813512	0.774631	0.746542	0.413645	transmembrane protein | Chr1:25011008-25012987 REVERSE LENGTH=659 | 201606	0	0	0	0	0	0	0	0	0.328341	0	0	0	0	0	0	0	0	0	5.5747	4.01488	2.65662	0	0	0.068156	0.222034	0	0	0
	BraA06g031730.3C	AT5G24390.1	0.813237	0.791879	0.509636	0.0998584	Ypt/Rab-GAP domain of gyp1p superfamily protein | Chr5:8327004-8329238 REVERSE LENGTH=528 | 201606	1.72908	1.13057	0.699992	0.316597	1.35809	0.440644	0.62022	0.373591	1.3027	0	0.882404	0.871916	0.158404	0.110434	0.078718	0.470949	0.829761	2.04916	3.12284	5.1466	0.190047	0.394272	2.44378	2.19867	0.366913	0.323836	2.60298	1.61279
	BraA03g022230.3C	AT3G18190.1	0.812981	0.630042	0.783149	0.343534	TCP-1/cpn60 chaperonin family protein | Chr3:6232226-6233836 FORWARD LENGTH=536 | 201606	3.85485	3.35502	1.47353	1.23357	0	0	0.289707	0	5.66001	0	6.61123	2.14887	0	0	0.135224	0	0	3.12962	12.5051	7.60013	0.61374	0	2.51836	2.92205	0	0	9.19887	1.35103
	BraA04g032040.3C	AT2G46370.4	0.812863	0.821788	0.778566	0.562433	Auxin-responsive GH3 family protein | Chr2:19034233-19036369 FORWARD LENGTH=586 | 201606	5.52031	1.51949	2.80321	7.85177	0.0912	0.262679	0.437755	0.241924	18.3144	3.38785	16.2493	4.93181	0.124813	0.582263	0.214685	0.820665	1.27436	0.763457	36.4761	57.0528	29.9931	0.84435	0.350574	29.8709	3.88277	3.92281	26.2079	12.2295
	BraA09g046710.3C	AT5G37890.1	0.812438	0.764224	0.893938	0.469973	Protein with RING/U-box and TRAF-like domain | Chr5:15090512-15091822 REVERSE LENGTH=286 | 201606	0	0	0.21876	0	0	0	0	0	0	0	0.799258	0.025799	0	0	0	0	0	0	2.85793	1.92245	0.824865	0	0	0	0	0.165568	1.75674	0.0962583
	BraA09g050930.3C	AT3G61380.3	0.812347	0.864927	0.756621	0.425912	Phosphatidylinositol N-acetyglucosaminlytransferase subunit P-like protein | Chr3:22708769-22711279 REVERSE LENGTH=718 | 201606	12.9635	17.7762	12.6629	9.40537	4.50834	3.59761	4.70781	1.86146	25.2448	6.30348	20.6879	6.08288	13.1743	10.9525	15.7005	23.174	8.74978	5.75458	43.8538	56.7511	20.2948	5.95969	7.57329	10.0386	14.1538	11.845	30.1712	5.05469
	BraA05g032590.3C	AT3G14450.1	0.812181	0.970926	0.701362	0.402562	CTC-interacting domain 9 | Chr3:4849788-4851601 FORWARD LENGTH=327 | 201606	16.2847	15.0697	14.8383	15.3051	6.30058	5.67307	8.35504	4.62679	21.3822	7.1446	28.7838	7.63116	10.2839	8.13635	8.80075	15.5254	5.99678	4.82656	77.4368	171.036	43.0695	6.28475	6.71804	9.96105	17.2741	11.1214	65.8799	24.4763
	BraA02g020750.3C	AT1G72140.1	0.811746	0.996931	0.594248	0.244625	Major facilitator superfamily protein | Chr1:27141877-27144346 FORWARD LENGTH=555 | 201606	0.07264	0.068866	0.210256	0.152126	0.103585	0	0	0	0.724411	0.449377	0.940764	0.329095	0.194278	0.226746	0.509985	0.308623	0.176611	0.106173	3.81124	8.73314	0.632359	0.173457	0.120596	0.117027	0.100282	0.28613	1.9546	0.273665
	BraA01g019950.3C	AT4G16630.1	0.811606	0.460876	0.56532	0.0671576	DEA(D/H)-box RNA helicase family protein | Chr4:9362176-9366449 REVERSE LENGTH=789 | 201606	0.952642	0.361415	0	0	0.120224	0	0	0	0	0	0.439938	0.544002	0	0	0	0	0	1.10095	5.62029	1.33754	0.025532	0	0.116215	2.59718	0	0	0.982747	0.603351
	BraA05g013670.3C	AT2G30940.1	0.811512	0.997513	0.573122	0.213164	Protein kinase superfamily protein | Chr2:13168533-13170285 FORWARD LENGTH=451 | 201606	0.037564	0.897411	1.26695	0.419848	0	0	0	0	4.12004	0	4.03148	0	0	0	0	0	0	0.141978	24.1565	61.4746	0.557834	0	0	0	0	0	14.0801	0
	BraA02g002380.3C	AT5G07530.2	0.811496	0.948237	0.716307	0.422045	glycine rich protein 17 | Chr5:2382629-2384495 REVERSE LENGTH=512 | 201606	3.35967	52.0768	101.426	105.353	0	0	0	0	90.6685	0	95.6729	0.0668487	0.233658	0.029172	0	0.034352	0.072335	0.7539	275.717	480.438	110.366	0.050658	0.043989	0.243018	0.233077	0.10415	141.809	1.03883
	BraA03g020220.3C	AT4G30760.2	0.811127	0.810466	0.861274	0.585416	Putative endonuclease or glycosyl hydrolase | Chr4:14982552-14983285 FORWARD LENGTH=190 | 201606	1.16117	0.785852	0.508235	1.50195	0.236228	0	0	0	3.26079	0	2.98209	0.493431	0	0	0	0	0	2.31433	6.5156	8.1436	3.94149	0	0.411618	2.97343	0	0	5.75167	0.32944
	BraA03g032770.3C	AT3G06620.1	0.811116	0.982995	0.471066	0.126485	PAS domain-containing protein tyrosine kinase family protein | Chr3:2062833-2067138 REVERSE LENGTH=773 | 201606	0	0	0	0	0	0	0	0	0	0	0.174083	0	0	0	0	0	0	0	1.00936	2.34383	0	0	0	0	0	0	0	0
	BraA08g003420.3C	AT1G49600.1	0.811051	0.991864	0.573166	0.254487	RNA-binding protein 47A | Chr1:18357236-18360150 REVERSE LENGTH=445 | 201606	1.0444	2.01979	2.33339	2.61998	0.818941	0.325187	0.566191	0.44338	9.74846	4.22319	5.35565	1.45582	0.880049	1.05043	0.782719	0.788364	2.03169	0.542448	25.8616	59.0981	6.61599	1.67288	0.675565	1.21133	0.453686	0.808297	6.86717	0.707423
	BraA03g038420.3C	AT3G18590.1	0.810269	0.895136	0.77809	0.361812	early nodulin-like protein 5 | Chr3:6398670-6399337 FORWARD LENGTH=188 | 201606	1.89539	25.3692	23.8225	11.5479	0	0	0	0	64.8994	0	60.1269	0.282326	0.305928	0	0	0	0	0.384888	162.623	243.406	6.00922	0	0	0.322926	0	0	171.565	0.12055
	BraA02g010370.3C	AT3G45320.1	0.810154	0.792572	0.823569	0.351333	transmembrane protein | Chr3:16631646-16632146 FORWARD LENGTH=166 | 201606	1.47993	5.93976	2.36783	0.851864	0	0	0	0	5.64915	0	6.35657	0.101391	0	0	0	0	0	0	22.6889	22.1166	0	0	0	0.235677	0	0	23.2709	0.111563
	BraA08g020900.3C	AT4G23700.2	0.80999	0.993625	0.515302	0.171548	cation/H+ exchanger 17 | Chr4:12342534-12345616 REVERSE LENGTH=820 | 201606	0	0	0	0.052052	0	0	0	0	0	0	0.195872	0.083402	0	0	0	0	0	0	1.63195	4.03102	0.108124	0	0	0	0	0	0.382547	0.0853177
	BraA09g041590.3C	AT1G57580.1	0.809882	0.695518	0.532015	0.125002	F-box family protein | Chr1:21325079-21326252 FORWARD LENGTH=346 | 201606	0.897054	0.577156	0	0	0.074207	0	0	0	0	0.493627	0.559678	0.459584	0	0	0	0	0	1.9476	2.56306	3.31854	0	0	0	2.66296	0	0	2.16926	1.02424
	BraA03g027170.3C	AT4G10260.1	0.809618	0.998138	0.58663	0.247518	pfkB-like carbohydrate kinase family protein | Chr4:6371486-6372770 REVERSE LENGTH=324 | 201606	0	5.7942	28.9224	32.0754	0	0	0	0	34.9158	0	67.1967	0	0.340142	0	0	0.236022	0.099845	0.569584	275.335	683.85	33.0406	0.19305	0	0.152164	0	0.143292	149.304	0.0549303
	BraA04g007790.3C	AT3G28410.1	0.809513	0.748973	0.88892	0.527742	F-box/RNI-like superfamily protein | Chr3:10640152-10642071 REVERSE LENGTH=465 | 201606	0.889304	0.642341	0.156658	0.624457	0	0	0	0	1.88346	0	1.61609	0.0676653	0	0	0	0	0	0.696632	3.92014	3.89255	1.31891	0	0.19288	1.29937	0	0	4.30714	0.236471
	BraA03g001340.3C	AT5G03810.1	0.809267	0.966052	0.473491	0.114374	GDSL-like Lipase/Acylhydrolase family protein | Chr5:1013939-1015345 REVERSE LENGTH=353 | 201606	0	0	0	0	0	0	0	0	0	0	0.660559	0.135183	0	0	0.360134	1.16346	0	0	3.52346	7.0477	0	0	0	0	0	0	0	0
	BraA03g028430.3C	AT4G05460.1	0.809147	0.683114	0.786516	0.310794	RNI-like superfamily protein | Chr4:2761106-2762400 REVERSE LENGTH=302 | 201606	0.164738	0.096205	0	0.326277	0.321787	0	0	0	0.920302	0	0.591034	0.0262317	0	0	0	0	0	0	2.15646	1.10039	0	0	0.157954	0	0	0	0.913879	0
	BraA08g003050.3C	AT1G50380.1	0.808907	0.60261	0.844474	0.340657	Prolyl oligopeptidase family protein | Chr1:18662480-18666185 FORWARD LENGTH=710 | 201606	5.02697	3.67563	1.76687	0.985555	0.817273	0.35421	0.306562	0.239978	9.04011	1.85697	7.42918	0.585789	1.26472	0.702265	1.52554	0.587107	0.573939	2.14727	36.8543	12.6031	3.69127	0.364327	1.64722	0.384704	0.130701	0	17.4759	1.55574
	BraA09g015330.3C	AT2G37435.1	0.808743	0.901192	0.455026	0.239112	Cystatin/monellin superfamily protein | Chr2:15709823-15710528 FORWARD LENGTH=171 | 201606	10.9666	8.55504	5.97341	4.14375	0	0.991347	0	0	0	0	8.79274	2.33757	0.49721	0	0.328347	0	0	5.52082	15.3188	41.3945	8.56057	0	2.40392	6.08446	1.06172	0	0	0
	BraA05g015530.3C	AT4G14780.1	0.808638	0.615806	0.907567	0.630469	Protein kinase superfamily protein | Chr4:8492989-8494480 FORWARD LENGTH=364 | 201606	33.7328	36.0629	22.8621	20.9782	0.187731	0.162977	0	0.286518	36.2298	0	49.3493	2.40354	0.162002	1.05047	1.76602	0.83163	0.318545	12.267	130.149	74.4983	80.1211	0.85221	6.80443	44.9994	25.2397	5.14985	73.914	19.272
	BraA09g020400.3C	AT3G20155.1	0.808145	0.482219	0.585216	0.143671	hypothetical protein | Chr3:7037251-7038260 FORWARD LENGTH=216 | 201606	1.29225	0.252067	0.165662	0.121414	0	0	0	0	0	0	0.981323	0.278726	0	0	0	0	0	0	5.73157	2.25158	0	0	0	4.93321	0	0	2.76579	0.872385
	BraA05g000080.3C	AT2G48080.1	0.807656	0.994477	0.5267	0.195387	oxidoreductase%2C 2OG-Fe(II) oxygenase family protein | Chr2:19665192-19667092 REVERSE LENGTH=438 | 201606	0.301248	0.311508	0.214512	0.350101	0	0	0	0	0	0	0.80421	0.123461	0.367073	0.343614	0.250552	0	0.172573	0	5.22659	13.3707	0.713946	0.199023	0.219202	0.15954	0	0	1.68283	0.024247
	BraA02g005790.3C	AT5G14990.1	0.807115	0.585988	0.846064	0.54027	WPP domain associated protein | Chr5:4850764-4853003 FORWARD LENGTH=666 | 201606	2.0359	0.666359	0.508199	0.972197	0.066275	0.031018	0	0	2.3758	0	1.48788	0.0430493	0	0	0	0	0	0.059686	13.5792	5.53334	7.34862	0	0.07516	4.0054	0.675851	0	3.10898	1.16213
	BraA03g017020.3C	AT2G31980.1	0.806887	0.622249	0.767906	0.333773	PHYTOCYSTATIN 2 | Chr2:13609246-13609770 REVERSE LENGTH=147 | 201606	352.2	488.238	408.788	144.018	0	0.344261	1.10999	0	356.599	0	622.491	9.49264	4.1593	8.54345	4.22419	1.88422	13.1423	2.0738	1130.34	680.921	41.4817	10.9646	1.25379	102.85	108.368	30.0566	813.651	179.615
	BraA08g008450.3C	AT5G52547.4	0.806778	0.550389	0.546266	0.0471648	hypothetical protein | Chr5:21326323-21326842 REVERSE LENGTH=106 | 201606	0	0	0.17441	0	0	0	0	0	0	0	0	0	0	0	0	0	0	0	2.81836	0.866557	0	0	0	0.901168	0.379411	0	0	0
	BraA06g035730.3C	AT5G48230.2	0.806409	0.863988	0.486923	0.171711	acetoacetyl-CoA thiolase 2 | Chr5:19552570-19555122 REVERSE LENGTH=403 | 201606	32.555	32.0895	33.5069	34.307	26.4414	28.948	25.683	23.7897	26.7045	28.7093	30.4222	25.8114	21.8481	21.7905	24.7675	27.194	22.6504	40.3682	48.5791	83.0185	28.4214	17.7941	29.7914	49.4732	30.5468	31.8434	43.2258	34.9702
	BraA08g031470.3C	AT1G11680.1	0.806082	0.923456	0.614482	0.203251	CYTOCHROME P450 51G1 | Chr1:3938925-3940585 FORWARD LENGTH=488 | 201606	1.30873	1.72244	1.68896	1.06738	0.744801	0.22404	0.55309	0	16.607	11.0344	5.70296	3.85965	5.06497	8.43758	7.18236	7.77973	4.14707	6.91402	30.3612	51.0978	3.28208	1.56274	3.63557	7.28019	7.81561	4.61964	18.8172	13.5404
	BraA10g011510.3C	AT1G14800.1	0.805757	0.940437	0.670125	0.249614	Nucleic acid-binding%2C OB-fold-like protein | Chr1:5099572-5102558 FORWARD LENGTH=384 | 201606	0	0.133373	0.145576	0	0	0	0	0	0	0	0.134577	0.044211	0	0	0	0	0	0	0.702335	1.32776	0	0	0.191944	0	0	0	0.698521	0
	BraA10g032690.3C	AT5G03310.1	0.805677	0.840029	0.44447	0.0621994	SAUR-like auxin-responsive protein family | Chr5:799302-799646 REVERSE LENGTH=114 | 201606	1.60622	11.7325	9.40407	1.29112	0	0.182692	0.161371	0	0	0	0.0117303	0.035933	0.047609	0.878599	0.427878	0	1.25452	1.50937	16.1181	23.6096	0.840874	0.508058	0.991085	1.75364	0	0.229808	0.243711	0.032105
	BraA10g004430.3C	AT1G05577.1	0.805467	0.979476	0.525531	0.215402	UPSTREAM OF FLC protein (DUF966) | Chr1:1662643-1664288 REVERSE LENGTH=372 | 201606	0	0	0.081468	0.115051	0	0	0	0	0	0	0.0842443	0	0	0	0	0	0	0	6.56326	14.6382	1.94073	0	0	0	0	0.102559	0.072194	0
	BraA02g000270.3C	AT5G01320.1	0.805298	0.980767	0.676288	0.39378	Thiamine pyrophosphate dependent pyruvate decarboxylase family protein | Chr5:129484-131625 REVERSE LENGTH=603 | 201606	0.172062	0.253956	1.10807	4.53434	0.164034	0.121331	0.157813	0.173292	3.04818	0	3.27034	0.067631	0.416644	0.371382	0.695965	0.642487	0.19311	0	15.4104	31.8978	7.46976	0.092095	0	0.0631	0	0.139753	7.13614	0.110662
	BraA06g002020.3C	AT5G41690.3	0.805197	0.485274	0.610897	0.145775	RNA-binding (RRM/RBD/RNP motifs) family protein | Chr5:16670126-16674189 REVERSE LENGTH=567 | 201606	0.671547	0	0	0	0	0	0	0	0	0	0.616573	0.0958127	0	0	0.132094	0	0	0	5.83476	1.72139	0.189409	0	0.397282	3.8118	0	0	1.88671	0.344217
	BraA01g014350.3C	AT4G23660.5	0.805196	0.677326	0.729858	0.28332	polyprenyltransferase 1 | Chr4:12328086-12331359 REVERSE LENGTH=407 | 201606	23.3773	35.3203	28.3722	15.0482	5.29315	5.03453	4.06696	3.38304	17.7146	6.05779	24.7991	6.53965	9.75132	8.70239	9.48101	9.10141	8.43777	12.6533	55.5259	47.4627	7.13919	6.81993	8.41185	8.06611	9.9123	5.54146	49.9162	23.0342
	BraA05g029320.3C	AT3G18150.1	0.805129	0.946728	0.684578	0.459199	RNI-like superfamily protein | Chr3:6217929-6219500 FORWARD LENGTH=456 | 201606	0.434732	0.079317	0.071036	0.163851	0	0	0	0	1.10332	0	0.576214	0.112487	0	0	0	0	0	0.269095	1.80222	4.51452	1.47983	0	0.176813	0.721713	0	0	1.07425	0.0707487
	BraA01g010560.3C	AT4G19170.1	0.804465	0.686972	0.558631	0.185992	nine-cis-epoxycarotenoid dioxygenase 4 | Chr4:10481835-10483622 FORWARD LENGTH=595 | 201606	91.4894	82.8448	53.8794	69.1647	12.4826	18.5656	25.2967	12.9872	113.844	70.1856	66.9078	17.2705	39.2407	37.16	20.4242	20.9452	15.3623	13.7617	230.059	225.832	45.5539	9.45371	7.04122	83.4808	200.547	59.2162	87.9804	104.725
	BraA04g014780.3C	AT5G37810.1	0.804295	0.941616	0.80214	0.512392	NOD26-like intrinsic protein 4%3B1 | Chr5:15045232-15047807 FORWARD LENGTH=283 | 201606	0	1.12282	3.37409	5.41319	0	0	0	0	6.10768	0	13.6084	0	0	0	0	0	0	0	38.9813	66.3907	22.976	0	0	0	0	0	28.484	0
	BraA06g008470.3C	AT1G33612.1	0.804108	0.976562	0.458644	0.103435	Leucine-rich repeat (LRR) family protein | Chr1:12191312-12192679 FORWARD LENGTH=455 | 201606	0	0	0	0	0	0	0	0	0	0	0	0	0	0	0	0.028743	0	0	0.511167	1.16062	0	0	0	0	0	0.10355	0	0
	BraA03g028860.3C	AT4G02850.1	0.803916	0.90798	0.564114	0.234281	phenazine biosynthesis PhzC/PhzF family protein | Chr4:1266535-1268569 REVERSE LENGTH=306 | 201606	3.09108	3.06885	2.6313	1.72345	0.916204	0.703719	0.593769	0	5.50206	0	4.03258	0.456986	0	0	0.144854	0	0.826723	2.61097	6.38045	19.2069	0	0.547407	1.59541	4.80089	1.63243	0.902831	8.53947	2.63537
	BraA02g011690.3C	AT5G58300.3	0.803642	0.844907	0.55883	0.0888402	Leucine-rich repeat protein kinase family protein | Chr5:23572821-23574871 FORWARD LENGTH=654 | 201606	17.7626	15.5131	16.4202	10.755	16.1278	15.4281	12.4522	9.67766	21.8456	13.9126	10.4913	8.34843	13.0615	16.5597	13.8712	15.7432	11.3364	20.7018	33.0989	47.5267	7.60184	9.7207	16.3902	15.4533	17.7483	10.4827	30.3404	24.1929
	BraA04g024110.3C	AT2G33550.1	0.80341	0.740775	0.646544	0.296957	Homeodomain-like superfamily protein | Chr2:14210180-14211487 REVERSE LENGTH=314 | 201606	1.37948	1.0836	0.66888	0.571234	0.716406	0.568794	0.521453	0.285798	1.81588	0	1.36845	0.581898	0.650867	0.913086	0.599547	0.653585	0.590441	0.552547	2.59726	2.70199	0.756103	0	0.485724	0.650039	0.156558	1.65371	1.2935	0.266707
	BraA02g011150.3C	AT5G59040.1	0.802971	0.598168	0.760534	0.328917	copper transporter 3 | Chr5:23836724-23837179 FORWARD LENGTH=151 | 201606	4.09753	3.99448	3.0865	1.37574	0.339007	0.214173	0.186543	0.102676	13.4587	1.04174	1.58306	0.18113	0	0.387953	0	0.397252	0	0.772731	17.9412	9.03429	2.06803	0	0.133217	4.18378	0	0.107127	8.04334	0.832729
	BraA02g027920.3C	AT4G12370.1	0.802917	0.811146	0.753572	0.270815	F-box/kelch-repeat protein | Chr4:7331972-7332874 FORWARD LENGTH=300 | 201606	0.309848	0.419051	0.295645	0.140805	0.137582	0.278677	0.397817	0.052535	0.477083	0.269176	0.664325	0.393074	0.21798	0.314291	0.15507	0.385224	0	0	1.83931	2.03026	0	0	0	0	0.164129	0.123459	1.79802	0.62663
	BraA01g004890.3C	AT4G33110.2	0.80237	0.965357	0.546209	0.188663	S-adenosyl-L-methionine-dependent methyltransferases superfamily protein | Chr4:15972497-15974531 REVERSE LENGTH=355 | 201606	0.447547	1.3631	1.30676	0.944715	0	0	0.258765	0	2.49597	0	6.27048	0.473802	3.01286	2.49463	2.02141	2.5332	2.42997	2.04754	24.4871	50.5337	3.00933	1.6928	1.96861	2.86775	13.9944	3.02736	9.92973	0.827907
	BraA09g012380.3C	AT2G20900.3	0.802236	0.917732	0.8247	0.54979	diacylglycerol kinase 5 | Chr2:8989794-8992798 REVERSE LENGTH=491 | 201606	1.18917	1.94589	6.50823	13.8515	2.33067	0.988038	1.65604	1.19237	18.1962	5.0818	20.0833	1.55538	2.85247	2.80596	3.07333	2.60093	2.49672	2.57854	52.0104	73.5141	31.17	1.64492	2.0936	2.39793	2.85183	1.77221	29.5895	1.62427
	BraA02g003010.3C	AT5G09500.1	0.802162	0.650062	0.863308	0.384229	Ribosomal protein S19 family protein | Chr5:2954044-2954850 REVERSE LENGTH=150 | 201606	7.31148	15.5984	20.8632	21.4635	0	0	0	0	50.6262	0	71.6424	0.468723	0	0	0	0	0	0	288.133	114.999	31.717	0	0.197424	0.386541	0	0	142.843	4.15779
	BraA06g035920.3C	AT5G47900.9	0.802069	0.777115	0.835022	0.484427	heparan-alpha-glucosaminide N-acetyltransferase-like protein (DUF1624) | Chr5:19392408-19394963 FORWARD LENGTH=440 | 201606	0.348146	1.19	1.11134	2.01012	1.10166	0.93184	0	0	0	0	3.89718	0.462214	0.204762	0.452906	0.450241	0.462967	0	1.36653	8.52148	6.7632	3.26856	0	0.732526	1.07922	1.28884	1.15408	4.62045	0.18282
	BraA09g013940.3C	AT1G64590.1	0.801936	0.940375	0.75094	0.497502	NAD(P)-binding Rossmann-fold superfamily protein | Chr1:23993592-23995200 FORWARD LENGTH=334 | 201606	0.137334	0	0	0	0	0	0	0	0	0	0.297117	0	0	0	0	0	0	0	0.710421	1.44573	0.545852	0	0	0	0	0	0.484242	0.0415597
	BraA04g017030.3C	AT5G36150.2	0.801899	0.967637	0.561075	0.288149	putative pentacyclic triterpene synthase 3 | Chr5:14220737-14225422 REVERSE LENGTH=760 | 201606	0	0	0.056536	0	0	0	0	0	0	0	0.17827	0	0.038287	0	0	0	0	0	0.982252	2.09239	0.472164	0	0	0.068435	0.075094	0	0	0
	BraA01g042040.3C	AT3G06410.1	0.801695	0.417102	0.560985	0.0483269	Zinc finger C-x8-C-x5-C-x3-H type family protein | Chr3:1947471-1949528 REVERSE LENGTH=462 | 201606	21.9154	16.4742	8.73273	8.20343	8.10939	8.11942	8.21003	8.20883	10.2618	4.71155	8.54017	5.68455	13.074	13.8741	10.3031	8.95608	7.85831	11.0412	35.798	14.7934	6.29393	6.20602	6.68327	13.3013	9.98447	10.7438	17.7667	13.2917
	BraA02g023510.3C	AT1G76490.1	0.801521	0.837519	0.684946	0.364677	hydroxy methylglutaryl CoA reductase 1 | Chr1:28695801-28698206 FORWARD LENGTH=642 | 201606	69.3659	82.3119	65.6972	43.0819	53.171	47.402	25.2422	16.67	85.7943	31.0304	48.0914	17.6404	41.0734	44.4985	37.1792	52.4627	47.0442	34.986	119.07	163.705	63.9216	38.7065	22.8067	19.3654	27.3141	19.0385	79.0281	37.2842
	BraA04g024830.3C	AT2G34820.1	0.8014	0.995521	0.542674	0.201948	basic helix-loop-helix (bHLH) DNA-binding superfamily protein | Chr2:14689632-14690594 FORWARD LENGTH=291 | 201606	0	0.215013	0	0.2715	0	0	0	0	1.58782	0	0.53522	0	0	0	0	0	0	0	4.35411	11.8181	0.104641	0	0	0	0	0	1.9116	0
	BraA02g023190.3C	AT1G76010.2	0.800957	0.908853	0.488375	0.0785664	Alba DNA/RNA-binding protein | Chr1:28528505-28530488 REVERSE LENGTH=350 | 201606	100.155	103.758	115.262	111.386	109.575	97.8286	97.2785	71.341	100.786	85.8721	98.4021	76.8466	138.63	153.676	117.068	103.755	152.542	120.698	284.389	380.025	78.5192	99.5243	86.4213	102.19	73.5184	64.3445	120.32	58.6291
	BraA02g012420.3C	AT5G57280.1	0.800817	0.525734	0.761435	0.251227	S-adenosyl-L-methionine-dependent methyltransferases superfamily protein | Chr5:23204533-23206485 FORWARD LENGTH=289 | 201606	1.17023	0.855118	0.275104	0.038432	0	0	0	0	1.81697	0	1.16523	0.224231	0	0	0	0	0	0.398571	6.53407	1.53174	0.205968	0	0	0	0	0	1.99682	0.273501
	BraA10g019150.3C	AT5G22160.1	0.800594	0.590007	0.683075	0.171791	transmembrane protein | Chr5:7346944-7349255 FORWARD LENGTH=353 | 201606	2.10832	0.081221	0.080143	0.070944	0.467815	0	0	0	2.77406	0.391292	0.668033	0.32624	0	0	0	0.147457	0	3.55758	9.42947	3.56464	0.170383	0	0.147938	0	0.068871	0	2.30902	0.771622
	BraA07g035780.3C	AT1G71140.1	0.800387	0.661629	0.784419	0.267469	MATE efflux family protein | Chr1:26824762-26826748 FORWARD LENGTH=485 | 201606	5.54741	3.02867	1.91731	0.770625	3.6218	1.34289	1.73341	0.751529	5.65662	2.69559	7.86111	5.68002	3.50361	5.17962	2.97701	1.58824	2.27072	2.13742	20.3309	11.827	1.70803	3.65807	1.73599	1.00092	2.52356	1.67821	13.6283	4.83225
	BraA03g012510.3C	AT5G57270.5	0.800141	0.708967	0.625755	0.247885	Core-2/I-branching beta-1%2C6-N-acetylglucosaminyltransferase family protein | Chr5:23200984-23203105 REVERSE LENGTH=388 | 201606	54.7136	60.7937	43.7792	29.3798	22.1931	20.593	20.8737	18.2331	54.0664	23.3709	45.9675	18.0152	21.0231	19.6335	23.035	24.7978	19.1857	12.5483	66.1841	84.8946	15.1403	18.365	11.4324	25.7766	24.1948	27.1382	67.2805	28.1948
	BraA10g025620.3C	AT5G13130.1	0.800128	0.757317	0.680804	0.346748	Histidine kinase-%2C DNA gyrase B-%2C and HSP90-like ATPase family protein | Chr5:4166755-4170324 FORWARD LENGTH=708 | 201606	1.50538	0.337548	0.452203	0.296583	0.918447	0	0	0	2.90039	0	2.92068	1.37085	0	0.501449	0.170043	0.350726	0	8.4523	11.5265	12.1458	4.64718	0	2.89294	6.44111	0	0	5.27559	1.94578
	BraA06g003580.3C	AT1G49990.1	0.799807	0.778085	0.709416	0.279518	F-box family protein | Chr1:18513696-18514988 FORWARD LENGTH=430 | 201606	1.28462	0.666968	0.391358	0.567816	0.11075	0	0.121054	0	0.167655	0	1.30841	0.195997	4.50231	3.85713	3.06961	1.89141	0	3.49847	11.7666	10.0484	2.81524	0	1.56685	2.08561	0.374607	0.954827	5.96452	0.884847
	BraA10g003650.3C	AT1G05040.2	0.799396	0.908246	0.738288	0.391354	UBA-like domain protein | Chr1:1447891-1448448 REVERSE LENGTH=157 | 201606	0	0.979867	1.70942	2.20295	0	0	0	0	8.45697	0	16.2889	0	0	0	0	0	0	0	20.8741	33.8745	2.49154	0	0	0	0	0	16.5277	0
	BraA03g038160.3C	AT3G17820.1	0.799355	0.778245	0.701381	0.39041	glutamine synthetase 1.3 | Chr3:6097503-6099408 FORWARD LENGTH=354 | 201606	65.0935	61.7869	53.3166	81.0218	44.5553	37.7606	51.4174	27.7121	83.1152	54.8905	35.1582	16.1632	45.5462	41.0589	28.7798	18.7283	63.4698	52.4867	164.325	156.468	90.0521	48.6749	51.9098	46.7967	50.4425	24.3895	61.1226	9.44313
	BraA01g036140.3C	AT2G05642.1	0.799263	0.964922	0.596324	0.316497	Nucleic acid-binding%2C OB-fold-like protein | Chr2:2098253-2100867 REVERSE LENGTH=532 | 201606	0	0.173016	0.381359	0.34958	0	0.198185	0	0	0.794523	0	0.798509	0.053567	0.575781	0.222979	0.325219	0.154196	0.196806	0	5.09921	10.2911	2.60755	0	0.34545	0.578088	1.52585	1.08015	0.871658	0.37671
	BraA03g031270.3C	AT3G03272.1	0.799251	0.794622	0.812433	0.352375	prolamin-like protein (DUF1278) | Chr3:763833-764195 REVERSE LENGTH=120 | 201606	2.74494	8.23636	2.10826	0.701906	0.095704	0.193988	0.320716	0	7.33419	0	6.85422	0.120886	0	0	0	0	0	0.251853	24.8951	27.3511	0	0	0	0	0	0	28.8217	0.435542
	BraA02g002540.3C	AT5G07930.1	0.798903	0.969927	0.572634	0.231842	MEI2 C-terminal RRM only like 2 | Chr5:2530865-2532216 FORWARD LENGTH=282 | 201606	2.30925	7.10026	5.81384	0.565472	0	0	0	0	9.1576	0	3.66537	0	0	0	0	0	0	0	15.369	43.8075	0.529714	0	0	0	0	0	11.8039	0
	BraA10g025240.3C	AT5G13600.1	0.798811	0.99317	0.582399	0.231174	Phototropic-responsive NPH3 family protein | Chr5:4380432-4382497 FORWARD LENGTH=591 | 201606	0.073671	0.919548	1.68161	0.581359	0	0	0	0	3.5075	0	4.67239	0	0	0	0.155288	0	0	0.158755	18.2114	49.7678	0.413334	0	0	0	0	0	13.73	0.0266433
	BraA02g033210.3C	AT5G46795.1	0.798571	0.881847	0.807893	0.415435	microspore-specific promoter 2 | Chr5:18987055-18988168 REVERSE LENGTH=192 | 201606	0	3.86643	9.32287	10.6275	0	0	0	0	0	0	38.3062	0	0	0	0	0	0	0	96.8907	133.408	19.0002	0	0	0	0	0	101.257	0
	BraA09g038690.3C	AT1G22000.1	0.798153	0.452212	0.590251	0.107264	LOW protein: F-box/FBD/LRR-like protein | Chr1:7744189-7745744 FORWARD LENGTH=465 | 201606	0.833546	0.197586	0	0.053791	0	0	0	0	0.673796	0	0.56694	0.319213	0	0	0	0	0	1.16736	5.41912	1.33576	0	0	0.337767	3.0947	0	0	1.4595	0.635086
	BraA10g013870.3C	AT5G55970.2	0.797405	0.485568	0.70335	0.301169	RING/U-box superfamily protein | Chr5:22668019-22669312 FORWARD LENGTH=343 | 201606	14.6358	7.40078	4.72747	4.53904	0.607019	0.385958	0.766651	1.22445	12.5984	2.22933	7.56695	1.78522	0.834633	0.793934	0.544755	0.575237	3.00489	1.75095	21.9485	12.4389	3.73712	4.79271	2.77675	12.238	8.74412	3.95516	19.0711	11.0545
	BraA09g059300.3C	AT1G63900.2	0.797389	0.613212	0.74292	0.228693	E3 Ubiquitin ligase family protein | Chr1:23717056-23718742 FORWARD LENGTH=277 | 201606	0	0	0	0.062982	0	0	0	0	0	0	0.38313	0	0	0	0	0	0	0	1.58106	0.502016	0	0	0	0	0	0	0.443065	0
	BraA09g049170.3C	AT3G59190.2	0.797385	0.629575	0.808975	0.279011	F-box/RNI-like superfamily protein | Chr3:21884740-21886585 FORWARD LENGTH=519 | 201606	0.135367	0.203414	0	0	0	0	0	0	0	0	0.35948	0.0992567	0.130366	0	0	0	0	0	1.64905	0.725136	0	0	0	0	0	0	1.11832	0.348336
	BraA03g036490.3C	AT3G14450.1	0.797281	0.983627	0.680784	0.397341	CTC-interacting domain 9 | Chr3:4849788-4851601 FORWARD LENGTH=327 | 201606	1.08577	4.38593	9.76228	14.633	0.551849	0.525036	0	0	21.0202	0	24.1563	0.248152	0.619008	0	0.871181	0.413238	0.491153	0.332146	69.2653	162.281	32.5614	0	0	0	0.448207	0.845169	45.0388	0.067588
	BraA09g016560.3C	AT1G61080.2	0.797251	0.985252	0.502601	0.194758	Hydroxyproline-rich glycoprotein family protein | Chr1:22493194-22497055 REVERSE LENGTH=943 | 201606	0	0	0.08378	0.055275	0	0	0	0	0	0	0.41237	0	0	0.107029	0.220552	0.165414	0	0.109041	1.68541	4.15	0.334427	0	0	0.11915	0	0	0.169235	0
	BraA01g030040.3C	AT3G24130.1	0.797241	0.992051	0.495547	0.166376	Pectin lyase-like superfamily protein | Chr3:8711663-8713361 REVERSE LENGTH=335 | 201606	0.142242	0.243177	0.500619	0.140548	0	0	0.15401	0	0.843743	0	0.949619	0.0428997	0.787799	0.408275	0.610875	0.3022	0	0	5.0726	13.9582	0.260443	0	0	0.587239	0	0.252569	1.52049	0
	BraA10g030390.3C	AT5G08030.2	0.797109	0.822244	0.570042	0.175331	PLC-like phosphodiesterases superfamily protein | Chr5:2575152-2576815 REVERSE LENGTH=387 | 201606	4.60979	7.05049	3.79267	2.79889	0.8048	0.579503	0.361471	0	58.1532	16.3562	6.9135	4.742	4.71538	2.34466	4.41096	2.70766	4.44356	1.47111	73.3412	81.0658	3.0513	4.20229	2.06565	2.6798	3.66932	2.48506	0.53524	0.0210213
	BraA06g038040.3C	AT3G26840.1	0.79693	0.42999	0.552938	0.167436	Esterase/lipase/thioesterase family protein | Chr3:9892808-9896154 FORWARD LENGTH=701 | 201606	101.636	82.8276	53.2365	51.5261	7.35386	9.6217	5.26375	8.15205	58.6438	9.11619	52.5877	10.9266	5.69449	7.38781	6.49754	6.66538	1.94654	2.30125	205.516	85.3377	26.3076	1.58623	1.53972	118.401	118.886	26.4231	76.534	66.6557
	BraA06g029650.3C	AT2G19070.1	0.796901	0.641744	0.777198	0.484763	spermidine hydroxycinnamoyl transferase | Chr2:8260185-8261958 REVERSE LENGTH=451 | 201606	805.022	674.331	431.742	686.408	0	0	0	0	724.696	0.709862	770.315	14.6975	1.11974	0.557094	1.67347	0.20302	0.459313	2.53204	1353.38	1267.32	505.204	0.756126	1.93996	340.908	605.049	95.2862	1220.56	571.215
	BraA09g052960.3C	AT2G25680.1	0.796558	0.947199	0.612601	0.2838	molybdate transporter 1 | Chr2:10933167-10934537 REVERSE LENGTH=456 | 201606	0.452065	0.552276	0.532167	0.324495	0.462918	0.36587	0.59662	0.187526	1.54533	1.13346	1.08134	0.584019	0.504492	0.317824	0.401045	0.257772	0.105489	0.441427	2.34474	4.46427	0.75114	0.034604	0.324989	0.178502	0.092808	0.231054	1.0202	0.737945
	BraA09g029150.3C	AT4G08350.1	0.796551	0.654034	0.713839	0.347214	global transcription factor group A2 | Chr4:5286351-5292072 FORWARD LENGTH=1041 | 201606	0	0.308857	0.422493	0.366863	0	0	0	0	0	0	0.501502	0.26676	0	0	0	0	0	0	2.12578	1.59309	0.695357	0	0	1.17422	0.551352	0.367735	1.20763	1.31959
	BraA07g019960.3C	AT4G02570.4	0.796355	0.621748	0.643255	0.146726	cullin 1 | Chr4:1129315-1133435 FORWARD LENGTH=738 | 201606	0.823974	0.433724	0.222456	0.023064	0.240144	0	0	0	0.404467	0.342311	0.803763	0.396497	0	0	0	0	0.046017	3.53033	5.75455	3.09077	0.150074	0	0.50651	1.54533	0	0	2.41965	1.16346
	BraA03g041960.3C	AT2G05160.2	0.796287	0.984613	0.675559	0.395655	CCCH-type zinc fingerfamily protein with RNA-binding domain-containing protein | Chr2:1859011-1860931 REVERSE LENGTH=536 | 201606	0.857937	1.96728	2.81879	5.73886	0.081826	0	0.127678	0	9.2213	0	7.84131	0.188031	0.218756	0.21784	0	0.171845	0.269759	0.246901	27.9095	67.5028	14.0311	0.16658	0.312358	0.105328	0.160524	0.139434	18.0253	0.32515
	BraA10g016150.3C	AT5G58160.1	0.796244	0.910712	0.455257	0.163168	actin binding protein | Chr5:23533724-23539465 FORWARD LENGTH=1266 | 201606	22.1895	17.1743	18.9598	21.8302	20.7641	18.9861	17.576	17.5969	21.4625	16.9749	16.0939	10.3498	11.2203	11.714	12.1886	15.188	12.8753	16.0646	29.7631	55.8269	17.2055	21.0464	16.5889	23.1109	14.7677	19.3613	20.0603	16.849
	BraA06g020380.3C	AT3G46300.1	0.796194	0.966133	0.492983	0.182224	hypothetical protein | Chr3:17016019-17016444 REVERSE LENGTH=141 | 201606	0	0.756545	0.868424	0.661533	0	0	0	0	0	0	0.674503	0	0.135287	0	0	0	0	0	2.26352	5.21373	0.258889	0	0	0	0	0	0.261398	0
	BraA02g028020.3C	AT4G12110.1	0.796001	0.533628	0.672722	0.266879	sterol-4alpha-methyl oxidase 1-1 | Chr4:7254197-7256004 FORWARD LENGTH=298 | 201606	108.483	127.834	100.893	56.3381	1.02951	0.295497	0.825101	0.281478	93.6836	2.41742	73.5701	3.8139	0.432592	0.457954	0.628681	0.27606	0.428159	7.17716	200.721	127.821	8.30766	0.602216	0.522967	75.3627	55.5836	9.56173	164.035	75.1964
	BraA03g032390.3C	AT5G26731.1	0.795771	0.645056	0.493483	0.249141	hypothetical protein | Chr5:9295676-9295975 FORWARD LENGTH=99 | 201606	15.7611	9.41732	8.10713	5.71339	0.418909	0.434787	0.757037	2.40002	6.95524	4.54043	14.5119	6.12694	2.59192	1.43228	2.78325	3.24217	1.727	1.7802	16.6865	25.6013	7.31355	0.77205	0.351742	16.7373	15.636	5.94175	11.1022	14.1725
	BraA03g036680.3C	AT3G14870.1	0.795767	0.93433	0.640572	0.31005	hypothetical protein (DUF641) | Chr3:5004159-5005586 FORWARD LENGTH=475 | 201606	0.26745	0.288542	1.0574	1.21918	0.269225	0.206142	0.237656	0.27326	4.74055	0.546913	1.47014	0.240887	0.819961	1.03994	1.06178	1.83203	0.257328	0.144243	6.22897	10.4857	1.43704	0.105127	0	0.344036	0.349907	0.381912	2.18387	0.396681
	BraA10g023660.3C	AT1G68850.1	0.795337	0.574839	0.747585	0.321752	Peroxidase superfamily protein | Chr1:25883806-25885177 REVERSE LENGTH=336 | 201606	139.39	222.702	157.6	82.4654	8.38639	12.8451	40.7611	25.6117	161.293	0	373.734	104.915	61.3215	60.7152	49.0432	35.5613	45.0645	63.4496	824.289	496.884	126.277	84.5384	66.6129	498.66	165.546	79.6936	701.57	418.942
	BraA09g012160.3C	AT1G20750.1	0.795221	0.806859	0.510396	0.0864546	RAD3-like DNA-binding helicase protein | Chr1:7203302-7208998 REVERSE LENGTH=1144 | 201606	0.75643	0.143766	0.110654	0	0	0.07851	0	0	0	1.28638	0.197269	0.36025	0.102941	0.271208	0.369842	0.523989	0.292728	0.301954	1.43433	2.21889	0.15003	0	0.205	0.584446	0.239326	0.379977	0.959286	0.541928
	BraA09g035820.3C	AT1G29090.1	0.794986	0.97655	0.452113	0.125685	Cysteine proteinases superfamily protein | Chr1:10163103-10164385 REVERSE LENGTH=355 | 201606	0.057895	0.040272	0.057773	0	0.113494	0.037927	0	0	0	0	0.0156227	0	0	0	0	0	0	0	0.726194	1.85727	0.069025	0	0	0	0.105601	0	0	0
	BraA08g002870.3C	AT1G51410.1	0.79497	0.593567	0.76066	0.52816	NAD(P)-binding Rossmann-fold superfamily protein | Chr1:19059885-19061424 FORWARD LENGTH=325 | 201606	34.2554	3.05549	3.10018	14.3434	0	0	0	0	26.4789	0	47.7034	2.32414	0	0	0	0	0	0	112.652	89.8456	74.158	0	0.264309	109.757	0	0	71.4368	43.8068
	BraA08g005200.3C	AT3G16110.1	0.79485	0.777821	0.845401	0.410217	PDI-like 1-6 | Chr3:5460955-5463666 REVERSE LENGTH=534 | 201606	0	0	0	0	0	0	0	0	0	0	1.17469	0.88982	0	0	0	0	0	0.437339	4.05132	3.46284	0.91497	0	0	0	0	0	3.24013	1.29497
	BraA03g028050.3C	AT4G04020.1	0.7948	0.708199	0.588669	0.267357	fibrillin | Chr4:1932161-1933546 FORWARD LENGTH=318 | 201606	632.884	810.91	556.578	429.942	24.1442	26.802	28.1736	35.2908	290.273	32.6168	429.624	18.4938	11.7775	11.1073	9.43333	7.21593	25.7855	65.1359	734.112	1212.16	104.922	44.3466	99.7964	321.718	287.452	90.1244	844.748	318.234
	BraA04g021290.3C	AT2G29940.1	0.794714	0.822234	0.852836	0.55564	pleiotropic drug resistance 3 | Chr2:12760139-12766455 FORWARD LENGTH=1426 | 201606	1.85803	1.09313	1.33028	3.52703	0.849416	0.271423	0.123616	0	6.36761	0	5.88828	0.516778	0.200158	0.135415	0.095679	0.184336	0	8.51747	19.5096	19.4544	10.8327	0	0.836461	0.527829	0.74154	0.384387	9.43917	0.787374
	BraA09g000680.3C	AT4G00295.1	0.794595	0.942946	0.756615	0.505575	fringe-like protein | Chr4:126509-128060 FORWARD LENGTH=467 | 201606	0	0	0.817957	2.96793	0	0	0	0	4.50152	0	3.25043	0.108305	0.400959	0.302206	0.272448	0.307401	0	0	9.96105	17.3287	6.10562	0	0	0	0.065853	0.169608	4.53533	0.423556
	BraA10g022500.3C	AT5G17500.1	0.79453	0.941099	0.727602	0.379049	Glycosyl hydrolase superfamily protein | Chr5:5767379-5769719 FORWARD LENGTH=526 | 201606	0	0.368189	1.61398	1.08362	0	0	0	0	0	0	10.5744	0	0.132871	0	0	0	0	0	18.991	37.3446	4.303	0	0	0	0	0	19.4545	0
	BraA01g004540.3C	AT4G33520.2	0.793739	0.91171	0.621628	0.202458	P-type ATP-ase 1 | Chr4:16118993-16125849 FORWARD LENGTH=949 | 201606	7.94403	8.63665	10.9501	9.21871	10.6147	11.371	9.01904	7.8659	9.79243	12.0133	8.70676	7.65919	8.18674	8.10766	8.56717	8.69492	11.4572	5.11468	22.5769	30.4228	9.1051	9.33766	5.41631	6.04985	8.14096	7.2804	15.1811	13.4709
	BraA02g005500.3C	AT4G17700.1	0.79362	0.707462	0.818756	0.408083	hypothetical protein | Chr4:9854322-9855227 FORWARD LENGTH=164 | 201606	5.69462	3.60164	3.87936	3.95385	3.38722	3.50215	2.43294	3.17395	5.57144	4.72009	9.54505	3.20998	5.2425	6.92143	7.73996	6.01074	2.15295	4.9259	18.4129	14.784	6.14449	1.88573	3.54368	7.11523	1.61875	1.98271	15.9375	5.29752
	BraA07g014060.3C	AT2G27670.1	0.793238	0.852774	0.618907	0.25799	hypothetical protein (Domain of unknown function DUF220) | Chr2:11801568-11802891 REVERSE LENGTH=293 | 201606	97.3145	371.813	348.536	158.88	0	0	0	0	133.843	0	210.389	0.726521	0.467605	0.081175	0.586992	0	0	1.19391	506.272	830.565	37.2691	0	0	1.3048	171.707	27.4905	362.085	11.4991
	BraA09g007950.3C	AT5G63680.3	0.793198	0.975549	0.664679	0.378108	Pyruvate kinase family protein | Chr5:25490507-25492530 FORWARD LENGTH=510 | 201606	11.1758	8.15509	11.4972	18.4548	6.208	5.14058	7.60243	5.61975	37.9909	11.0354	36.0815	7.61264	25.1858	29.7446	19.7571	20.0386	22.6176	20.3565	100.27	199.199	54.2392	13.6946	18.617	14.2417	13.1311	13.2965	52.7092	13.277
	BraA02g042260.3C	AT1G27540.3	0.793131	0.495015	0.690787	0.160402	F-box protein (DUF295) | Chr1:9566608-9567849 REVERSE LENGTH=413 | 201606	0.618171	0.27889	0.115317	0.02521	0.05385	0	0.08523	0	0.372174	0	0.569972	0.010569	0	0	0	0	0	0.168122	4.3717	0.78022	0	0	0	0.072256	0	0	0.843506	0.291715
	BraA10g003330.3C	AT1G80960.6	0.792995	0.76117	0.550415	0.156195	F-box and Leucine Rich Repeat domains containing protein | Chr1:30416618-30418220 FORWARD LENGTH=447 | 201606	0.394215	0.19749	0.130224	0.1679	0	0	0	0.081647	0	1.39446	1.96285	2.13614	0.605126	0.94944	1.14847	1.26533	0.811894	2.04792	5.62725	6.06182	1.19246	0.961158	1.51075	4.14398	1.81546	0.833191	2.48672	0.963323
	BraA10g027450.3C	AT5G44050.1	0.792563	0.700829	0.845864	0.379862	MATE efflux family protein | Chr5:17722484-17726209 FORWARD LENGTH=491 | 201606	0	0.193788	0.285745	0.402129	0	0.196426	0.404228	0	0	0	1.68206	1.04026	0	0	0	0	0	0	6.08711	3.46245	1.00205	0	0.061415	0	0.605493	0	3.79305	1.39914
	BraA06g025640.3C	AT5G57200.1	0.792504	0.861688	0.643204	0.250239	ENTH/ANTH/VHS superfamily protein | Chr5:23177696-23180601 FORWARD LENGTH=591 | 201606	0	0.391039	0	0.587793	0	0.290875	0.583953	0.252601	0	0	4.36152	1.38775	1.09145	0.789122	0.486957	0.907387	1.18262	0	6.3905	8.02087	0.580221	0	1.10758	1.0501	1.7808	1.79136	3.54493	0.964175
	BraA02g010820.3C	AT5G59680.1	0.792474	0.947822	0.463323	0.145372	Leucine-rich repeat protein kinase family protein | Chr5:24046792-24050801 FORWARD LENGTH=887 | 201606	0	0.053143	0	0.024647	0	0	0	0	0	0	0.0326253	0.111479	0.046931	0	0	0.304485	0.20655	1.27485	2.53098	5.74913	0.590138	0.15117	0.309505	0.979782	0.383099	0	0.182886	0.0600087
	BraA07g026990.3C	AT1G77520.1	0.792462	0.972264	0.445585	0.133662	O-methyltransferase family protein | Chr1:29130557-29132007 FORWARD LENGTH=381 | 201606	0.8514	0.528153	0.780069	0.387666	0.291162	0.242452	0.258198	0	0	0	0.557508	0	0.322596	0	0.238621	0	0.332265	0.146859	2.19299	6.81707	0.11957	0	0.395551	0.260394	0	0	0.756763	0
	BraA03g028140.3C	AT4G04450.1	0.79216	0.962192	0.737007	0.415538	WRKY family transcription factor | Chr4:2218379-2221113 FORWARD LENGTH=528 | 201606	0.554047	1.55121	5.57175	10.2869	0.678779	1.93966	1.58702	5.62063	11.3365	3.47081	14.7355	1.19121	5.3834	5.79672	5.89101	7.05541	0.593933	0.455152	42.9284	82.1783	17.2421	0.485824	0	0.284431	1.29	1.22468	36.1077	4.36364
	BraA01g042800.3C	AT3G05170.1	0.792041	0.73655	0.480507	0.085312	Phosphoglycerate mutase family protein | Chr3:1466738-1468219 FORWARD LENGTH=316 | 201606	9.86573	10.7962	12.6588	8.82386	4.9256	6.00056	5.12794	6.51208	9.21891	6.74114	7.86495	4.41622	11.3896	11.625	9.27522	13.0078	10.2969	11.2552	24.218	23.7088	9.43682	8.49916	12.2988	14.5668	13.6307	10.1712	9.94346	7.23721
	BraA08g031480.3C	AT1G11680.1	0.792031	0.972788	0.551359	0.201863	CYTOCHROME P450 51G1 | Chr1:3938925-3940585 FORWARD LENGTH=488 | 201606	3.55208	2.28587	2.056	2.11229	1.89811	0.48691	0.257679	0	13.0077	3.96905	6.47546	3.74671	2.14397	3.51679	4.0972	4.99229	1.93493	4.32128	24.7241	67.3274	1.83599	2.47197	2.4805	3.34094	3.4624	3.39507	18.6502	13.4033
	BraA01g036970.3C	AT3G14950.1	0.791868	0.954238	0.51833	0.147047	tetratricopetide-repeat thioredoxin-like 2 | Chr3:5030216-5032892 REVERSE LENGTH=730 | 201606	1.22436	1.72537	1.71015	1.37269	1.29901	0.969945	0.522772	0.253161	1.55544	1.66032	1.73987	0.835825	1.82679	1.42304	2.63201	2.07864	2.9696	2.11957	6.2448	10.911	1.37179	1.50883	1.24323	0.96028	0.721669	1.07032	2.35076	0.988827
	BraA03g050620.3C	AT4G22950.3	0.791267	0.989941	0.542414	0.254314	AGAMOUS-like 19 | Chr4:12023946-12027421 REVERSE LENGTH=219 | 201606	0.675098	0.345304	0.754721	0.782562	0	0	0	0	0	0	3.56936	0.222842	0	0	0	0	0	0	8.53766	24.1188	2.36358	0	0	0	0	0	2.96634	0
	BraA05g002930.3C	AT2G42480.1	0.791265	0.390971	0.549237	0.094459	MATH domain/coiled-coil protein | Chr2:17688196-17689851 REVERSE LENGTH=370 | 201606	4.68236	1.4251	0.371688	0.192247	0.182501	0	0	0	3.24793	0	1.73061	0.509758	0	0	0	0	0	1.56872	18.674	2.668	0.692748	0	0	7.62237	0	0	0.733202	0.362617
	BraA06g034880.3C	AT5G49260.1	0.790875	0.468646	0.7011	0.179454	hypothetical protein | Chr5:19966799-19967527 FORWARD LENGTH=210 | 201606	1.36292	0.727216	0	0	0	0	0	0	0.919205	0	0.626329	0.123292	0	0	0	0	0	0	6.75599	1.03634	0.131253	0	0	0	0	0	1.39823	0.333938
	BraA09g018320.3C	AT5G02930.1	0.78997	0.881352	0.743504	0.452002	F-box/RNI-like superfamily protein | Chr5:682577-684480 FORWARD LENGTH=469 | 201606	0.172724	0	0.118419	0.08123	0.173922	0	0	0	1.1397	0	0.628255	0.0921833	0	0	0	0	0	0.130575	1.17248	2.40831	0.493484	0	0.128508	0.640597	0	0	1.29279	0.086153
	BraA07g042000.3C	AT1G78955.1	0.789911	0.432955	0.587037	0.173642	camelliol C synthase 1 | Chr1:29689153-29694255 REVERSE LENGTH=769 | 201606	41.034	41.7704	22.6982	6.85128	0	0	0.022524	0	17.7244	0	24.0409	1.47948	0.04155	0	0.220313	0.256916	0	1.38342	74.6651	36.0843	1.89305	0	0.227692	55.4119	31.8325	5.05023	55.9304	31.2422
	BraA04g025390.3C	AT2G35770.1	0.789884	0.915662	0.46079	0.143148	serine carboxypeptidase-like 28 | Chr2:15034179-15036497 REVERSE LENGTH=462 | 201606	58.6992	78.4588	43.5014	13.7769	0.23534	0	0.294884	0.148874	19.0715	0	22.8321	3.07804	0.098111	0	0.378528	0	0	0.824407	88.6773	285.02	3.2903	0	0	2.01461	68.9979	10.0338	59.5496	18.4392
	BraA05g041940.3C	AT3G03510.1	0.789854	0.959442	0.633618	0.279641	Phototropic-responsive NPH3 family protein | Chr3:836340-837707 FORWARD LENGTH=455 | 201606	0.201904	1.10083	0.281152	0.152943	0	0	0	0	1.86402	0	1.1678	0.030787	0	0	0	0	0	0.122435	3.02162	8.14899	0	0	0	0	0	0.138459	3.32925	0
	BraA08g019970.3C	AT4G25730.1	0.789699	0.722143	0.494226	0.0652435	FtsJ-like methyltransferase family protein | Chr4:13102906-13106718 REVERSE LENGTH=821 | 201606	0.195261	0	0	0	0.073525	0.033872	0.104181	0	1.23125	1.00481	0.113269	0.152475	0.163508	0.063725	0.163563	0	0	1.60339	2.73662	2.6568	0	0	0.616779	1.71012	0	0	0.518489	0.272264
	BraA02g019250.3C	AT4G22430.1	0.789674	0.557841	0.592962	0.214459	LOW protein: F-box/kelch-repeat protein | Chr4:11827664-11828905 FORWARD LENGTH=413 | 201606	5.69181	4.29582	4.27919	3.97153	2.39239	2.69839	3.38469	2.19802	5.08427	0	4.42089	1.76903	0.702675	1.19341	1.52971	0.91123	0	7.26618	11.2748	8.06418	1.89288	0	2.66367	8.07087	0.794177	0.675271	7.08175	2.09306
	BraA07g004700.3C	AT1G54720.1	0.789494	0.898486	0.551461	0.296736	early-responsive to dehydration protein-related / ERD protein-like protein | Chr1:20422831-20423754 FORWARD LENGTH=121 | 201606	0	0	1.19031	1.43457	0	0	0	0	0	0	0.881562	0	0.172521	0	0	0	0.250385	0.64993	2.9697	5.95733	1.33761	0.209447	0.565701	2.38352	0.738657	0.524432	1.1908	0.0935
	BraA01g028590.3C	AT2G41470.2	0.789273	0.967215	0.646241	0.344207	agamous-like MADS-box protein | Chr2:17291166-17293749 REVERSE LENGTH=314 | 201606	2.87386	2.05054	1.77455	1.58545	0	0	0	0.166162	0	0	9.74113	1.72696	1.71588	2.92573	1.33526	2.76686	0	1.91294	25.9414	72.7288	11.5427	0	0.254619	5.54521	3.00095	0.879957	27.9855	6.65147
	BraA09g027340.3C	AT4G23640.1	0.789239	0.614722	0.585166	0.283155	Potassium transporter family protein | Chr4:12320476-12324291 REVERSE LENGTH=775 | 201606	1.91566	0.366737	0.798238	1.82831	0.285104	0.415533	0.144497	0.193481	7.24159	3.44566	5.56674	2.90006	0.286995	0.477715	0.209464	0.315688	0.107351	0.546347	21.031	17.5482	6.33619	0.131735	0	24.4832	0.257101	0.296221	7.03884	1.28733
	BraA04g017810.3C	AT2G24260.1	0.789069	0.957745	0.583135	0.236291	LJRHL1-like 1 | Chr2:10319646-10322177 REVERSE LENGTH=350 | 201606	0.715627	1.63303	1.27742	0.675891	0.48612	0.725616	0.647765	0.23505	3.53879	0	1.76927	0.373762	0.947648	1.03436	1.24594	1.1723	0	0.294061	5.24029	11.6861	0.606332	0	0	0.269771	2.12961	1.31396	3.3717	0.246191
	BraA05g041530.3C	AT3G02930.3	0.788199	0.954836	0.476921	0.129695	weak chloroplast movement under blue light protein (DUF827) | Chr3:655306-658319 FORWARD LENGTH=806 | 201606	8.88079	10.4414	11.9143	11.0846	8.26235	8.933	7.95377	5.2672	10.4109	13.8804	12.8973	11.3589	13.7324	14.6751	13.38	19.6919	13.3482	11.7181	43.5868	76.5016	13.1257	8.17601	8.64889	11.1259	19.9527	12.2092	11.3177	8.85412
	BraA01g006930.3C	AT4G03380.1	0.78799	0.443567	0.719502	0.18299	hypothetical protein | Chr4:1485049-1490228 REVERSE LENGTH=200 | 201606	4.26598	1.75845	0.122222	0	0	0	0	0	1.82544	0.649509	1.51778	0.396483	0.342787	0.214847	0.613356	0	0.261171	0.696674	13.9354	2.21126	0	0	0	0.359843	0	0	5.3918	2.28473
	BraA09g060530.3C	AT1G12855.1	0.787626	0.408606	0.571267	0.117645	F-box family protein | Chr1:4382223-4383611 FORWARD LENGTH=462 | 201606	0.507863	0.107478	0.079379	0	0	0	0	0	0.460937	0.284447	0.211291	0.127744	0.100587	0	0	0	0	0.370091	1.25277	0.35799	0.05399	0	0.203383	0.735937	0.036655	0	0.399524	0.3376
	BraA03g033100.3C	AT3G07070.1	0.787558	0.959469	0.69113	0.448148	Protein kinase superfamily protein | Chr3:2238455-2240074 FORWARD LENGTH=414 | 201606	0	0.155039	0.084604	0.462941	0	0	0	0	0	0	1.60513	0.00870033	0	0	0	0	0	0	3.4486	7.25952	2.32696	0	0	0	0	0	1.51635	0
	BraA09g037270.3C	AT1G24400.1	0.787167	0.514636	0.74093	0.26961	lysine histidine transporter 2 | Chr1:8651563-8653561 REVERSE LENGTH=441 | 201606	47.474	33.1849	30.1233	11.702	0	0	0	0	69.7458	3.42739	58.2154	9.00441	0	0.067584	0	0	0	5.03293	242.994	103.701	0.536148	0.138123	0.246201	129.095	7.59088	1.33907	201.724	111.719
	BraA05g035680.3C	AT3G11170.1	0.78699	0.912315	0.6605	0.318484	fatty acid desaturase 7 | Chr3:3499959-3502126 FORWARD LENGTH=446 | 201606	91.1162	118.996	146.622	152.264	67.7354	69.1359	86.4208	74.2252	200.052	80.1955	155.545	53.6616	68.0394	63.584	47.7079	42.0593	56.7726	63.8161	283.727	523.373	86.9175	51.6102	71.6822	77.6848	180.344	83.3527	277.455	122.88
	BraA05g025260.3C	AT3G21910.1	0.78672	0.342307	0.572537	0.15677	cysteine-rich repeat secretory protein%2C putative (DUF26) | Chr3:7717372-7718405 FORWARD LENGTH=278 | 201606	475.188	484.407	190.385	17.2407	0	0	0	0	178.951	5.62522	209.745	12.7253	0.603863	0	0.395099	0	0	0.701747	822.898	193.893	54.6569	0.634761	1.66675	433.962	106.302	16.6227	363.41	231.609
	BraA10g001210.3C	AT1G02410.3	0.786464	0.904363	0.807477	0.565541	cytochrome c oxidase assembly protein CtaG / Cox11 family | Chr1:491300-492762 FORWARD LENGTH=287 | 201606	0.783966	1.03078	1.60448	2.48881	0	0.547804	0	0	0	0	3.47606	0.172319	0	0	0.427711	0	0	0	9.15271	14.7004	6.98402	0	0	0.161255	0	0.117627	6.22515	0
	BraA04g013320.3C	AT5G40730.1	0.786319	0.655376	0.832529	0.453574	arabinogalactan protein 24 | Chr5:16301153-16301362 FORWARD LENGTH=69 | 201606	2.73884	8.07646	7.74805	4.396	0	0.283662	1.23078	0.204903	7.97469	0	8.96291	0.326574	1.47701	0.501318	0	1.50296	0	0.572225	24.0236	12.67	6.44309	0	0.427624	0	0.5858	0.493809	10.1924	0.0698787
	BraA05g028770.3C	AT3G18590.1	0.786005	0.958917	0.653039	0.287933	early nodulin-like protein 5 | Chr3:6398670-6399337 FORWARD LENGTH=188 | 201606	2.2301	13.0277	4.15386	1.71097	0	0	0	0	22.0237	0	18.6872	0.167349	0	0	0	0	0	0.373844	58.5694	155.347	0.607332	0	0.358649	0	0	0	73.681	0.0283483
	BraA07g029170.3C	AT1G72350.1	0.785686	0.425167	0.591274	0.0799606	MADS-box transcription factor family protein | Chr1:27239273-27239947 REVERSE LENGTH=224 | 201606	0.640561	0	0	0	0	0	0	0	0	0	0.279618	0.0658787	0	0	0	0	0	0.419459	2.79451	0.419287	0	0	0.373541	0.664229	0	0	0.433901	0.244864
	BraA01g032620.3C	AT2G16600.1	0.785439	0.725365	0.931733	0.550375	rotamase CYP 3 | Chr2:7200862-7201383 FORWARD LENGTH=173 | 201606	0.349487	1.42221	1.06394	1.94431	0.069689	0	0	0	2.33744	0	4.43176	0.0707663	0.099829	0	0	0	0	0.142496	12.0256	7.917	3.94569	0	0.207189	0.207097	0	0	8.95623	0.269335
	BraA02g012030.3C	AT5G57810.1	0.785045	0.944372	0.768056	0.486633	tetraspanin15 | Chr5:23424466-23425589 REVERSE LENGTH=317 | 201606	0	0.906366	9.08102	17.1284	0.10068	0	0	0	24.6123	0	28.3749	0	0	0	0	0	0	0.345282	56.943	111.485	27.2771	0	0	0	0	0	48.6733	0.0405943
	BraA04g018520.3C	AT2G25140.1	0.78492	0.794401	0.679887	0.303238	casein lytic proteinase B4 | Chr2:10697877-10701998 REVERSE LENGTH=964 | 201606	0	0	0	0	0	0	0	0	0	0	0.144781	0.361231	0	0	0.5713	0	0.431832	0	1.68692	1.44049	0.58695	0	0	0	0	0.296941	0.250769	0.244657
	BraA01g000650.3C	AT4G39740.1	0.784847	0.392339	0.646722	0.120278	Thioredoxin superfamily protein | Chr4:18435586-18437095 REVERSE LENGTH=276 | 201606	1.73228	0.355553	0	0	0	0	0	0	0	0	0.356208	0.373518	0	0	0	0	0	0.406463	6.36706	0.658948	0	0	0	1.35662	0	0	1.89052	1.03876
	BraA09g003310.3C	AT3G27710.1	0.784556	0.538801	0.690003	0.176867	RING/U-box superfamily protein | Chr3:10269304-10270917 FORWARD LENGTH=537 | 201606	1.31888	0.651393	0.278907	0	0.132139	0	0.03648	0.087671	2.46042	0.445272	1.66158	1.02113	0	0.02845	0	0.004455	0	4.03972	9.72021	3.13537	0.058001	0	0	1.75613	0	0.1599	3.38403	1.52797
	BraA01g032760.3C	AT5G13010.1	0.784418	0.707777	0.751005	0.549521	RNA helicase family protein | Chr5:4122747-4128660 FORWARD LENGTH=1255 | 201606	1.70619	1.03876	1.09454	2.40113	0	0	0	0	0	0	1.17772	0.113013	0	0.314513	0.422844	0	0	0	4.97369	4.19639	3.50195	0	0.219762	0.437764	1.21308	0	1.05543	0.40676
	BraA06g005960.3C	AT1G08940.1	0.784148	0.701527	0.577567	0.19191	Phosphoglycerate mutase family protein | Chr1:2877694-2879104 FORWARD LENGTH=281 | 201606	107.79	188.854	143.633	59.6672	5.88924	4.92561	3.40302	1.60288	59.8243	5.99466	82.5372	6.41942	4.15369	5.26784	12.8072	14.5021	3.36432	5.30975	214.096	267.906	7.54221	2.32922	2.59784	37.9743	148.557	27.3521	174.414	65.838
	BraA02g023150.3C	AT1G75940.1	0.783698	0.553681	0.653872	0.235889	Glycosyl hydrolase superfamily protein | Chr1:28511198-28514044 FORWARD LENGTH=535 | 201606	728.435	848.062	478.827	128.433	0	0	0	0	452.238	0	496.015	12.3051	1.57178	0	2.18548	0.269735	0.616811	2.26873	1228.7	993.918	2.71575	1.3459	2.10027	531.27	646.684	100.01	1313	667.349
	BraA04g007080.3C	AT3G52290.1	0.783664	0.902182	0.787399	0.427435	IQ-domain 3 | Chr3:19394441-19396196 FORWARD LENGTH=430 | 201606	9.67441	11.4027	8.76422	8.59285	7.22122	6.53751	6.51461	7.30474	21.9358	8.62265	13.5391	7.16674	8.55506	8.89394	9.16781	10.971	11.438	6.82502	31.7852	51.4203	15.2996	9.44541	8.21498	7.68922	12.2644	9.3326	36.5013	11.5848
	BraA03g002010.3C	AT5G05150.1	0.783143	0.519471	0.598679	0.1248	autophagy-related protein 18E | Chr5:1524841-1526199 REVERSE LENGTH=374 | 201606	0.93499	0.202691	0.085298	0	0.462381	0	0	0	0	0.84883	0.599773	0.511791	0.25845	0.276131	0.163001	0	0	0.658616	2.42218	1.36663	0.080557	0.168445	0.559727	1.71667	0.074701	0	1.78218	0.994949
	BraA08g027020.3C	AT1G22015.1	0.783122	0.802915	0.471498	0.119651	Galactosyltransferase family protein | Chr1:7751225-7753425 REVERSE LENGTH=398 | 201606	84.3915	316.089	251.955	62.7013	0	0	0	0	50.3789	0	85.207	0.0790773	0.756174	0	0.361947	0.433982	0	0.605062	329.259	512.788	7.33765	0	0	0	40.16	6.31778	65.3434	0
	BraA05g007640.3C	AT2G37950.1	0.782838	0.743379	0.719547	0.37422	RING/FYVE/PHD zinc finger superfamily protein | Chr2:15882536-15883665 REVERSE LENGTH=207 | 201606	1.41663	1.64357	0.821465	2.15628	2.16229	0.906494	1.55393	0.359854	0	0	3.54801	1.03748	1.34028	2.22856	2.26567	1.44287	1.90022	0.971305	7.50598	5.83105	2.87612	0.782809	0.624806	1.01772	1.31117	0.44975	2.90475	0.812332
	BraA08g012690.3C	AT4G17950.1	0.782137	0.614723	0.433682	0.0363711	AT hook motif DNA-binding family protein | Chr4:9967295-9969007 REVERSE LENGTH=439 | 201606	41.4949	33.238	31.2459	29.0915	35.6692	31.9352	27.524	26.2709	41.8346	32.6108	22.5306	20.0133	29.9963	32.453	29.1642	31.6919	40.0081	62.4272	88.6312	77.4791	29.7313	24.5303	39.868	79.527	20.3389	16.6086	36.7653	27.3667
	BraA02g018790.3C	AT1G68875.1	0.782118	0.524187	0.512721	0.163832	hypothetical protein | Chr1:25892113-25892574 FORWARD LENGTH=153 | 201606	3097.25	3446.4	1786.89	355.546	0	0.280926	0	0.354309	1455.24	7.38816	2179.91	82.9633	4.5002	0.774554	13.3244	0.789569	1.05037	5.4194	3402.33	3177.95	47.8347	4.27642	5.97389	1657.07	2064.34	330.215	2398.21	1289.94
	BraA09g056200.3C	AT2G20470.2	0.782081	0.660917	0.741296	0.437631	AGC (cAMP-dependent%2C cGMP-dependent and protein kinase C) kinase family protein | Chr2:8826277-8829497 REVERSE LENGTH=569 | 201606	21.8882	10.8189	4.32074	3.33456	2.5589	2.67027	1.57105	1.50025	10.4868	5.26876	17.2112	3.23083	7.44068	7.91372	6.39035	5.71346	8.27654	6.59512	26.4872	32.7827	16.0886	7.95144	7.63496	12.0289	7.07525	6.65076	30.855	26.5859
	BraA09g022230.3C	AT5G46640.1	0.78186	0.708152	0.885191	0.666869	AT hook motif DNA-binding family protein | Chr5:18924670-18926292 FORWARD LENGTH=386 | 201606	2.0037	0.771663	1.71603	7.87259	0.156294	0.193414	0	0	6.97656	0	5.90434	0.664913	0	0	0.318413	0.063027	0	1.23952	19.2029	15.3843	13.3865	0.357613	0	7.98738	0.499485	0.618214	10.0824	1.2413
	BraA04g001070.3C	AT3G61680.3	0.781798	0.600663	0.575841	0.318811	alpha/beta-Hydrolases superfamily protein | Chr3:22824630-22826926 FORWARD LENGTH=649 | 201606	9.49525	2.84606	1.6415	2.6583	1.02974	0.384294	0.384222	0.239922	7.34117	2.35569	9.18301	4.2895	0.304846	0.492886	0.350375	0.305828	0.797109	7.10062	28.9127	30.7179	14.0116	0.311345	3.06917	42.3955	1.42476	0.191874	16.2869	6.89003
	BraA07g041290.3C	AT1G78140.1	0.781794	0.838199	0.718685	0.407793	S-adenosyl-L-methionine-dependent methyltransferases superfamily protein | Chr1:29401937-29403878 REVERSE LENGTH=355 | 201606	71.1208	169.223	171.924	130.279	0.272821	0.131126	0.247613	0.314037	144.706	0	184.509	0.927393	0.730703	0.39251	0.32866	0.724519	0.149757	1.10037	278.498	460.424	62.1812	0.263176	0.360485	7.10614	5.44164	0.980936	268.915	24.1046
	BraA04g007540.3C		0.781091	0.815035	0.769076	0.454074	#N/A	0.268137	0.136057	0.091305	0.293473	0.200147	0	0	0	0	0	0.297563	0.214372	0	0.364262	0.527004	0.165343	0.849117	0.503876	1.9701	2.16384	1.16816	0.270277	0.5024	0.50249	0	0	1.1341	0.175528
	BraA04g010710.3C	AT3G28330.1	0.780776	0.646196	0.725167	0.346061	F-box family protein-like protein | Chr3:10586566-10587759 REVERSE LENGTH=397 | 201606	0.577248	0.169727	0.069059	0.039851	0	0	0	0	0.537167	0.202051	0.50312	0.160877	0	0.044705	0.050212	0	0.136129	0	0.894459	1.09567	0.076702	0.028774	0.107846	0.742484	0	0	1.3939	0.393452
	BraA06g033160.3C	AT5G26160.2	0.780772	0.483347	0.76188	0.252089	light-independent protochlorophyllide reductase subunit | Chr5:9143269-9146312 FORWARD LENGTH=976 | 201606	6.70682	7.89585	6.31316	3.4216	2.78562	1.92099	1.96209	1.93061	6.81052	2.71606	6.38029	2.13453	4.64116	3.71391	3.85325	4.79256	4.38124	2.15923	22.829	8.01927	3.06103	4.6786	2.25571	7.61197	3.76259	2.81709	15.4096	5.92224
	BraA05g036000.3C	AT3G10780.1	0.780587	0.895055	0.4166	0.0693568	emp24/gp25L/p24 family/GOLD family protein | Chr3:3375161-3376334 FORWARD LENGTH=217 | 201606	0.463676	0.50121	0	0.181165	0	0	0	0	0	0	0.540208	0.224697	1.25093	1.5515	0	1.07106	0	0	2.51062	4.82767	0	0	0	0.505156	0	0.261547	0.25829	0
	BraA10g021580.3C	AT5G18550.1	0.780576	0.458673	0.56843	0.108815	Zinc finger C-x8-C-x5-C-x3-H type family protein | Chr5:6160515-6162729 FORWARD LENGTH=465 | 201606	30.1218	25.5383	19.6368	12.576	11.7936	13.6218	13.1981	10.4118	20.8306	18.5786	16.3887	8.62389	24.5594	26.7152	22.8029	22.2597	14.5236	11.1043	62.8753	35.4339	14.8576	12.3498	9.14755	45.77	22.0182	19.4846	41.7387	40.545
	BraA07g012530.3C	AT1G24570.2	0.78036	0.730615	0.845871	0.551711	transmembrane protein%2C putative (DUF707) | Chr1:8707197-8709491 FORWARD LENGTH=388 | 201606	0	0	0.390446	0.743722	0	0	0	0	0	0	1.44998	0.0529563	0	0	0	0	0	0	5.42431	3.40381	2.87465	0	0	0	0	0	1.16133	0.0368183
	BraA10g023860.3C	AT5G15660.1	0.779725	0.346925	0.59805	0.101897	F-box and associated interaction domains-containing protein | Chr5:5095652-5097041 FORWARD LENGTH=438 | 201606	1.65156	0.301948	0	0	0.06248	0	0	0	0.552478	0	0.420294	0.250304	0	0	0	0	0	0.47565	5.08894	0.458654	0	0.082477	0.310112	2.0094	0	0	1.38805	0.830899
	BraA03g063280.3C	AT1G62800.2	0.778835	0.808094	0.796075	0.531666	aspartate aminotransferase 4 | Chr1:23253934-23257416 REVERSE LENGTH=405 | 201606	0	0	0	0.560799	0	0.299747	0	0	0	0	1.2341	0.0753293	0.29635	0.362692	0.091725	0.528716	0	0	4.49212	4.01468	2.75851	0	0	0	0	0.42684	0.826753	0
	BraA08g026960.3C	AT1G22100.1	0.778472	0.941704	0.760028	0.54191	Inositol-pentakisphosphate 2-kinase family protein | Chr1:7798023-7800030 REVERSE LENGTH=441 | 201606	0.730717	1.05139	0.735557	1.43363	0	0	0	0	2.37621	0	3.32406	0.0352687	0	0.144403	0	0.182604	0	0	7.76836	16.7517	6.78502	0	0.09273	0.047553	0	0	5.2965	0.138755
	BraA07g034460.3C	AT1G69560.2	0.778034	0.681927	0.419918	0.0529385	myb domain protein 105 | Chr1:26157707-26158906 FORWARD LENGTH=346 | 201606	39.6127	32.369	15.752	7.43777	11.8269	6.01049	5.5564	2.38042	18.1592	4.89329	21.7883	6.6433	1.60588	1.17383	1.5595	3.87021	28.054	20.125	36.6629	58.2145	1.57983	24.7459	23.572	19.7107	8.28435	1.80273	27.555	13.0587
	BraA02g005270.3C	AT5G14050.1	0.777631	0.486313	0.701745	0.165695	Transducin/WD40 repeat-like superfamily protein | Chr5:4533539-4535179 FORWARD LENGTH=546 | 201606	1.01569	0.425575	0.207019	0.168655	0.298292	0.032589	0.099035	0.05355	0.706973	0.322792	0.743509	0.495962	0.725921	0.380078	0.154237	0.290353	0.800991	1.6316	5.62183	1.45799	0.25877	0.357962	0.4555	1.44221	0.272577	0.188296	2.50082	1.0223
	BraA01g006230.3C	AT4G31630.1	0.777243	0.992441	0.498684	0.197556	Transcriptional factor B3 family protein | Chr4:15325343-15327220 REVERSE LENGTH=512 | 201606	0.115469	0.418381	1.31246	1.60656	0	0	0	0.102879	2.70248	0	3.28642	0.0156667	1.20785	1.35663	0.982673	1.12384	1.5371	0.419867	18.8966	55.8617	3.40623	0.91574	0.446716	0.591644	0.456554	0	5.09441	0.037219
	BraA03g021330.3C	AT3G18150.1	0.777214	0.539448	0.740121	0.316022	RNI-like superfamily protein | Chr3:6217929-6219500 FORWARD LENGTH=456 | 201606	0.527054	0.515286	0.423651	0.540785	0	0	0	0	0	0	0.867343	0.299315	0	0.352573	0	0	0	1.67157	3.90435	1.38961	0.830313	0	0	1.14312	0	0	1.63873	0.554897
	BraA01g008830.3C	AT4G28690.2	0.776917	0.973531	0.658872	0.40895	hypothetical protein | Chr4:14159093-14160876 FORWARD LENGTH=420 | 201606	0.84621	1.06551	0.716366	0.489022	0	0	0	0	1.86374	0	2.74284	0.109186	0	0	0	0	0	0	5.54202	17.0211	3.74047	0	0	0.284902	0	0	5.00508	0.183296
	BraA10g029730.3C	AT5G07530.2	0.776866	0.914088	0.60426	0.365513	glycine rich protein 17 | Chr5:2382629-2384495 REVERSE LENGTH=512 | 201606	1421.16	4007.14	3804.67	3930.81	0.256336	0	0.062826	0	3168.18	0.636624	5714.22	22.486	6.65985	1.2821	9.66477	2.56903	1.95931	26.5203	7425.12	16525.4	2981.27	2.76893	3.13891	77.467	2436.09	378.068	3371.32	530.416
	BraA04g004610.3C	AT3G09960.1	0.776666	0.979971	0.437747	0.130914	Calcineurin-like metallo-phosphoesterase superfamily protein | Chr3:3061990-3063455 FORWARD LENGTH=311 | 201606	0	0	0	0	0	0	0	0	0	0	0.312034	0	0	0	0	0	0	0	0.965225	2.8499	0	0	0	0	0	0	0	0
	BraA01g015210.3C	AT4G24430.1	0.776356	0.876255	0.770041	0.372494	Rhamnogalacturonate lyase family protein | Chr4:12630018-12632975 FORWARD LENGTH=646 | 201606	1.46263	1.89281	1.68156	3.28008	1.77949	2.50292	3.77655	3.18563	0	1.11754	9.57341	3.49084	3.30078	4.16994	4.02946	4.83003	1.74651	1.24503	28.8682	40.0103	8.63441	4.19127	3.64191	2.74798	8.97082	6.9504	29.6848	6.43129
	BraA03g028840.3C	AT4G00620.1	0.776318	0.545795	0.805185	0.350208	Amino acid dehydrogenase family protein | Chr4:259265-260788 REVERSE LENGTH=360 | 201606	0.54856	0.319051	0	0.117977	0	0	0	0	0	0.804442	1.19614	0.32508	0	0	0.098139	0	0	1.19829	6.01001	1.67788	1.35034	0	0.183507	0.741638	0	0	2.17479	0.512771
	BraA09g049700.3C	AT3G59850.2	0.776229	0.966223	0.46392	0.120357	Pectin lyase-like superfamily protein | Chr3:22109343-22111698 REVERSE LENGTH=432 | 201606	0	0	0	0.204617	0	0	0	0	0	0	0.487933	0.248318	0.463952	0.15223	1.0971	0.484752	0	0	2.41635	5.62436	0	0	0	0	0.368129	0.146371	0.48547	0.25873
	BraA03g056880.3C	AT4G31630.1	0.776171	0.979454	0.67041	0.396732	Transcriptional factor B3 family protein | Chr4:15325343-15327220 REVERSE LENGTH=512 | 201606	0.447219	1.49899	1.89605	3.14119	0.265049	0.076854	0	0	4.46161	0	5.68346	0.606555	0.079426	0	0	0	0	0.259225	15.2345	42.2967	8.0488	0	0	0	0	0.075728	13.7546	0.690512
	BraA03g026920.3C	AT3G01410.2	0.776167	0.936645	0.627934	0.263866	Polynucleotidyl transferase%2C ribonuclease H-like superfamily protein | Chr3:153650-155439 REVERSE LENGTH=294 | 201606	15.1531	20.6927	17.356	14.6083	15.7063	10.1341	23.2612	8.46694	23.016	14.918	45.9951	31.3716	10.7389	8.24212	13.8727	7.69733	11.1755	6.79308	64.3827	135.946	10.2544	10.2269	17.0586	6.68931	7.60732	14.7832	65.9359	24.822
	BraA09g036020.3C	AT1G29020.1	0.775957	0.884485	0.843976	0.500685	Calcium-binding EF-hand family protein | Chr1:10120497-10122902 REVERSE LENGTH=564 | 201606	0.081102	0.878543	2.94622	4.22833	0.220682	0.382331	1.68012	1.50427	4.14881	0	9.34615	1.18089	0.084378	0	0.292739	0.202077	0	0.364541	24.5167	36.1726	10.1156	0.611751	0.580928	0.22612	1.1231	2.03246	27.0987	1.07019
	BraA08g026750.3C	AT1G22760.1	0.775831	0.949741	0.750567	0.520402	poly(A) binding protein 3 | Chr1:8055599-8058799 FORWARD LENGTH=660 | 201606	0.977768	3.81035	19.7561	59.2086	0.109452	0	0	0	61.8206	0	69.2507	0.186729	0.269296	0.147823	0.194394	0	0	0.847482	185.128	385.525	138.047	0	0.557948	2.50916	0	0	119.566	0.708355
	BraA01g009720.3C	AT4G18220.1	0.775745	0.563124	0.570535	0.174066	Drug/metabolite transporter superfamily protein | Chr4:10078768-10080109 FORWARD LENGTH=390 | 201606	33.7154	45.6455	17.5406	2.29534	0	0.100187	0	0.210219	22.5923	2.46904	19.5123	6.47474	0	0	0.202237	0	0.255031	7.79414	46.3633	45.4976	1.53776	0.105219	2.79685	15.7458	29.0207	9.73995	41.2423	30.3691
	BraA06g004530.3C	AT1G48470.1	0.775563	0.878829	0.82428	0.598846	glutamine synthetase 1%3B5 | Chr1:17913784-17915926 FORWARD LENGTH=353 | 201606	1.06966	12.0778	30.7002	71.8829	0	0	0	0	34.2596	0	47.2814	0.0844107	0	0	0.174545	0	0	0.314102	177.772	240.031	132.1	0	0	0.50751	0.161888	0	86.1236	0.179143
	BraA07g014420.3C	AT1G22920.1	0.77527	0.600539	0.461929	0.0835806	COP9 signalosome 5A | Chr1:8109882-8111895 REVERSE LENGTH=357 | 201606	0.783994	0	0.06673	0.070191	0.20227	0	0	0.110509	1.08946	0	1.07727	0.686989	0	0	0	0	0	3.02806	5.65214	4.9027	0	0	0.877485	6.59082	0	0	2.04513	0.583243
	BraA04g021820.3C	AT5G03495.1	0.77507	0.972111	0.448945	0.148467	RNA-binding (RRM/RBD/RNP motifs) family protein | Chr5:873804-875025 REVERSE LENGTH=226 | 201606	1.00312	0.922939	0.687108	1.25127	0.373597	0.196176	0.261393	0.229297	0	0	1.17978	0.816648	0	0	0	0	0.471319	0.442031	4.30094	16.6847	0	0	0.238266	1.54492	0	0	2.80003	1.20541
	BraA03g001710.3C	AT5G04770.1	0.774776	0.399785	0.434532	0.0635779	cationic amino acid transporter 6 | Chr5:1379118-1382304 FORWARD LENGTH=583 | 201606	39.3091	27.3563	18.192	14.0241	0.975821	0.964399	3.38272	1.56689	29.3766	5.82378	14.8296	3.29437	4.83834	5.49816	5.60538	7.54358	1.07235	9.34001	78.4351	39.0873	3.43029	1.17333	0.877619	82.9011	36.3347	7.64703	28.8825	32.8782
	BraA06g005420.3C	AT1G08170.1	0.774687	0.950004	0.464642	0.114865	Histone superfamily protein | Chr1:2562941-2563672 REVERSE LENGTH=243 | 201606	0.059775	0.197641	0.154423	0.083413	0.13087	0.236276	0.125451	0.051578	0.275526	0.621814	0.258982	0.089024	0.056467	0.057892	0.119408	0	0	0.122998	1.19726	2.45838	0.117331	0.359298	0	0	0.110749	0	0.0660703	0.0743657
	BraA02g030600.3C	AT5G43360.1	0.774686	0.891269	0.628075	0.251363	phosphate transporter 1%3B3 | Chr5:17409524-17411214 FORWARD LENGTH=521 | 201606	0.583162	1.16848	0.823432	0.607674	0	0	0	0	0	0	0.969264	0	0	0	0	0	0	0	3.59929	8.81642	0	0	0	0	0.244711	0	5.04544	3.08707
	BraA09g049060.3C	AT1G52650.1	0.774545	0.50502	0.543058	0.0967154	F-box/RNI superfamily protein | Chr1:19610856-19612417 FORWARD LENGTH=465 | 201606	0.087337	0.078375	0	0	0	0	0	0	0	0	0.207203	0.0917407	0.191114	0.193733	0	0	0	0.201535	1.33849	0.593116	0	0	0.125399	1.14726	0.147332	0	0.555083	0.162511
	BraA07g038700.3C	AT1G74990.1	0.774208	0.787732	0.872462	0.484413	RING/U-box superfamily protein | Chr1:28159837-28160250 REVERSE LENGTH=137 | 201606	0.302717	1.06682	1.28515	1.50429	0	0.101867	0.256562	0.083693	7.05104	0	3.922	0.330603	0.729769	0.202244	0.193756	0.366654	0	0	10.9985	10.7403	2.32181	0	0.286105	0	0.179706	0.078048	9.89328	0.637671
	BraA01g025110.3C	AT5G40010.1	0.773889	0.940977	0.658828	0.396962	AAA-ATPase 1 | Chr5:16020218-16021762 REVERSE LENGTH=514 | 201606	0.086707	0	0.125955	0.141246	0.080946	0.098065	0.200275	0.074076	2.26116	0.318941	3.91822	0.562157	0.115852	0.636504	0.082864	0.211411	0.18878	2.34591	5.65278	11.2045	2.77691	0.100151	0.030146	0.146676	0.056805	0.08069	2.08863	0.510692
	BraA03g057060.3C	AT2G25170.3	0.773696	0.921865	0.610582	0.436333	chromatin remodeling factor CHD3 (PICKLE) | Chr2:10714065-10723763 FORWARD LENGTH=1410 | 201606	0.387589	0.879218	0.590738	1.55925	0	0	0	0	0	0	1.07227	0.151818	0	0	0	0	0	0	2.53477	6.13637	2.20988	0	0	0.712162	0.258192	0	0.778217	0.305117
	BraA03g008540.3C	AT2G20142.1	0.773672	0.854721	0.304292	-0.0236061	Toll-Interleukin-Resistance (TIR) domain family protein | Chr2:8695387-8696566 FORWARD LENGTH=313 | 201606	0.45474	0.752936	0.2706	0.136706	0.434363	0	0	0.186485	0	0	0.0702187	0.355089	0.168369	0.225335	0.087411	0	0.261933	0.18889	0.90102	2.03235	0.085873	0.093636	0.356791	0.395697	0.319842	0.320332	0.028094	0.0302093
	BraA03g008030.3C	AT4G38870.1	0.773556	0.56938	0.681471	0.221577	F-box and associated interaction domains-containing protein | Chr4:18132583-18133863 REVERSE LENGTH=426 | 201606	0.358214	0.0965	0	0.028038	0.06438	0	0	0.051051	0.482914	0	0.717908	0.272668	0	0	0.08273	0	0	1.12974	1.99317	1.07448	0	0	0.082411	0.943457	0	0	1.35009	0.635805
	BraA09g024200.3C	AT2G03760.1	0.773165	0.976762	0.47594	0.175072	sulfotransferase 12 | Chr2:1149475-1150455 REVERSE LENGTH=326 | 201606	0	0	0	0	0	0	0	0	0.054015	0.14629	0.00546367	0.0610797	0.068245	0	0	0	0	0	0.638827	1.69738	0.158705	0	0	0	0	0.01886	0.001832	0
	BraA03g041500.3C	AT3G25190.1	0.772904	0.824294	0.628082	0.337096	Vacuolar iron transporter (VIT) family protein | Chr3:9174505-9175614 FORWARD LENGTH=219 | 201606	4.67479	5.54911	4.74163	5.64588	3.03595	3.01653	9.61942	1.72424	7.98555	4.73994	5.48789	5.41237	0.675445	0.907353	0.78336	2.37674	1.74204	4.24401	13.6743	18.9091	7.29185	1.42666	1.42959	4.09213	7.20366	5.41645	6.19251	4.95143
	BraA09g023200.3C	AT1G70780.1	0.772761	0.918897	0.797062	0.579355	hypothetical protein | Chr1:26695462-26695975 REVERSE LENGTH=140 | 201606	0.90152	4.21942	14.8883	34.0149	0.190207	0	0	0.287598	57.2443	0	61.0853	1.25757	1.02074	0.73542	0.440295	0.218584	0	0	131.888	231.863	102.704	0	0.149323	0.664809	0	0	75.7246	0.139761
	BraA06g034890.3C	AT5G49240.1	0.772755	0.467365	0.660831	0.128311	pseudo-response regulator 4 | Chr5:19962934-19964351 FORWARD LENGTH=292 | 201606	1.08266	0.474746	0	0	0.111837	0	0	0	0	0	0.590113	0.16542	0	0	0	0	0	0.233699	7.756	1.12801	0	0	0	0	0	0	1.29117	0.416517
	BraA09g010380.3C	AT4G00893.1	0.772698	0.401375	0.491174	0.0427109	F-box/kelch-repeat protein | Chr4:379971-381396 REVERSE LENGTH=388 | 201606	0.189162	0	0.086069	0	0	0	0	0	0	0	0.0544947	0.0886	0	0	0	0	0	0	1.18125	0.260581	0	0	0	0.830683	0	0	0.168089	0.184019
	BraA09g050260.3C	AT3G60460.1	0.772689	0.932925	0.783919	0.506905	myb-like HTH transcriptional regulator family protein | Chr3:22342429-22343500 REVERSE LENGTH=300 | 201606	0	0.510686	0.824508	1.39466	0	0	0	0	3.73855	0	2.48341	0.014912	0	0	0	0	0	1.05778	6.05983	11.9642	3.37013	0	0.223985	0	0	0	5.53399	0
	BraA10g003620.3C	AT4G13810.2	0.772195	0.97694	0.523056	0.268279	receptor like protein 47 | Chr4:8005062-8007464 REVERSE LENGTH=706 | 201606	0	0	0	0	0	0	0	0	0.482482	0	0.424713	0.00932867	0	0	0	0	0	0	2.4711	6.81717	1.1886	0	0	0	0	0	0	0
	BraA04g025260.3C	AT2G41470.1	0.772192	0.947831	0.578334	0.358274	agamous-like MADS-box protein | Chr2:17289952-17293749 REVERSE LENGTH=414 | 201606	1.22061	0	0	1.65765	0	0	0	0	0	0	0.709051	0	0	0	0	0	0	0.715304	12.5746	28.9067	9.49488	0	0	0	0	0	0	0
	BraA05g000380.3C	AT3G09360.2	0.77218	0.695176	0.859112	0.478305	Cyclin/Brf1-like TBP-binding protein | Chr3:2873796-2878114 FORWARD LENGTH=527 | 201606	1.93846	1.54957	1.25484	1.55372	1.16279	0	0	0	0	0	9.2933	1.75332	1.20856	0.56432	1.27346	3.76444	0	5.44042	29.0769	23.2375	10.4591	0	1.68586	13.2914	0.91351	0.713659	30.1594	2.14595
	BraA05g006000.3C	AT1G30230.1	0.772022	0.972151	0.601299	0.368805	translation elongation factor EF1B/ribosomal protein S6 family protein | Chr1:10639286-10640515 FORWARD LENGTH=231 | 201606	0.301754	0.974473	3.46906	9.07949	0	0	0	0	0	0	8.78669	0.0670543	0	0	0	0	0	0	31.6938	79.583	20.4349	0	0	0	0	0	8.58192	0.022617
	BraA06g021480.3C	AT3G44460.1	0.771081	0.97792	0.420593	0.114162	Basic-leucine zipper (bZIP) transcription factor family protein | Chr3:16080115-16081722 REVERSE LENGTH=331 | 201606	2.03759	2.38962	2.51954	2.15823	1.49899	0.596378	1.73025	1.51005	2.21907	0	1.43137	0.493737	0	0	0.224366	0	0	0	18.8707	63.7994	0	0.166958	0	1.33871	2.1192	0.255299	2.63917	2.55667
	BraA03g051530.3C	AT4G23885.1	0.770842	0.929299	0.666215	0.314158	hypothetical protein | Chr4:12419472-12420240 FORWARD LENGTH=77 | 201606	0	0	0	0.33181	0	0	0	0	0	0	1.15941	0.164834	0	0	0	0	0	0	1.59944	3.52502	0	0	0	0	0	0	1.84777	0
	BraA07g027940.3C	AT1G75080.2	0.770631	0.456524	0.480075	-0.00482819	Brassinosteroid signaling positive regulator (BZR1) family protein | Chr1:28185709-28187063 FORWARD LENGTH=336 | 201606	28.2123	22.652	15.8865	12.9339	14.9618	13.1557	12.1152	10.4038	25.7302	23.374	20.2964	18.7037	13.5205	14.6551	12.687	15.5186	12.1713	19.1803	35.7986	24.8973	7.83763	11.1229	16.7912	20.9931	14.8435	13.5759	23.8745	22.6999
	BraA10g018780.3C	AT3G26010.1	0.770627	0.569039	0.74987	0.218948	Galactose oxidase/kelch repeat superfamily protein | Chr3:9511901-9513145 FORWARD LENGTH=414 | 201606	0	0	0.026188	0.037372	0	0.047105	0	0	1.20407	0	1.14343	0.108901	0.753824	1.20763	0.77839	0.509606	0.141336	0.728937	7.07764	2.2138	0	0.071221	0.134096	1.23265	0	0.152855	3.18141	0.592225
	BraA04g014750.3C	AT1G30440.1	0.770299	0.981934	0.443673	0.136842	Phototropic-responsive NPH3 family protein | Chr1:10759475-10762199 FORWARD LENGTH=665 | 201606	0.05194	0	0.053018	0	0	0	0.035147	0	0	0	0.211422	0	0	0.119151	0	0	0	0	0.637697	2.04826	0	0.049512	0	0	0	0	0.113853	0
	BraA05g013300.3C	AT2G01820.1	0.770225	0.495702	0.558807	0.056541	Leucine-rich repeat protein kinase family protein | Chr2:357664-360681 REVERSE LENGTH=943 | 201606	0	0	0	0	0	0	0	0	0	0	0	0	0	0	0.125004	0	0	0	1.15684	0.243015	0	0	0	0.260748	0	0	0	0
	BraA03g056520.3C	AT4G31370.1	0.770045	0.99396	0.516919	0.216508	FASCICLIN-like arabinogalactan protein 5 precursor | Chr4:15223838-15224674 REVERSE LENGTH=278 | 201606	0.068729	2.74125	16.324	18.0061	0.24974	0.49395	0.321236	0.745262	30.6825	0	35.5623	0.285901	0.73376	0.414317	0.184114	0	0	1.7332	168.739	560.913	24.7954	0.905242	0.544305	0.55573	1.02565	2.79724	86.0403	0.673073
	BraA02g010680.3C	AT5G59810.1	0.769993	0.991616	0.48864	0.179426	Subtilase family protein | Chr5:24096895-24100387 REVERSE LENGTH=778 | 201606	0.55295	3.71825	5.67858	3.50311	0	0	0	0	15.8829	0	10.2095	0	0.11362	0.161159	0	0.127115	0	0.413064	62.4693	213.85	2.28681	0	0	0	0	0.069717	26.8458	0.0399213
	BraA01g001170.3C	AT4G37850.2	0.769784	0.988506	0.51609	0.241455	basic helix-loop-helix (bHLH) DNA-binding superfamily protein | Chr4:17796362-17797647 REVERSE LENGTH=328 | 201606	0	0	0	0.066192	0	0	0	0	0	0	0.410015	0.0122353	0	0	0	0	0	0	1.28799	4.03853	0.414583	0	0	0	0	0	0.362933	0
	BraA01g010640.3C	AT4G20330.1	0.769614	0.522664	0.612856	0.214642	Transcription initiation factor TFIIE%2C beta subunit | Chr4:10982683-10984039 REVERSE LENGTH=286 | 201606	0.685906	0	0	0	0.358581	0	0	0	0	0	0.541189	0.363623	0	0	0	0	0	1.37238	2.68859	1.46613	0.470039	0	0.358636	2.22622	0	0	1.56755	0.611698
	BraA09g037440.3C	AT1G24570.1	0.769306	0.720596	0.902609	0.575243	transmembrane protein%2C putative (DUF707) | Chr1:8707197-8709491 FORWARD LENGTH=381 | 201606	0	0	1.29617	2.71803	0	0	0	0	0	0	7.55203	0.0654677	0	0	0	0	0	0	18.4426	11.4984	8.23699	0	0	0	0	0	9.35013	0
	BraA01g022370.3C	AT3G51490.1	0.769058	0.86238	0.83261	0.634653	tonoplast monosaccharide transporter3 | Chr3:19105018-19107562 REVERSE LENGTH=729 | 201606	2.49292	0.839142	4.5992	17.5571	0	0	0	0	16.136	0	23.5713	0.381742	0.039696	0	0.079499	0.123305	0	1.85647	50.0665	89.3427	47.7353	0	0	23.3657	1.57201	0.183987	48.8309	8.36607
	BraA06g041190.3C	AT5G47330.1	0.768938	0.291243	0.410298	0.0512994	alpha/beta-Hydrolases superfamily protein | Chr5:19207170-19208711 FORWARD LENGTH=314 | 201606	347.517	205.516	68.1689	44.121	11.071	3.43671	2.49697	0.881228	86.59	12.231	67.8903	17.193	5.91101	5.45728	8.3149	9.25011	11.4731	6.04707	344.961	103.504	11.4284	9.83911	3.84868	234.139	60.3246	10.902	100.402	69.1827
	BraA04g000130.3C	AT3G63230.1	0.768721	0.517288	0.277849	-0.0390407	senescence-associated-like protein (DUF581) | Chr3:23359633-23360122 FORWARD LENGTH=124 | 201606	10.2407	8.43496	4.82107	1.93956	2.96176	1.04157	1.04864	0.690382	0	0	3.80891	1.29687	1.88392	0	0	0.846565	1.18699	1.85019	8.14149	10.7537	0	0	0.622921	9.02557	6.73413	2.37423	4.02663	3.09636
	BraA09g061840.3C	AT1G10530.1	0.768466	0.848962	0.526893	0.174984	D-ribose-binding periplasmic protein | Chr1:3471805-3472526 REVERSE LENGTH=166 | 201606	0.322331	0.144101	0	0	0	0.333283	0.717905	0	0	0	0.960669	1.23151	0	0	0	0	0	0	1.64814	2.6372	0.182339	0	0	0	0	0.148618	0.504819	0.562359
	BraA01g016660.3C	AT4G25940.1	0.768441	0.975499	0.672391	0.402251	ENTH/ANTH/VHS superfamily protein | Chr4:13169792-13172700 REVERSE LENGTH=601 | 201606	0	0.764637	0.850241	2.0051	0.044469	0	0	0	3.96167	0	3.46219	0.0765313	0.408482	0.726528	1.1327	0.611523	0.390311	0	7.81666	20.7164	3.81982	0.300526	0	0	0	0.468331	6.6682	0.530337
	BraA06g006660.3C	AT1G09790.2	0.768207	0.907228	0.808713	0.527712	COBRA-like protein 6 precursor | Chr1:3168568-3170819 REVERSE LENGTH=443 | 201606	0.319195	0.388732	4.48688	8.49486	0	0	0	0	6.71764	0	12.4074	0.0150857	0	0	0.147569	0.120419	0	0	24.416	45.5849	13.08	0	0	2.32659	0	0	28.0278	0.137649
	BraA10g017520.3C	AT4G16310.5	0.768156	0.933281	0.405572	0.0670742	LSD1-like 3 | Chr4:9218636-9224764 FORWARD LENGTH=1628 | 201606	0.203899	0	0.154803	0	0.189156	0	0	0.162485	0	0	0	0	0.311624	0	0	0	0	0	0.585715	1.50174	0	0	0	0	0.252117	0	0.0913177	0
	BraA02g020280.3C	AT1G71160.1	0.767715	0.300613	0.534562	0.0971297	3-ketoacyl-CoA synthase 7 | Chr1:26828788-26830170 REVERSE LENGTH=460 | 201606	55.0541	37.1241	13.4659	2.10007	0.161413	0	0	0	23.6951	0.356509	19.1038	1.38179	0.064749	0	0.062017	0.206322	0.395386	16.362	107.381	16.5409	0.256342	0.297553	13.3289	72.0555	3.6555	0.670283	44.2138	27.9407
	BraA03g016200.3C	AT2G43590.1	0.767327	0.957201	0.473224	0.187707	Chitinase family protein | Chr2:18081592-18082749 REVERSE LENGTH=264 | 201606	0.199411	0.083134	0	0.11563	0.146133	0	0	0	2.94343	0.603113	2.54262	0.170094	0	0	0	0	2.31141	3.23527	11.3082	28.061	3.38916	2.82103	4.66309	2.26589	0	0	0	0
	BraA02g005000.3C	AT5G13600.1	0.767259	0.991593	0.518245	0.234815	Phototropic-responsive NPH3 family protein | Chr5:4380432-4382497 FORWARD LENGTH=591 | 201606	0.030365	0.326739	0.700743	0.864815	0	0	0	0	2.66227	0	2.49698	0	0.774744	0.45978	0.441415	0.441016	0	0	7.77968	24.991	1.69772	0	0	0	0.145364	0.158573	2.96511	0.0265607
	BraA02g028570.3C	AT5G07800.1	0.767182	0.572581	0.807157	0.319506	Flavin-binding monooxygenase family protein | Chr5:2486717-2489241 REVERSE LENGTH=460 | 201606	0.220551	0.36447	0	0	0	0	0	0	0.670616	0	0.162928	0.0220303	0	0	0	0	0	0	1.16358	0.488998	0	0	0	0	0	0	0.796539	0.0666173
	BraA09g020520.3C	AT5G44400.1	0.767022	0.924046	0.431908	0.123017	FAD-binding Berberine family protein | Chr5:17886365-17888071 REVERSE LENGTH=537 | 201606	32.7298	113.536	79.125	14.6935	0.420391	0.221022	0.285451	0.160646	55.2	0.56406	7.65485	0.096394	0.960093	1.22836	3.33144	4.53516	3.57867	2.88185	113.217	357.865	0.900159	2.17101	1.75164	0.958089	2.38234	3.46456	33.0198	2.71102
	BraA07g002610.3C	AT4G36350.1	0.76693	0.742528	0.810499	0.378947	purple acid phosphatase 25 | Chr4:17173737-17175857 REVERSE LENGTH=466 | 201606	16.5547	25.1646	5.80383	0.641298	0	0	0	0	53.4331	0	22.0567	0.450819	0	0	0	0	0	0.13715	75.1741	82.661	0.066197	0	0.064765	0.192088	0	0	94.2607	3.29897
	BraA02g001240.3C	AT5G17890.1	0.766675	0.904867	0.799603	0.604119	DA1-related protein 4 | Chr5:5917015-5923160 FORWARD LENGTH=1613 | 201606	1.02158	0.321653	0.593695	1.90906	0	0	0	0	4.7821	0	7.15957	0.417529	0	0	0	0	0	1.93011	17.5632	34.0071	18.0261	0	1.29418	3.64078	0	0	12.4889	0.512181
	BraA05g033140.3C	AT3G13890.2	0.766666	0.931579	0.372329	0.0874003	myb domain protein 26 | Chr3:4576744-4578027 REVERSE LENGTH=358 | 201606	13.2271	9.9122	8.24614	4.9522	5.67468	2.98581	2.6807	0.589885	11.7699	1.1492	10.9682	3.18655	2.4437	2.99429	2.70582	3.61101	2.75734	6.99758	26.6989	103.119	0.595359	1.89363	6.35782	19.2925	25.0561	6.74885	11.5057	10.9839
	BraA07g021960.3C	AT4G29090.1	0.766412	0.977486	0.431738	0.128438	Ribonuclease H-like superfamily protein | Chr4:14333528-14335255 FORWARD LENGTH=575 | 201606	0.096302	0	0	0.149327	0	0	0	0	0	0	0.650058	0.295846	0	0	0	0.204628	0	0	2.00286	6.15474	0	0	0	0	0	0.426537	0.163289	0
	BraA08g033370.3C	AT1G07890.8	0.766357	0.939874	0.747198	0.451737	ascorbate peroxidase 1 | Chr1:2438005-2439435 FORWARD LENGTH=250 | 201606	7.2228	16.5417	27.6195	40.7573	7.96433	5.24154	4.26795	3.39806	62.5526	0	61.5651	0.378167	1.93961	1.70609	0.975406	2.10183	3.66711	13.9733	128.608	286.646	57.4054	13.3193	23.8467	5.31543	0.796862	2.40864	149.899	0.539446
	BraA06g009160.3C	AT1G12530.1	0.766343	0.7094	0.455417	0.183897	hypothetical protein | Chr1:4269122-4270771 REVERSE LENGTH=193 | 201606	0.700844	0.668671	0.595331	0.729273	0	0	0	0	0	0	0.836168	0.0211207	0	0	0	0	0	0	1.01587	1.36353	0	0	0	0	0	0	0.204173	0
	BraA06g016620.3C	AT1G21170.2	0.765835	0.98181	0.577594	0.308793	Exocyst complex component SEC5 | Chr1:7413050-7419411 FORWARD LENGTH=1099 | 201606	0	0	0.365809	0.659207	0	0	0	0	0	0	0.593868	0	0	0	0	0	0	0	1.50839	4.32677	0.528034	0	0	0	0	0	0.905698	0
	BraA08g028740.3C	AT1G18520.1	0.765753	0.751294	0.862879	0.439798	tetraspanin11 | Chr1:6375051-6376178 FORWARD LENGTH=271 | 201606	0.421699	4.09014	8.32486	7.13515	0	0	0	0	18.558	0	20.2073	0	0	0	0	0	0	0	47.9252	40.0915	4.17096	0	0	0	0	0	46.099	0
	BraA02g028250.3C	AT1G11800.1	0.765684	0.620446	0.454888	0.0942499	endonuclease/exonuclease/phosphatase family protein | Chr1:3985520-3987263 REVERSE LENGTH=441 | 201606	1.04432	0.578334	0.216806	0.299516	0.40732	0.199422	0.109705	0.10465	0.357812	0	0.347633	0.189124	0.256572	0.051183	0.310809	0.091234	0.594218	0.468993	1.13746	1.63746	0.192465	0.536487	0.284234	0.78095	0.472986	0.126742	1.02419	1.58392
	BraA03g021890.3C	AT2G41290.1	0.765544	0.347623	0.55584	0.117555	strictosidine synthase-like 2 | Chr2:17210599-17212904 REVERSE LENGTH=376 | 201606	165.814	132.479	39.7972	20.4867	8.59857	15.5653	31.161	84.9546	126.294	27.0522	178.91	37.2515	18.6519	13.1464	12.345	12.0793	1.115	3.27776	595.503	103.374	26.5142	1.76392	4.47644	344.909	137.984	77.4432	153.029	100.947
	BraA10g006040.3C	AT1G07340.1	0.765335	0.51224	0.673533	0.235092	sugar transporter 2 | Chr1:2254873-2256712 FORWARD LENGTH=498 | 201606	4.4419	2.87998	1.98815	2.46001	0.482631	0	0.2145	0.050098	6.97853	1.123	7.81486	1.35151	0	0	0	0	0	3.71999	50.2121	10.9928	7.11684	0	0	1.06553	0	0	0.419949	0
	BraA01g034030.3C	AT5G64450.1	0.765296	0.955725	0.399627	0.14014	NYN domain protein | Chr5:25771949-25772761 FORWARD LENGTH=181 | 201606	2.43088	1.77776	1.90428	1.59878	0.622972	0	0	0.129578	0	0	2.39251	0.454732	0	0.268047	1.37092	0.977935	1.31377	3.59824	13.2508	45.3063	3.90828	1.01042	2.09362	7.05908	1.59294	3.34471	0.205749	0.191764
	BraA10g031990.3C	AT5G04210.1	0.76528	0.810219	0.806701	0.636916	CCCH-type zinc fingerfamily protein with RNA-binding domain-containing protein | Chr5:1155055-1155724 REVERSE LENGTH=193 | 201606	1.78893	1.41821	0.888905	2.80519	0	0	0	0	8.12402	0	15.1482	1.14479	0.967355	0.960502	0.381635	0.250075	0.176585	0.351367	19.7163	26.0742	16.8943	0.372161	0.114898	6.32449	1.01559	4.67558	8.54158	1.38806
	BraA05g007280.3C	AT1G73490.1	0.765068	0.479896	0.54963	0.137642	RNA-binding (RRM/RBD/RNP motifs) family protein | Chr1:27633496-27634867 REVERSE LENGTH=259 | 201606	0.851459	0.543344	0	0.15914	0.458243	0	0	0	0	0	1.16056	1.15904	0	0	0.336779	0	0	0.54661	5.2482	2.64221	0.198143	0	0.691479	5.30697	0	0	3.00038	1.79612
	BraA04g031960.3C	AT2G46070.3	0.764504	0.77693	0.422321	0.0364183	mitogen-activated protein kinase 12 | Chr2:18946134-18947872 REVERSE LENGTH=406 | 201606	3.18874	3.56483	3.27127	1.81622	2.65173	2.52467	3.33693	0.9259	0	2.36711	2.21964	2.29774	0.613432	1.77086	0.707871	0.931497	1.35195	1.43971	4.79908	8.58246	0.99501	0.762136	1.68639	2.94369	2.92852	1.27032	4.30822	3.81414
	BraA06g008630.3C	AT1G13140.1	0.764242	0.287397	0.508039	0.0802332	cytochrome P450%2C family 86%2C subfamily C%2C polypeptide 3 | Chr1:4478667-4480271 REVERSE LENGTH=534 | 201606	287.348	164.201	42.9114	5.23271	0.113386	0	0	0	79.5958	2.00101	102.999	5.76382	0.409007	0.084865	0.568369	0.057932	0.466001	0.216794	631.079	77.0027	0.241203	0.704039	1.37277	453.276	39.2595	5.29428	206.522	184.827
	BraA08g033320.3C	AT1G08030.2	0.764236	0.616986	0.718323	0.351219	tyrosylprotein sulfotransferase | Chr1:2489575-2492741 REVERSE LENGTH=500 | 201606	1.71564	2.23898	1.66359	1.336	0.67137	0.419216	1.02214	0.45549	0	0	3.08134	1.82492	2.06017	1.98984	1.62769	1.69523	1.28342	1.87788	6.01019	4.4085	2.52391	0.689925	1.56374	2.91009	2.17487	1.31984	4.47308	2.90474
	BraA03g028230.3C	AT4G04500.3	0.764154	0.953719	0.509336	0.189158	cysteine-rich RLK (RECEPTOR-like protein kinase) 37 | Chr4:2238411-2240209 FORWARD LENGTH=510 | 201606	0	0.186566	0	0.045543	0	0	0	0	0	0	0.198029	0	0	0.209103	0	0.150632	0.131099	0	0.826408	2.09808	0.187722	0.066463	0.188823	0.146052	0.471951	0.364228	0.412418	0.0590637
	BraA09g049960.3C	AT3G60130.2	0.764081	0.955895	0.632835	0.37152	beta glucosidase 16 | Chr3:22210440-22213650 FORWARD LENGTH=462 | 201606	4.41486	4.10503	7.32827	10.7524	4.71673	4.07116	7.13887	3.91915	19.8414	9.09848	21.3514	7.82901	9.88409	8.41702	11.7479	9.58743	3.91838	3.59935	45.2597	102.468	27.4809	5.23323	3.32947	12.4603	26.5242	17.9071	29.5619	11.9724
	BraA05g004370.3C	AT3G60140.1	0.764034	0.773346	0.371948	0.0628802	Glycosyl hydrolase superfamily protein | Chr3:22216753-22220710 FORWARD LENGTH=577 | 201606	1.5464	0.533498	0.882542	0.434416	0.598236	0.219528	0.426313	0.264314	0	0	2.07952	1.1174	0	0	0	0	0	1.05533	3.44601	7.95654	0	0	1.13339	4.51981	4.08014	0.464911	2.15106	1.65328
	BraA03g059950.3C	AT1G56360.1	0.763575	0.720424	0.831822	0.384086	purple acid phosphatase 6 | Chr1:21098603-21100842 REVERSE LENGTH=466 | 201606	24.897	39.2388	8.84968	0.794448	0	0	0	0	83.1193	0	43.8127	0.515583	0.121574	0	0	0	0	0.208967	146.162	136.871	0	0	0	0.212382	0	0	176.92	7.50681
	BraA09g060600.3C	AT1G12700.3	0.763355	0.904459	0.7014	0.459441	RNA processing FACTOR | Chr1:4324419-4326275 REVERSE LENGTH=618 | 201606	1.12475	1.16577	3.39143	11.4108	1.26177	1.04875	1.21855	0.551572	14.5651	1.31667	7.05951	1.538	3.07628	2.28232	3.7909	3.85394	2.96875	1.68375	21.9977	33.5117	11.456	1.47863	2.35045	1.11343	2.12685	1.54964	7.03088	1.05839
	BraA08g002280.3C	AT3G46500.5	0.763326	0.978552	0.617368	0.356265	2-oxoglutarate (2OG) and Fe(II)-dependent oxygenase superfamily protein | Chr3:17120478-17122602 FORWARD LENGTH=325 | 201606	0	0	0	0	0	0	0	0	0	0	1.72695	0.323272	0	0	0	0	0	0	3.22943	9.57772	1.78628	0	0	0	0	0.217878	2.26709	0
	BraA07g008490.3C	AT3G28330.1	0.762852	0.434902	0.554066	0.114656	F-box family protein-like protein | Chr3:10586566-10587759 REVERSE LENGTH=397 | 201606	0.374053	0.15149	0.05992	0	0	0	0	0	0	0.200036	0.288294	0.118843	0	0	0.076826	0.03814	0	0.231755	2.17211	0.768144	0.037968	0	0.222883	1.97016	0	0	1.08057	0.595396
	BraA01g000500.3C	AT4G39590.1	0.762475	0.602961	0.918279	0.484408	Galactose oxidase/kelch repeat superfamily protein | Chr4:18387515-18388723 REVERSE LENGTH=402 | 201606	1.2579	2.16127	0.742044	0.995072	0.080805	0	0	0	4.73244	0	3.32388	0.27252	2.00902	0.855852	1.10667	0.059977	0	1.62787	18.2752	7.01646	5.02292	0.22424	1.62345	1.04382	0	0	11.4782	0.819301
	BraA02g043290.3C	AT5G61940.3	0.762404	0.531849	0.709177	0.168045	Ubiquitin carboxyl-terminal hydrolase-related protein | Chr5:24868002-24872717 FORWARD LENGTH=1189 | 201606	1.60215	2.05644	0.941053	0.646408	0.995871	0.647708	0.423033	0.39205	4.58967	2.60662	1.7019	0.657378	0.41631	0.350778	1.15806	0.535818	1.04145	2.58515	11.1062	3.57147	0	0.748202	0.846496	1.10249	0	0.42391	4.38591	1.59457
	BraA01g015600.3C	AT4G24890.1	0.762347	0.516155	0.683412	0.142963	purple acid phosphatase 24 | Chr4:12811510-12814440 REVERSE LENGTH=615 | 201606	20.6025	13.2358	8.48192	7.41747	9.05208	8.60254	7.96529	6.00043	21.895	13.6939	11.9484	10.9967	20.8575	21.3734	21.4739	14.19	16.3668	12.3938	92.3791	29.623	10.7135	9.58785	6.83237	11.5616	16.4127	18.0344	32.4565	13.5169
	BraA03g017480.3C	AT2G32970.1	0.762212	0.851762	0.745368	0.447291	G1/S-specific cyclin-E protein | Chr2:13991744-13994082 REVERSE LENGTH=577 | 201606	9.52733	12.9668	10.8944	14.5425	7.16258	7.67334	9.08857	9.96913	17.3435	11.989	14.1418	7.68737	14.6961	14.3368	12.1811	11.4115	11.7118	7.60831	26.8516	34.3286	18.1109	10.6751	9.65992	12.0572	17.4507	15.5101	21.4668	15.4607
	BraA09g016470.3C	AT4G14905.2	0.761885	0.739839	0.602875	0.147391	Galactose oxidase/kelch repeat superfamily protein | Chr4:8526879-8527997 REVERSE LENGTH=372 | 201606	0	0	0	0.012094	0	0	0	0	0	0	0.073785	0	0.092289	0	0	0.235295	0	1.06941	1.37417	1.26621	0	0	0	0.454021	0	0	0.755262	0
	BraA02g001250.3C	AT3G61090.1	0.76186	0.73221	0.872032	0.642598	Putative endonuclease or glycosyl hydrolase | Chr3:22609094-22609822 REVERSE LENGTH=180 | 201606	0.28774	0	0.056787	0.185367	0.14939	0	0	0	1.42581	0	1.62066	0.486901	0	0	0	0	0	1.13954	3.73824	3.81012	2.99349	0	0.737457	2.07592	0	0	2.69865	0.415961
	BraA09g056210.3C	AT2G20470.2	0.761778	0.726291	0.587449	0.235512	AGC (cAMP-dependent%2C cGMP-dependent and protein kinase C) kinase family protein | Chr2:8826277-8829497 REVERSE LENGTH=569 | 201606	2.58156	2.14227	0.487659	0	0.380822	0	0.417058	0.358439	0	0	2.38475	0.706961	1.51269	1.38518	1.92742	0.965979	0.90308	0.415236	4.01945	6.47317	1.4034	1.94047	1.10944	1.92233	1.44731	1.82759	4.68016	4.17806
	BraA09g025880.3C	AT4G04450.1	0.761639	0.987816	0.548921	0.244892	WRKY family transcription factor | Chr4:2218379-2221113 FORWARD LENGTH=528 | 201606	0.180878	0.4934	0.878269	1.99508	0	0	0	0	3.91077	0	3.49618	0.0831093	0	0	0	0	0	0.183775	12.4013	44.7794	1.30201	0	0	0.279701	0	0	11.3791	0
	BraA02g038110.3C	AT3G28330.1	0.76154	0.874719	0.579583	0.281018	F-box family protein-like protein | Chr3:10586566-10587759 REVERSE LENGTH=397 | 201606	0.112555	0.048463	0.085593	0	0.017994	0	0	0	0.309556	0.063509	0.193776	0.0250667	0	0.040209	0.025913	0	0	0.079414	0.268741	1.01991	0.027145	0	0	0.34525	0	0	0.522126	0.148777
	BraA09g024270.3C	AT2G03760.1	0.761534	0.979948	0.463454	0.166852	sulfotransferase 12 | Chr2:1149475-1150455 REVERSE LENGTH=326 | 201606	0	0	0	0.059493	0.036321	0	0	0	0.107054	0.120803	0.001332	0.0231177	0	0.089977	0	0.0691	0.048719	0.106962	0.740815	2.14198	0.161317	0.047946	0	0	0	0.010554	0.053344	0.0350347
	BraA09g009920.3C	AT2G11810.1	0.761526	0.90292	0.595929	0.25399	monogalactosyldiacylglycerol synthase type C | Chr2:4743388-4746633 FORWARD LENGTH=465 | 201606	3.29275	4.12382	3.85171	2.75607	5.67755	5.43456	2.81654	1.4553	6.99617	0	5.99113	5.90873	2.22264	2.89788	6.03343	1.15999	3.2536	3.5881	11.2753	24.1367	3.33241	1.73046	1.71487	3.53951	3.3494	2.87363	11.4836	8.60657
	BraA02g026330.3C	AT1G64940.1	0.761511	0.868478	0.469799	0.226806	cytochrome P450%2C family 87%2C subfamily A%2C polypeptide 6 | Chr1:24123789-24125324 FORWARD LENGTH=511 | 201606	91.5796	84.1796	82.1785	99.2504	61.8316	60.1188	66.8212	42.9208	71.9268	54.1311	81.0335	48.4258	45.015	46.6795	39.6177	53.0696	34.0193	53.1743	116.522	239.42	67.3731	19.7136	33.6243	60.908	100.88	84.2427	80.4054	74.0834
	BraA06g002340.3C	AT1G51860.1	0.76121	0.972405	0.414508	0.1151	Leucine-rich repeat protein kinase family protein | Chr1:19257634-19261479 REVERSE LENGTH=890 | 201606	0	0.08919	0.313785	0.146593	0	0	0	0	0	0	0.132357	0.0116593	0	0	0	0	0	0	0.820316	2.53407	0	0	0	0	0	0	0	0.00986433
	BraA02g039920.3C	AT3G19520.2	0.760939	0.843549	0.854024	0.588373	hypothetical protein (DUF626) | Chr3:6772773-6774209 FORWARD LENGTH=312 | 201606	0.174663	0.248779	0.630539	1.20316	0.426044	0	0	0	4.60785	0.752009	7.16834	0.661117	0	0	0	0.292951	0.224188	1.37181	9.75639	14.946	6.02686	0.378638	0.701874	3.08676	0	0	10.6279	0.600441
	BraA03g033840.3C	AT3G09390.2	0.760856	0.678307	0.905541	0.522597	metallothionein 2A | Chr3:2889737-2890188 REVERSE LENGTH=81 | 201606	12.4392	65.3882	90.3778	100.222	0	0	0	0	223.095	0	369.572	1.76609	0	0	0	0	0	1.03889	765.125	426.119	189.641	0	0	0.938357	0	0	508.467	1.21138
	BraA02g040580.3C	AT5G27120.1	0.760142	0.363669	0.554319	0.101033	NOP56-like pre RNA processing ribonucleoprotein | Chr5:9541287-9543684 FORWARD LENGTH=533 | 201606	2.67751	0.690792	0	0.139099	0.277256	0	0	0.07792	0.887984	0	1.35421	0.808159	0	0	0	0	0.408825	0.994906	11.2975	1.98143	0	0	0.767751	8.25176	0	0	4.01244	1.56802
	BraA02g040310.3C	AT5G49520.1	0.759358	0.903071	0.529261	0.222004	WRKY DNA-binding protein 48 | Chr5:20090890-20092867 FORWARD LENGTH=399 | 201606	6.00888	11.6508	6.02821	3.20864	2.34937	2.99608	0.82826	0.615424	6.25351	0	5.96312	1.57325	3.76671	3.09984	2.57456	4.40885	0.278877	0.092274	10.4037	31.7065	1.75003	0.370236	0.688974	0.482378	1.20601	3.62263	11.8596	4.62473
	BraA03g010200.3C	AT5G22150.2	0.758938	0.413041	0.738496	0.229051	transmembrane protein | Chr5:7342567-7345956 FORWARD LENGTH=318 | 201606	5.46213	3.01127	0.703449	0.119165	0.514829	0	0.073661	0.174265	3.85983	0.362958	3.71482	0.855295	0	0	0	0	0	0.291454	17.6673	2.19566	0	0	0	0.257645	0	0	7.64908	1.9339
	BraA10g004960.3C	AT1G06250.1	0.758859	0.315826	0.547442	0.118282	alpha/beta-Hydrolases superfamily protein | Chr1:1913339-1914850 REVERSE LENGTH=423 | 201606	150.156	105.581	42.7343	13.4894	0.258036	0.375601	0.165855	0.383036	64.6823	2.08995	69.8721	5.77741	0.794448	0.443006	0.65023	0.855011	0.400417	13.2331	308.263	63.1466	4.56825	0.819716	7.04152	208.106	106.868	20.3177	154.597	124.887
	BraA01g034560.3C	AT3G18230.1	0.758468	0.970858	0.452714	0.132766	Octicosapeptide/Phox/Bem1p family protein | Chr3:6251495-6253971 FORWARD LENGTH=666 | 201606	0.056588	0.188859	0.155619	0.051422	0.123803	0	0	0	0	0	0.425653	0.26519	0	0	0	0.047498	0	0.841791	1.43188	4.33054	0	0	0	0	0	0	0.460347	0
	BraA08g024380.3C	AT1G28350.2	0.75837	0.443916	0.63683	0.194998	Nucleotidylyl transferase superfamily protein | Chr1:9944483-9949577 FORWARD LENGTH=748 | 201606	1.31405	0.576219	0.505168	0.863486	0.152312	0	0	0	2.16831	0	2.21436	0.947775	0	0.131496	0	0	0	2.16073	12.1856	3.32869	0.419868	0	1.11264	8.80042	0	0	5.77251	0.669251
	BraA02g026230.3C	AT1G79960.1	0.758201	0.981947	0.493974	0.205196	ovate family protein 14 | Chr1:30079665-30080549 REVERSE LENGTH=294 | 201606	0.109512	0.221048	0.430506	0.982005	0.124134	0.230318	0.135227	0.052361	0.960613	0.54199	0.896855	0.463049	1.44237	1.36895	0.833852	1.00482	0.323369	0.513065	5.75986	15.19	1.74159	0.107554	0.752153	0.148378	0.810861	0.939601	1.1906	0.147718
	BraA03g051760.3C	AT4G24260.1	0.758081	0.984919	0.61772	0.360501	glycosyl hydrolase 9A3 | Chr4:12577871-12580133 REVERSE LENGTH=620 | 201606	0.053867	0.196799	1.684	3.48388	0	0	0.128502	0	5.5476	0	5.62731	0.156034	0.945428	0.835236	1.12736	1.02039	0	1.10988	13.774	42.2522	6.94701	0	0.054382	0.113397	0.262689	0.179433	10.4862	0.158364
	BraA05g039870.3C	AT3G05340.1	0.757973	0.902997	0.598275	0.201806	Tetratricopeptide repeat (TPR)-like superfamily protein | Chr3:1524071-1526047 REVERSE LENGTH=658 | 201606	2.05052	3.79361	3.39552	1.66963	1.31577	0.856425	0.80006	0.797513	5.11512	3.21848	4.12827	1.29761	2.12999	2.7383	2.34774	2.15779	3.73596	2.82227	7.28816	13.5354	0.59016	2.62034	1.78973	1.07105	1.43125	0.836772	6.95516	1.66562
	BraA07g015320.3C	AT1G02305.1	0.757748	0.669082	0.764279	0.548624	Cysteine proteinases superfamily protein | Chr1:455816-457974 FORWARD LENGTH=362 | 201606	0.09223	0	0	0	0	0	0	0	0	0	0.286332	0	0	0	0	0	0	0	3.237	2.19628	2.49129	0	0	1.07603	0	0	0.180971	0
	BraA03g035180.3C	AT3G12160.1	0.757264	0.968552	0.680298	0.451757	RAB GTPase homolog A4D | Chr3:3879495-3880437 REVERSE LENGTH=222 | 201606	0.274332	0.282427	0.413045	1.58157	0	0	0	0	2.32071	0	2.44003	0	0	0	0	0	0	0	5.83607	17.2495	4.51272	0	0	0.132934	0	0	5.13419	0.0410573
	BraA03g017420.3C	AT1G34070.1	0.757147	0.976406	0.410986	0.108443	Copia-like polyprotein/retrotransposon | Chr1:12402283-12403209 FORWARD LENGTH=308 | 201606	0	0	0	0	0	0	0	0	0	0	0.0398797	0.031931	0	0	0	0	0.060316	0	0.467784	1.55648	0	0	0	0	0	0	0	0
	BraA04g014240.3C	AT2G44440.1	0.756775	0.830894	0.650096	0.389305	Emsy N Terminus (ENT) domain-containing protein | Chr2:18336621-18338950 REVERSE LENGTH=429 | 201606	0	0	0	0	0	0	0	0	0	0	0.31551	0	0.284626	0.275012	0	0.218476	0.201436	0	1.48547	1.67428	0.915147	0.386069	0.244288	0.169599	0.224019	0.178439	0.0350973	0
	BraA09g039570.3C	AT1G23670.2	0.756683	0.643716	0.646679	0.271567	OBP32pep protein%2C putative (DUF220) | Chr1:8373407-8375807 REVERSE LENGTH=264 | 201606	358.464	782.117	565.054	230.325	0	0	0	0.200712	315.989	0	465.498	5.00403	0.503507	0	0.864275	0	0.217477	1.10151	901.572	842.146	57.5733	0	0.164019	1.93118	326.449	50.7199	671.495	184
	BraA03g003630.3C	AT5G08540.1	0.75667	0.749852	0.670889	0.360079	ribosomal RNA small subunit methyltransferase J | Chr5:2763914-2765431 FORWARD LENGTH=346 | 201606	690.727	1212.49	877.61	602.186	1.10473	2.51697	1.59303	0.591577	1182.54	11.0612	767.371	9.93829	1.3433	0.20919	0.979191	0.119954	0.392845	7.29739	1271.91	2122.17	164.489	0.495192	2.44506	108.637	43.4354	7.81507	1438.08	167.644
	BraA06g033250.3C	AT5G26250.1	0.756603	0.767602	0.566965	0.201999	Major facilitator superfamily protein | Chr5:9196758-9198681 FORWARD LENGTH=507 | 201606	1.10684	3.17032	2.54921	1.95885	0	0	0	0	2.19958	0	1.91445	0.0156893	0	0.176071	0.123229	0.183531	0	0.414046	8.62137	10.5226	1.07938	0	0	0.861731	8.66642	1.49529	3.70486	1.14407
	BraA10g019120.3C	AT5G22160.1	0.756574	0.558762	0.804769	0.352	transmembrane protein | Chr5:7346944-7349255 FORWARD LENGTH=353 | 201606	2.04198	1.28582	0.820992	0	0	0	0.048541	0.085132	1.96549	0	1.7635	0.15107	0	0	0	0	0	0	4.32156	2.2555	0	0	0.138935	0.067998	0.133223	0	4.37107	0.249265
	BraA01g036910.3C	AT3G04660.1	0.756493	0.507021	0.704281	0.257949	F-box and associated interaction domains-containing protein | Chr3:1264794-1265966 FORWARD LENGTH=390 | 201606	0.441224	0.170597	0	0	0	0	0	0	0	0	0.340899	0.0547643	0	0	0.110662	0	0	0	1.49848	0.791602	0	0	0	1.1177	0	0	1.68992	0.492232
	BraA09g024160.3C	AT2G03760.1	0.756436	0.976199	0.459032	0.186938	sulfotransferase 12 | Chr2:1149475-1150455 REVERSE LENGTH=326 | 201606	0	0	0	0	0	0	0	0	0.054015	0.14629	0.0348573	0.187719	0.06564	0	0	0	0	0	2.01582	6.4093	0.664126	0	0	0.04485	0	0.047704	0.002748	0
	BraA04g023280.3C	AT2G32460.1	0.75637	0.449971	0.623446	0.314141	myb domain protein 101 | Chr2:13782419-13784363 REVERSE LENGTH=490 | 201606	17.5867	13.3247	5.80346	6.17347	0	0.37444	0.542923	0.060213	9.86402	0	10.7019	0.730112	0.098881	0	0	0	0	0	20.8512	12.2833	5.0393	0	0	7.16457	14.3231	2.90604	13.7839	6.87202
	BraA03g027240.3C	AT4G10350.1	0.756243	0.988255	0.512934	0.212792	NAC domain containing protein 70 | Chr4:6415287-6416829 REVERSE LENGTH=341 | 201606	0	0	0	0.048846	0	0	0.150079	0	0	0	1.34457	0.12534	0	0	0.110215	0	0.15969	0	5.32557	19.6215	0.76624	0	0	0	0	0.234788	3.78712	0.045183
	BraA08g016180.3C	AT4G05230.1	0.756146	0.986369	0.493301	0.187217	Ubiquitin-like superfamily protein | Chr4:2687003-2687623 FORWARD LENGTH=206 | 201606	0.216667	0.825606	1.91634	0.87876	0	0	0	0	0.170062	0	2.94966	0.0440563	0	0.214395	0	0	0	0.299151	18.0036	69.661	0.92303	0	0	0.972637	0	0	13.3695	0
	BraA08g031890.3C	AT1G10880.1	0.7557	0.967183	0.430747	0.181479	core-2/I-branching beta-1%2C6-n-acetylglucosaminyltransferase family protein | Chr1:3625742-3627021 REVERSE LENGTH=386 | 201606	0.096644	0	0	0.131947	0	0	0.097561	0	0	0	0.27226	0.207676	0.067497	0	0	0	0	0.207677	1.18025	4.24016	0.403263	0	0	0.395491	0	0	0.027369	0
	BraA02g033790.3C	AT4G30810.1	0.755513	0.589341	0.777684	0.386752	serine carboxypeptidase-like 29 | Chr4:15003474-15006017 FORWARD LENGTH=479 | 201606	0	0	0	0	0	0	0	0	0	0	0.190695	0.049757	0	0	0	0	0	0	1.57315	0.505363	0.516927	0	0	0	0.196279	0	0.184088	0
	BraA10g017900.3C	AT5G60250.1	0.755426	0.476926	0.779742	0.254147	zinc finger (C3HC4-type RING finger) family protein | Chr5:24252226-24254710 FORWARD LENGTH=655 | 201606	0.487004	0.07856	0.07009	0	0	0	0	0	0	0	0.315214	0.040377	0	0	0	0	0	0	1.951	0.393023	0	0	0	0	0	0	1.21706	0.334345
	BraA09g027760.3C	AT3G02490.1	0.755157	0.963707	0.405343	0.0934814	Pentatricopeptide repeat (PPR) superfamily protein | Chr3:513607-515604 FORWARD LENGTH=665 | 201606	0	0	0	0	0	0	0	0	0	0	0	0.0483587	0	0	0	0	0	0	1.4985	4.59155	0	0	0	0	0.769169	0	0	0
	BraA04g030460.3C	AT2G43250.1	0.754853	0.547439	0.486395	0.0571714	transmembrane protein | Chr2:17977619-17979496 FORWARD LENGTH=625 | 201606	6.50147	4.55193	3.62595	4.14823	3.72548	3.40917	3.45896	2.70677	5.9416	5.54573	4.23977	3.38792	6.74684	7.051	7.37476	6.10864	8.3371	5.22753	18.057	11.578	5.93785	6.3323	5.57911	11.7622	9.36659	8.07603	6.51093	6.50206
	BraA06g006240.3C	AT1G09370.1	0.754794	0.595713	0.683569	0.178299	Plant invertase/pectin methylesterase inhibitor superfamily protein | Chr1:3024895-3025425 FORWARD LENGTH=176 | 201606	1.73091	0.587286	0.672605	0.066287	0	0	0	0.363134	0.486722	0.461079	0.575189	0.293658	2.04556	1.4723	2.15318	1.65665	0	0.36772	6.06028	2.93342	0.358242	0	0	0.174623	0.170067	0.713565	3.26414	0.493125
	BraA05g020250.3C	AT2G15420.1	0.754716	0.895305	0.578618	0.245089	myosin heavy chain-like protein | Chr2:6723948-6728183 REVERSE LENGTH=957 | 201606	0	0	0	0	0	0	0	0	2.57607	3.69035	1.45495	1.70339	0.054262	0	0.190473	0.775621	1.7792	0.330517	6.4807	10.7731	2.28825	0.650746	0.652243	0.539994	2.89637	1.36329	1.60689	2.19432
	BraA09g034220.3C	AT1G23520.1	0.75439	0.864203	0.735203	0.423627	hypothetical protein (DUF220) | Chr1:8343571-8344675 REVERSE LENGTH=263 | 201606	11.0498	54.399	76.865	85.7326	0	0	0.12014	0	44.5697	1.03598	97.2567	5.90645	0.4522	0	0	0	0	0.523454	149.741	261.259	32.9814	0	0	0	8.82377	1.02412	168.875	6.89861
	BraA07g028180.3C	AT1G74540.1	0.753856	0.335674	0.537967	0.129559	cytochrome P450%2C family 98%2C subfamily A%2C polypeptide 8 | Chr1:28013362-28014855 FORWARD LENGTH=497 | 201606	808.79	579.445	282.317	81.3248	0.0634	0	0	0.035138	426.1	16.6262	488.528	21.0396	1.72389	0.693019	3.31424	0.613355	1.13451	21.2064	2049.78	490.487	17.0388	3.9522	5.91171	1857.39	489.154	74.4462	1060.06	535.532
	BraA07g028590.3C	AT1G73700.1	0.753827	0.410778	0.777857	0.391819	MATE efflux family protein | Chr1:27717554-27719630 REVERSE LENGTH=476 | 201606	12.8429	7.27046	3.3323	7.34229	0	0	0	0	19.6001	0	15.8928	1.47654	0.945863	0.465912	0.316945	0.631255	0	0.619182	99.8091	15.7675	27.2468	0	0.307195	47.8542	2.06506	0.602763	40.1151	11.3681
	BraA07g025440.3C	AT1G79780.1	0.753816	0.273241	0.476645	0.0606634	Uncharacterized protein family (UPF0497) | Chr1:30015930-30016856 FORWARD LENGTH=187 | 201606	670.132	573.711	190.967	12.1444	0.675012	0.58106	0.352146	0	107.556	0	174.793	10.5323	0.945428	0.172886	0.679084	0	1.04456	52.2097	943.003	143.511	0.598996	2.20295	22.0798	475.907	79.6083	12.2691	326.487	156.58
	BraA10g022660.3C	AT5G17330.1	0.753814	0.379119	0.533618	0.121331	glutamate decarboxylase | Chr5:5711141-5714839 FORWARD LENGTH=502 | 201606	308.326	308.011	226.226	137.493	28.6265	24.1668	45.2393	29.8326	116.527	29.0968	144.808	19.9956	90.104	100.068	90.9487	81.6241	6.08029	9.44937	557.478	192.954	59.6147	4.23388	11.74	161.948	231.907	61.1646	219.625	250.719
	BraA05g023580.3C	AT1G32180.2	0.753303	0.775315	0.690795	0.393775	cellulose synthase-like D6 | Chr1:11586516-11589651 REVERSE LENGTH=979 | 201606	2.93973	5.04601	3.81526	4.95779	0.262542	0.068276	0	0.11628	5.23553	0	4.93155	0.45747	0.649303	1.25118	1.19729	1.35602	0.148247	0.097384	7.31646	11.1975	1.61451	0	0.122693	0.119753	2.8765	0.712108	7.34004	2.99991
	BraA08g028850.3C	AT1G18280.1	0.752417	0.901473	0.678264	0.524975	Bifunctional inhibitor/lipid-transfer protein/seed storage 2S albumin superfamily protein | Chr1:6294403-6295207 FORWARD LENGTH=180 | 201606	35.7329	9.51508	34.0739	145.611	0	0	0	0	188.22	10.4825	246.896	19.8686	0.314545	0	0	0.508103	0	5.20037	303.086	910.817	337.757	0	0.669996	252.207	0	0	279.771	83.3467
	BraA10g025190.3C	AT5G13670.1	0.752229	0.644058	0.776599	0.476443	nodulin MtN21 /EamA-like transporter family protein | Chr5:4407205-4408955 REVERSE LENGTH=377 | 201606	21.9788	25.7568	20.6313	35.7769	0	0	2.76867	0.254041	29.1575	0	26.9875	0.821428	11.988	9.35116	10.3037	6.72157	0.223431	0	52.4979	46.1622	15.3888	0	0	10.0965	9.74274	3.76738	48.5554	16.2048
	BraA01g012100.3C	AT4G21380.1	0.752036	0.507695	0.702283	0.30252	receptor kinase 3 | Chr4:11389219-11393090 REVERSE LENGTH=850 | 201606	5.37756	10.8973	8.60406	5.83725	0.176799	0	0	0	7.2565	0.885257	9.67858	0.905159	0.740408	0.771657	0.892132	2.38673	1.74355	0.765051	21.0697	11.0864	0.912407	1.26039	0.863289	13.6146	0	0	19.1455	2.56706
	BraA04g030780.3C	AT2G45130.1	0.751594	0.650126	0.609114	0.266029	SPX domain protein 3 | Chr2:18606489-18607754 FORWARD LENGTH=245 | 201606	112.756	136.141	87.3796	46.9351	1.45242	1.25929	1.74606	0.542893	75.6673	7.11578	124.169	58.9293	1.27785	1.7239	2.12202	1.7449	0.588526	2.22859	185.59	210.858	22.3916	0.927292	0.244574	24.8676	165.111	28.0359	154.705	44.2407
	BraA01g042110.3C	AT1G03710.2	0.75158	0.731894	0.754	0.555071	Cystatin/monellin superfamily protein | Chr1:923492-924287 FORWARD LENGTH=202 | 201606	0.718965	0.845923	0.534184	0.924355	0	0	0	0	0	0	1.21856	0.458246	0	0	0.210616	0.135226	0	0.343841	2.17702	2.30237	1.62974	0	0.371443	0.237046	0.273687	1.08403	0.997342	0.385086
	BraA03g000840.3C	AT5G03250.1	0.751258	0.896027	0.840649	0.583511	Phototropic-responsive NPH3 family protein | Chr5:774591-776855 FORWARD LENGTH=592 | 201606	0.073213	1.85668	6.6418	16.5544	0.06166	0.070497	0	0	26.391	0	28.3066	0.112916	0	0	0.207371	0.087675	0.16477	0.189531	70.3459	124.888	51.0243	0	0	0.049809	18.1844	2.70848	74.0176	0.273861
	BraA04g005010.3C	AT3G55100.2	0.750852	0.724453	0.818777	0.448713	ABC-2 type transporter family protein | Chr3:20420352-20422340 REVERSE LENGTH=662 | 201606	43.4495	111.611	137.284	103.125	0	0.059742	0.05344	0.09587	79.6718	0	113.061	1.42167	0.316935	0.089318	0.536004	0.069205	0.048793	1.35898	290.321	298.657	71.2442	0	0.148528	22.9115	94.8146	14.183	336.382	88.1706
	BraA05g033350.3C	AT3G13620.1	0.750603	0.306861	0.576021	0.156391	Amino acid permease family protein | Chr3:4450904-4452556 REVERSE LENGTH=478 | 201606	86.5612	56.0488	7.41961	6.63343	4.92795	7.88896	4.14047	3.67217	35.549	5.69124	31.464	6.56378	6.32291	4.13456	4.3121	4.5973	1.69193	4.04453	112.173	20.2019	6.44873	0.8388	0.864359	18.6467	16.3841	7.67425	45.7282	28.4799
	BraA04g022850.3C	AT2G31770.1	0.750596	0.517016	0.605121	0.0993287	RING/U-box superfamily protein | Chr2:13511579-13513550 FORWARD LENGTH=543 | 201606	0	0	0.052737	0	0	0	0	0	0	0	0.0399657	0	0	0.702879	0	0	0	0	6.65066	1.40144	0.183992	0	0	0.129541	0.090386	0	0.0705747	0.0672427
	BraA09g026650.3C	AT4G11880.4	0.750434	0.685095	0.897737	0.596381	AGAMOUS-like 14 | Chr4:7143512-7147108 FORWARD LENGTH=221 | 201606	0	0.258665	0	0.473827	0	0	0	0	0	0	4.48001	0.344738	0	0	0	0	0	0	8.79366	5.21115	4.46361	0	0	0.112738	0	0	4.16253	0.596623
	BraA06g017960.3C	AT3G49100.2	0.75039	0.783303	0.564818	0.233618	Signal recognition particle%2C SRP9/SRP14 subunit | Chr3:18196944-18198298 FORWARD LENGTH=103 | 201606	35.7609	32.5664	30.3666	31.4624	31.3512	29.7178	28.4883	23.5661	32.7695	0	34.8717	35.5337	32.9767	26.8682	37.0209	37.13	35.0065	29.3687	57.5415	75.8631	32.5794	31.7676	40.8851	36.3801	27.366	33.8261	49.8217	40.4708
	BraA03g032920.3C	AT3G06778.1	0.750297	0.960878	0.549041	0.312955	Chaperone DnaJ-domain superfamily protein | Chr3:2140249-2141437 REVERSE LENGTH=229 | 201606	0.310264	0.520894	0.716973	0.597826	0.345605	0	0.473311	0	1.99074	0	0.857036	0.25788	0	0	0	0	0	0	2.46829	8.48223	1.3659	0	0	0	0	0	1.12597	1.21951
	BraA03g053130.3C	AT4G26440.1	0.75028	0.949553	0.638062	0.283674	WRKY DNA-binding protein 34 | Chr4:13357596-13359550 REVERSE LENGTH=568 | 201606	0	0	0.068197	0	0	0	0	0	0.804735	0	0.475247	0.007958	0	0	0	0	0	0.2452	2.0203	6.16236	0	0.12897	0	0	0	0	3.12538	0.0121987
	BraA09g024730.3C	AT3G26125.1	0.750091	0.727113	0.707733	0.441771	cytochrome P450%2C family 86%2C subfamily C%2C polypeptide 2 | Chr3:9551812-9553437 FORWARD LENGTH=541 | 201606	110.537	151.932	129.87	162.815	0.09405	0.142309	0.306	0.248681	232.855	0.448125	194.497	1.70692	1.29838	2.04025	2.46012	0.278107	0.34444	0.737972	333.836	414.073	128.058	0.413948	0.292343	58.7847	280.195	44.0094	241.305	66.6236
	BraA06g003660.3C	AT1G49620.1	0.749983	0.567937	0.368571	-0.0192644	Cyclin-dependent kinase inhibitor family protein | Chr1:18365692-18366559 REVERSE LENGTH=195 | 201606	15.8981	8.29952	7.00424	4.06468	11.758	8.25906	5.65558	5.41538	0	0	7.58941	10.4132	5.50796	6.95424	4.85447	5.70875	8.22295	6.23909	19.8399	24.1896	2.04632	5.3741	11.9011	25.2977	3.18584	2.39123	18.1801	10.7015
	BraA03g034520.3C	AT3G11060.1	0.749789	0.461827	0.680281	0.156817	transmembrane protein | Chr3:3466303-3466944 REVERSE LENGTH=213 | 201606	0.956463	0.824066	0.131794	0	0	0	0	0	0.732838	0	1.82846	0.161748	0	0	0	0	0.166751	1.21805	13.2386	1.76107	0	0	0	0.28366	0	0	2.56053	0.323966
	BraA09g016530.3C	AT1G61110.1	0.749399	0.57118	0.72244	0.399935	NAC domain containing protein 25 | Chr1:22516730-22518055 FORWARD LENGTH=323 | 201606	331.159	405.326	230.518	56.1282	0.465944	0.83469	1.37534	5.72013	313.733	3.85315	321.229	13.6891	0.439731	0.207569	0.823413	0	0	2.39772	474.843	476.6	136.63	0.484563	0.886401	191.59	236.981	45.3458	591.144	232.307
	BraA09g050400.3C	AT3G60650.1	0.74928	0.841842	0.493316	0.283486	transmembrane protein | Chr3:22419351-22420274 FORWARD LENGTH=143 | 201606	0	0.272603	0.079468	0.738284	0	0	0	0.20148	0	0	1.51662	0.882104	0	1.10169	0	0.342653	0	2.29131	4.43875	12.2976	3.10113	0	0.125652	7.14159	0	0	2.4443	0.597205
	BraA02g044150.3C	AT5G63530.2	0.749167	0.587116	0.578561	0.247856	farnesylated protein 3 | Chr5:25433423-25435614 FORWARD LENGTH=340 | 201606	212.499	236.042	214.702	220.101	69.2702	94.6962	133.465	118.978	247.243	89.5542	266.683	149.664	248.618	230.854	189.054	212.877	71.3034	121.483	707.033	487.138	271.408	63.755	111.305	373.892	516.777	289.091	247.121	150.061
	BraA01g033040.3C	AT3G42170.1	0.748793	0.853148	0.769215	0.51761	BED zinc finger and hAT dimerization domain-containing protein DAYSLEEPER | Chr3:14321838-14323928 FORWARD LENGTH=696 | 201606	0	0	0	0	0	0	0	0	0.77441	0	0.164395	0.014832	0	0	0	0.186728	0	0	0.840521	1.22204	0.529953	0	0	0	0	0	0.322319	0
	BraA02g010860.3C	AT5G59650.2	0.748505	0.842246	0.630843	0.252112	Leucine-rich repeat protein kinase family protein | Chr5:24031346-24035100 FORWARD LENGTH=892 | 201606	0	0	0	0.093924	0.138152	0	0.08808	0	1.51245	0	0.65228	0.564673	0	0	0.196049	0.147538	0	0.399729	1.60837	2.20827	0	0.148039	0.153577	0	0.194761	0.15866	0.718571	0.198189
	BraA10g004530.3C	AT1G05710.5	0.748353	0.835798	0.533874	0.24252	basic helix-loop-helix (bHLH) DNA-binding superfamily protein | Chr1:1716198-1717023 FORWARD LENGTH=149 | 201606	0.682656	1.07032	2.36275	1.81563	0	0	0	0	0	0	5.11086	4.42111	0.39685	0.767742	0.352708	0.266879	0.776496	0.71626	6.92991	9.95212	1.82607	0.852144	2.86151	1.37828	1.04118	0.971999	1.60949	0.784857
	BraA06g008350.3C	AT1G11755.1	0.748308	0.315111	0.484766	0.0544681	Undecaprenyl pyrophosphate synthetase family protein | Chr1:3969987-3971488 REVERSE LENGTH=254 | 201606	27.9272	20.168	11.1674	6.44458	5.52823	5.48656	6.39354	4.81337	17.5438	8.64984	16.4528	6.43419	9.46687	6.82788	8.53191	7.57101	7.69151	13.4054	54.6022	16.8329	5.94759	4.87407	10.4166	41.598	27.1569	10.8654	24.3612	20.6791
	BraA08g006300.3C	AT4G13780.1	0.747993	0.626192	0.709121	0.437551	methionine-tRNA ligase%2C putative / methionyl-tRNA synthetase%2C putative / MetRS | Chr4:7993366-7998433 REVERSE LENGTH=797 | 201606	5.47035	3.03006	1.39989	2.28354	1.04219	0.254733	0.325476	0.278668	4.45552	2.46086	3.74719	0.875011	0.235023	0.454236	0	0.132362	0	13.5015	15.1577	12.8739	8.99344	0	2.03605	8.77149	0.268924	0.243995	8.30586	1.49562
	BraA05g032130.3C	AT3G14950.1	0.74797	0.959423	0.563584	0.277355	tetratricopetide-repeat thioredoxin-like 2 | Chr3:5030216-5032892 REVERSE LENGTH=730 | 201606	1.02288	1.27876	1.79158	2.37248	0.739428	0.5979	1.65428	0.400445	3.01854	3.20415	2.75537	1.00791	3.65592	3.58773	3.92866	5.73254	0.870209	1.23195	10.2641	22.9209	4.65293	0.558717	0.977242	1.58221	1.89215	2.08356	5.04648	0.719848
	BraA04g007880.3C	AT4G14245.1	0.747807	0.423072	0.759782	0.229337	structural constituent of ribosome protein | Chr4:8208985-8210019 REVERSE LENGTH=344 | 201606	8.58268	3.55106	0.524796	0.067115	0.727616	0.29335	0.245814	0.281234	4.41098	0.895865	4.36187	1.87277	0	0	0	0	0	3.72449	34.4738	4.83369	0.156962	0	0.228052	2.7023	0.165262	0.189644	19.4941	6.71429
	BraA07g007850.3C	AT4G38950.5	0.747684	0.536475	0.680029	0.23986	ATP binding microtubule motor family protein | Chr4:18154606-18158461 REVERSE LENGTH=836 | 201606	0	0	0	0	0	0	0	0	0	0	0	0	0	0	0	0	0	0	2.70449	0.636248	0.527412	0	0	0	0	0	0	0
	BraA03g054040.3C	AT4G27970.6	0.747503	0.721266	0.5847	0.257023	SLAC1 homologue 2 | Chr4:13918290-13920122 REVERSE LENGTH=519 | 201606	1.06128	1.16873	1.08682	0.569174	0	0	0	0	2.75319	0	0.956893	0.305881	0	0	0	0	0	0.806811	1.96605	3.04859	0	0	0.10813	0.595241	0.699527	0.437987	1.54327	0.400369
	BraA09g045410.3C	AT2G19610.2	0.747412	0.759978	0.514893	0.159917	RING/U-box superfamily protein | Chr2:8484455-8485863 FORWARD LENGTH=418 | 201606	0.237862	0.198743	0.110482	0	0.14043	0	0.155638	0	0.869821	0	0.340007	0.0503563	0.217821	0	0.38813	0.351664	0	2.49215	2.38917	3.10728	0.394066	0	0.513959	1.40789	0	0.114579	0.856965	0.157295
	BraA09g064390.3C	AT1G05577.1	0.747398	0.916795	0.798677	0.588001	UPSTREAM OF FLC protein (DUF966) | Chr1:1662643-1664288 REVERSE LENGTH=372 | 201606	0	0.72116	3.1922	9.29918	0	0	0.101547	0	8.04591	0	20.2373	0	0	0	0	0.084034	0	0.1453	38.2009	79.7081	34.8609	0	0	1.1236	0	0	35.2782	0
	BraA07g017050.3C	AT5G66870.1	0.747352	0.968005	0.603911	0.291099	ASYMMETRIC LEAVES 2-like 1 | Chr5:26706621-26707562 FORWARD LENGTH=313 | 201606	0.402476	1.00266	1.75864	1.22935	0.035571	0	0.147452	0.070657	5.2183	1.06817	4.15217	0.682745	0.504068	0.674888	0.930151	0.516441	0.095427	0.142085	12.3617	44.1861	2.10401	0	0	0.782463	1.73879	0.115418	17.743	0.594131
	BraA05g027310.3C	AT3G19990.1	0.747123	0.934031	0.571511	0.228333	E3 ubiquitin-protein ligase | Chr3:6965671-6967102 FORWARD LENGTH=425 | 201606	0.443192	0.573031	0.939113	1.06207	0.885155	0.463714	0.589076	0.390275	4.22084	3.23138	2.27201	1.21658	0.818382	0.781994	0.433723	0	0.320611	0.684837	4.98459	11.4982	0.245336	0.075441	0.071865	0.413422	0	1.31569	3.51452	0.539648
	BraA09g042880.3C	AT4G39270.1	0.747037	0.968592	0.515303	0.286114	Leucine-rich repeat protein kinase family protein | Chr4:18276874-18279710 FORWARD LENGTH=864 | 201606	0	0	0	0.161219	0	0	0	0	0	0	0.045614	0	0	0	0	0	0	0	1.74242	5.42033	1.16149	0	0	0	0	0	0.104146	0
	BraA02g001030.3C	AT5G03620.1	0.746985	0.968728	0.669979	0.439884	Subtilisin-like serine endopeptidase family protein | Chr5:918738-921874 FORWARD LENGTH=766 | 201606	0.187836	3.23419	15.9118	43.2827	0.193935	0	0.125047	0	47.8286	0	60.1433	0.0146167	0.115781	0.128051	0.097839	0	0.14854	1.05798	124.266	379.343	88.8313	0.290369	0	0.262472	0	0	117.441	0.0562117
	BraA06g039410.3C	AT2G03200.1	0.746946	0.300479	0.525101	0.10899	Eukaryotic aspartyl protease family protein | Chr2:966506-967891 REVERSE LENGTH=461 | 201606	167.226	70.1001	19.9303	5.18539	0.092735	0.273772	0.368941	0.243982	57.5342	18.2702	66.1858	34.32	0.784254	0.315687	0.962186	0.132417	0.497974	8.64927	372.157	66.8128	7.00704	1.08552	1.25958	312.653	32.8741	5.91978	175.054	158.269
	BraA02g027470.3C	AT4G03220.1	0.746859	0.944098	0.628979	0.33979	Protein with RNI-like/FBD-like domain | Chr4:1417472-1419148 FORWARD LENGTH=498 | 201606	0.585998	0.989399	1.29319	1.35172	0	0	0	0	6.32484	0	3.30068	0.0182767	0	0	0	0	0	0	5.99037	21.0448	1.12358	0	0	0.975645	0	0	8.71208	0.140547
	BraA03g012140.3C	AT5G57980.1	0.746804	0.674784	0.446027	0.126613	RNA polymerase II fifth largest subunit%2C C | Chr5:23469050-23469768 REVERSE LENGTH=210 | 201606	0.524196	0.972212	0.686663	0.470843	0.900956	0	0.258685	0.218138	0	0	2.10376	0.365828	0.545047	0.622931	1.30117	0.573053	0.448225	0.343761	2.7503	2.45077	0.387954	0.235198	0.601133	1.05474	0	0	0.22345	0.225522
	BraA01g032230.3C	AT3G62200.1	0.746371	0.607454	0.799544	0.496634	Putative endonuclease or glycosyl hydrolase | Chr3:23023437-23025671 REVERSE LENGTH=673 | 201606	0.303616	0.391423	0	0.505929	0	0	0	0	0	0	1.95139	0.0713143	0.654411	0.904158	0.74135	0.947643	0	2.044	5.90953	3.3606	3.12648	0	0.178392	2.81807	1.31406	0.297301	3.0273	0.81601
	BraA09g016480.3C	AT1G03360.1	0.746244	0.616271	0.629673	0.121274	ribosomal RNA processing 4 | Chr1:824653-826179 FORWARD LENGTH=322 | 201606	0	0	0	0	0	0	0	0	0.210106	0	0.0679993	0.0355457	0	0	0	0.263693	0	0.924908	2.05753	0.839339	0	0	0	0	0	0	0.387142	0
	BraA05g038970.3C	AT3G06435.1	0.746093	0.569039	0.821027	0.374938	Expressed protein | Chr3:1970102-1970704 REVERSE LENGTH=200 | 201606	0	0	0.489026	0.550278	0	0	0	0	0	0	0.647473	0	0	0.314793	0.073166	0	0	0	4.43426	1.20457	0.859685	0	0	0	0	0	1.57028	0
	BraA05g036200.3C	AT1G47390.1	0.745336	0.370954	0.713719	0.195107	F-box and associated interaction domains-containing protein | Chr1:17379544-17380656 FORWARD LENGTH=370 | 201606	2.08814	0.497142	0.080836	0.044429	0.189407	0.064223	0.217495	0.047466	0.378114	0	0.637601	0.329047	0	0	0	0	0	0.571693	6.15273	0.63246	0	0	0.16084	1.24149	0	0	3.59751	1.3523
	BraA06g007130.3C	AT1G10300.2	0.745249	0.594621	0.670236	0.247087	Nucleolar GTP-binding protein | Chr1:3378229-3380226 FORWARD LENGTH=658 | 201606	0.022022	0	0	0	0.095833	0.118143	0	0	0.629074	0.473241	1.42332	1.47059	0.243186	0.083972	0	0.090231	0	0.418455	2.83338	1.64111	0.203955	0	0.316796	1.45892	0	0	1.52289	0.689807
	BraA03g025850.3C	AT2G21510.3	0.745235	0.888401	0.715848	0.515773	DNAJ heat shock N-terminal domain-containing protein | Chr2:9210841-9212699 REVERSE LENGTH=346 | 201606	1.46605	1.32223	1.13901	1.90229	0.230841	0	0	0	9.96132	0	6.0499	0.357803	0.056471	0	0	0	0	4.57211	9.65312	21.2289	7.6639	0	2.38977	2.31946	0	0	6.41241	0.214384
	BraA03g044640.3C	AT5G61610.1	0.745217	0.854727	0.597264	0.28165	Oleosin family protein | Chr5:24770099-24771252 FORWARD LENGTH=294 | 201606	46.2545	143.521	143.242	65.2921	0	0	0	0	42.4111	0	132.054	2.76547	0	0	0	0	0	0.45677	166.375	409.129	14.5886	0	0	1.61444	78.3466	13.5444	212.014	72.6358
	BraA03g028760.3C	AT4G02980.1	0.745155	0.630295	0.788952	0.426793	endoplasmic reticulum auxin binding protein 1 | Chr4:1319902-1321449 REVERSE LENGTH=198 | 201606	17.133	19.8791	10.1638	7.57297	1.41796	2.0851	4.77255	5.02629	27.0103	0	17.1066	5.0397	7.20024	8.37892	3.76462	0.97561	1.84077	1.7636	33.1298	29.8134	9.57757	6.1677	4.4814	4.66441	12.0927	10.9541	34.9995	11.3504
	BraA02g043090.3C	AT5G51860.2	0.745151	0.980178	0.445163	0.173101	K-box region and MADS-box transcription factor family protein | Chr5:21081844-21084126 REVERSE LENGTH=202 | 201606	0	0	0.185205	0	0	0	0	0	0	0	0.447726	0	0.087653	0	0	0	0	0	4.778	18.1415	1.08618	0	0	0	0	0	0.745825	0
	BraA07g041300.3C	AT1G78160.2	0.745134	0.948985	0.727603	0.482062	pumilio 7 | Chr1:29407894-29410184 FORWARD LENGTH=652 | 201606	0.26887	2.95229	8.48027	28.5578	0	0	0	0	38.5757	0	28.115	0.014689	0	0	0	0	0	0.307219	71.6509	195.202	48.551	0	0	0	0	0	84.1854	0.083075
	BraA09g034750.3C	AT5G57460.1	0.74511	0.642296	0.860566	0.44118	muniscin carboxy-terminal mu-like domain protein | Chr5:23275321-23277261 FORWARD LENGTH=646 | 201606	1.26373	1.79189	0	0.650328	0	0	0	0	0	0	2.76565	0.275978	1.23249	0	0	0	0	0.643074	8.73811	5.79844	2.08505	0	0	0	0	0	9.02985	3.81903
	BraA08g003530.3C	AT3G22750.1	0.744881	0.816818	0.511796	0.188065	Protein kinase superfamily protein | Chr3:8037364-8039096 REVERSE LENGTH=378 | 201606	0.339119	0	0	0	0	0	0	0	0	0	0.385826	0.049467	0	0	0	0	0	0	0.799965	2.24894	0	0	0	0.825694	1.1356	0.119791	1.17382	0.127054
	BraA03g063840.3C	AT1G62305.1	0.74485	0.300229	0.423099	0.0430948	Core-2/I-branching beta-1%2C6-N-acetylglucosaminyltransferase family protein | Chr1:23026989-23029189 REVERSE LENGTH=378 | 201606	197.703	122.871	53.6835	21.0533	5.41958	5.41929	8.63827	11.9784	60.1428	12.6051	67.5665	11.2299	7.99705	7.57991	9.4137	6.7715	7.74145	28.1527	420.823	93.6378	13.0368	8.01158	20.7888	413.759	40.746	26.3513	103.773	45.9403
	BraA09g057030.3C	AT5G06520.1	0.744471	0.842366	0.859957	0.555906	SWAP (Suppressor-of-White-APricot)/surp domain-containing protein | Chr5:1987250-1989372 REVERSE LENGTH=679 | 201606	0.217331	0.156096	0.18637	0	0	0	0	0	1.69081	0.802145	1.66958	0.490643	0	0.149362	0.077018	0.252804	0	0.314973	2.77604	4.08103	1.47148	0	0	0	0	0	2.99549	0.208874
	BraA06g011370.3C	AT1G48900.1	0.744374	0.790825	0.776856	0.544765	Signal recognition particle%2C SRP54 subunit protein | Chr1:18084972-18087743 REVERSE LENGTH=495 | 201606	6.16323	3.72057	2.8762	4.69818	1.79816	1.88258	1.35818	3.88909	6.43998	5.35717	16.1297	10.5731	1.05657	1.19453	1.70346	0.876793	1.28408	6.46436	21.017	26.7775	15.0559	0.353474	1.90437	4.64116	2.70745	11.3789	13.8428	4.21374
	BraA01g024410.3C	AT2G01690.2	0.744215	0.537766	0.459417	0.144873	ARM repeat superfamily protein | Chr2:309144-313499 REVERSE LENGTH=744 | 201606	0.091241	0.127903	0.091405	0.145961	0	0	0	0	0.371784	0	0	0	0	0	0	0	0	0.554024	2.43494	1.50202	0.623738	0	0	2.32321	0.917922	0.124463	0	0
	BraA09g007190.3C	AT5G64840.1	0.744026	0.81296	0.431792	0.134259	general control non-repressible 5 | Chr5:25916956-25919693 REVERSE LENGTH=692 | 201606	0	0	0	0.163571	0	0	0	0	0	0	0	0.050702	0	0	0	0	0	0	0.784945	1.27761	0.173453	0	0	0.352686	0.807764	0	0	0
	BraA01g012280.3C	AT1G33020.1	0.74388	0.661561	0.753485	0.272762	F-box and associated interaction domains-containing protein | Chr1:11962746-11964832 FORWARD LENGTH=548 | 201606	0.439609	0.630537	0.371784	0.256317	0.214198	0.128748	0.475492	0.104113	0.350172	0.197575	1.54315	0.296448	1.20144	1.40836	0.665511	1.86535	0.03984	0.213548	4.93638	2.84323	0.359125	0	0.074697	0.18172	0.175944	0.389802	3.24461	0.236976
	BraA05g006650.3C	AT2G39300.4	0.743702	0.920608	0.79355	0.586855	CAP-gly domain linker | Chr2:16410109-16412869 REVERSE LENGTH=837 | 201606	3.00108	5.03509	11.198	21.2442	3.08257	3.70555	5.72863	6.70114	34.5953	7.08839	40.5689	7.03783	4.34083	4.83773	2.97018	4.78846	3.14021	4.20858	83.8248	171.373	79.4575	4.21347	6.21727	7.61696	11.6109	14.8371	71.8657	6.00729
	BraA07g018040.3C	AT2G20970.2	0.743304	0.310987	0.512305	0.10135	lipid-binding protein | Chr2:9009867-9011067 FORWARD LENGTH=348 | 201606	2.37988	0.392385	0.535984	0.158739	0.345313	0	0.151005	0.303648	0.781155	0	0.612856	0.454308	0	0	0	0.336137	0	0.405801	2.46037	0.549396	0	0	0.124974	0.720615	0	0	1.0152	0.39244
	BraA08g021510.3C	AT3G55005.1	0.743236	0.953822	0.448376	0.160174	tonneau 1b (TON1b) | Chr3:20384131-20386193 FORWARD LENGTH=257 | 201606	0	0	0	0.526499	0.14743	0.447507	0	0	0	0	1.44459	1.03008	8.19915	5.38012	7.91056	7.66386	5.38883	6.7954	30.6787	78.4219	10.8561	3.13678	4.64877	5.09981	9.74027	8.32319	3.32274	4.79492
	BraA09g018270.3C	AT1G57700.1	0.74319	0.816234	0.460001	0.0364917	Protein kinase superfamily protein | Chr1:21371051-21373860 FORWARD LENGTH=692 | 201606	3.04642	3.12623	2.34087	1.91229	3.18678	2.12851	2.57124	1.55166	4.32009	3.91508	2.30011	2.30418	5.06267	4.72937	5.58863	4.13708	4.96449	2.76972	8.86274	11.0593	2.37787	2.18332	1.93472	3.4205	4.86288	3.79326	4.13849	3.02941
	BraA07g039080.3C	AT1G75530.1	0.742914	0.448452	0.419051	0.0701339	Forkhead-associated (FHA) domain-containing protein | Chr1:28359309-28361815 FORWARD LENGTH=555 | 201606	1.31092	0.08417	0.115141	0.116873	0.33563	0	0	0	0.735494	0.442357	0.801923	0.749803	0	0	0	0	0	1.5639	2.75416	1.67227	0.130719	0	0.276775	3.2294	0	0	0.887963	0.505879
	BraA08g018580.3C	AT5G49290.9	0.74291	0.532076	0.727924	0.298053	receptor like protein 56 | Chr5:19981797-19983869 FORWARD LENGTH=690 | 201606	0	0	0.165873	0	0	0	0	0	0	0	0.115027	0.024707	0	0	0	0	0	0.385044	1.45766	0.381659	0.358242	0	0	0.189175	0	0	0.245071	0.0939813
	BraA01g015040.3C	AT1G30790.1	0.742902	0.807109	0.55911	0.242418	F-box and associated interaction domains-containing protein | Chr1:10932713-10933912 FORWARD LENGTH=399 | 201606	0.828417	1.20499	0.512219	0.621441	0.400468	0.440703	0.499107	0.329167	2.3198	0.373959	0.408693	0.160254	1.53495	1.28001	1.11899	0.857717	0.30163	0.414765	2.64096	3.62351	0.888925	0.213462	0.209167	0.447142	0.277387	0.938593	0.842911	0.284372
	BraA04g000540.3C	AT3G62860.1	0.742802	0.916091	0.462576	0.197449	alpha/beta-Hydrolases superfamily protein | Chr3:23239577-23242143 REVERSE LENGTH=348 | 201606	9.99049	26.2466	31.2986	16.5787	3.2399	1.38938	1.94573	0.450486	13.0106	3.31043	15.9678	2.20433	6.07738	4.01177	6.59797	3.90878	3.8129	1.79849	37.6261	101.113	10.9356	4.31763	1.55575	2.21966	26.088	6.11768	13.4874	4.31121
	BraA02g004440.3C	AT5G12330.4	0.742394	0.713652	0.527888	0.0822252	Lateral root primordium (LRP) protein-like protein | Chr5:3987677-3989408 REVERSE LENGTH=407 | 201606	0.729367	0.218849	0.330149	0.132828	0.545499	0.122124	0.816841	0.456517	1.58589	1.26322	0.740421	0.641975	0.526326	0.194168	0	0	0.948966	0.552292	2.35464	2.38265	0.111422	1.40723	0.234583	0.661579	0.225868	0	0.94609	0.748538
	BraA09g004710.3C	AT5G28910.2	0.742353	0.421762	0.358592	-0.0192572	alpha-(1%2C6)-fucosyltransferase | Chr5:10930633-10932575 REVERSE LENGTH=535 | 201606	25.8523	14.4586	5.88371	3.97411	2.35488	3.24378	2.08123	1.58871	10.5125	2.34334	5.84509	3.48162	4.18084	4.13994	4.51385	4.39351	2.19193	26.6243	34.0207	21.1931	3.44657	1.52517	17.8111	26.2725	12.444	3.73492	10.3135	9.86976
	BraA02g006970.3C	AT5G17320.1	0.742314	0.789292	0.5901	0.275936	homeodomain GLABROUS 9 | Chr5:5703380-5707637 REVERSE LENGTH=718 | 201606	0	0	0	0	0	0	0	0	1.08032	0	0.841954	0	0	0	0	0	0	0	1.13684	1.41848	0	0	0	0	0	0	0.101187	0
	BraA01g042450.3C	AT4G01560.1	0.742047	0.782051	0.591534	0.177516	Ribosomal RNA processing Brix domain protein | Chr4:677266-679164 REVERSE LENGTH=343 | 201606	1.7377	1.25683	0.636197	0.906084	0.451349	0.54758	0.768116	0.284696	0	0	4.50672	2.52251	4.19578	6.50413	9.91158	7.24018	0.411059	0.760936	15.8193	20.5318	0.991222	0	0.493285	3.18774	1.17714	2.0029	12.6659	9.65045
	BraA02g002370.3C	AT5G07530.2	0.741804	0.971165	0.52611	0.281336	glycine rich protein 17 | Chr5:2382629-2384495 REVERSE LENGTH=512 | 201606	2.35846	28.4122	47.6081	64.8275	0	0	0	0	46.3813	0	69.9267	0	0	0	0	0	0	0.398351	111.814	399.12	30.3894	0	0	0	0	0	67.6813	0.435536
	BraA10g001290.3C	AT1G02520.3	0.741783	0.334978	0.632145	0.1938	P-glycoprotein 11 | Chr1:524134-528745 FORWARD LENGTH=1278 | 201606	19.4772	12.7303	2.84392	2.13323	0.441609	0.452504	0.783956	2.27498	11.3926	6.49027	10.8427	5.64784	6.44903	10.1495	10.7288	6.12847	0.241087	0.168163	43.1287	9.84536	4.40422	0.209131	0.093293	24.8723	4.91225	3.52765	27.0471	18.8595
	BraA05g027720.3C	AT2G41360.1	0.741582	0.584811	0.748516	0.269683	galactose oxidase/kelch repeat protein | Chr2:17234374-17235495 FORWARD LENGTH=373 | 201606	0.144294	0	0.23086	0	0.104688	0	0	0	0.735366	0	1.529	0.75448	0	0	0	0	0	1.37368	3.78072	1.81273	0	0	0.209768	0.810514	0	0	2.66017	1.38854
	BraA07g036220.3C	AT1G71770.2	0.741528	0.882927	0.832449	0.631984	poly(A)-binding protein 5 | Chr1:26990777-26993489 REVERSE LENGTH=682 | 201606	14.9035	13.7775	28.7101	82.6149	0.364919	0	0.784245	0.089362	76.5867	2.44741	128.459	3.07256	8.39664	10.2856	8.63951	8.43329	0.585879	48.8605	223.4	409.223	204.428	0.741154	27.5578	29.254	3.67415	1.77092	218.293	7.7125
	BraA06g018650.3C	AT3G48250.1	0.741485	0.942619	0.500273	0.187429	Pentatricopeptide repeat (PPR) superfamily protein | Chr3:17870064-17871929 REVERSE LENGTH=621 | 201606	0.191399	0.277879	0.067034	0.087167	0.0945	0.039379	0.054083	0.017944	0.826573	0.133247	0.246158	0.197722	0.272464	0.343559	0.431674	0.194577	0.315785	0.105427	0.799887	2.45392	0.0726	0.052261	0.098977	0.142741	0.047464	0.123684	0.603354	0.209272
	BraA08g026410.3C	AT1G23600.1	0.741269	0.954277	0.558935	0.29677	OBP32pep protein%2C putative (Domain of unknown function DUF220) | Chr1:8361198-8362358 REVERSE LENGTH=270 | 201606	26.3841	109.299	135.887	115.515	0	0	0	0	121.384	0	196.111	1.32201	0.173549	0	0.382194	0	0.125665	1.61566	237.429	864.185	53.1907	0	0	1.05868	76.5987	11.4339	251.576	35.6773
	BraA07g024270.3C	AT3G60460.1	0.741241	0.80393	0.908574	0.654282	myb-like HTH transcriptional regulator family protein | Chr3:22342429-22343500 REVERSE LENGTH=300 | 201606	0	0	0.622245	1.40861	0	0	0	0	1.2515	0	2.86096	0	0	0	0	0	0	0	4.92839	5.45628	3.08038	0	0	0	0	0	4.14425	0
	BraA10g029330.3C	AT5G03495.1	0.741182	0.54509	0.826596	0.508295	RNA-binding (RRM/RBD/RNP motifs) family protein | Chr5:873804-875025 REVERSE LENGTH=226 | 201606	3.65418	2.74128	2.00106	2.29638	1.6617	2.64677	3.74166	4.3752	0	0	4.81167	1.38027	0.58934	0	0	0	0	0.703692	13.6937	6.12612	6.83156	0	0	3.50678	0	0	7.39046	0.444049
	BraA06g000410.3C	AT1G55770.1	0.74104	0.976488	0.490317	0.20988	Plant invertase/pectin methylesterase inhibitor superfamily protein | Chr1:20851039-20851566 REVERSE LENGTH=175 | 201606	0	0.125646	0	0	0	0	0	0	0	0	0.044078	0.00322033	0	0	0	0	0	0	0.335925	1.49543	0.086507	0	0	0	0	0	0.2723	0.0680787
	BraA04g006530.3C	AT3G52970.2	0.74091	0.945659	0.681448	0.437785	cytochrome P450%2C family 76%2C subfamily G%2C polypeptide 1 | Chr3:19641400-19643259 REVERSE LENGTH=530 | 201606	0	0	0	0.440523	0	0	0	0	0	0	0.503856	0	0	0	0	0	0	0	0.801319	2.19704	0.451734	0	0	0	0	0	0.892702	0
	BraA04g003170.3C	AT3G57650.1	0.740813	0.444538	0.529874	0.144368	lysophosphatidyl acyltransferase 2 | Chr3:21349751-21352839 FORWARD LENGTH=389 | 201606	0.843722	0.986599	0.572074	0	0	0	0	0.05937	0	0	0.374922	0.0796093	0	0	0	0	0	0.270103	1.1662	0.886144	0	0	0.129703	1.27094	0	0	1.36438	0.513698
	BraA05g002960.3C	AT2G42480.1	0.740809	0.442396	0.505965	0.0946192	MATH domain/coiled-coil protein | Chr2:17688196-17689851 REVERSE LENGTH=370 | 201606	1.39111	0.169427	0.162426	0.069193	0.289831	0	0	0	0.936613	0.38639	1.4495	0.935617	0	0	0.050921	0	0	2.98165	6.65031	2.83627	0	0	0.631018	6.4747	0	0	2.94371	1.35245
	BraA02g008550.3C	AT5G19880.1	0.740632	0.945607	0.462762	0.220223	Peroxidase superfamily protein | Chr5:6720578-6722411 REVERSE LENGTH=329 | 201606	0	0.164374	0.338232	0.32309	0	0	0	0	0	0	0	0	0	0	0	0	0	0	0.617963	1.72036	0.24697	0	0	0	0	0	0	0
	BraA07g021930.3C	AT3G54930.2	0.740213	0.886349	0.766483	0.527384	Protein phosphatase 2A regulatory B subunit family protein | Chr3:20351084-20352659 REVERSE LENGTH=497 | 201606	1.89902	1.68494	1.95978	3.69845	1.51913	1.42196	1.5298	1.2534	11.8731	5.32969	4.79223	2.25445	4.12218	3.36629	3.57186	3.07206	3.63149	4.06074	13.8041	22.5247	10.8061	2.40203	2.18297	3.6441	3.29364	3.52595	9.21406	3.92038
	BraA03g012540.3C	AT5G57150.1	0.740182	0.853651	0.673789	0.392461	basic helix-loop-helix (bHLH) DNA-binding superfamily protein | Chr5:23152361-23154872 FORWARD LENGTH=247 | 201606	0	0.749306	0.238463	0	0	0	0	0	0	0	1.27534	0.0371127	0	0	0	0	0	0	1.08398	2.61513	0.423377	0	0	0.350061	0.426445	0	1.52418	0.313891
	BraA02g041530.3C	AT5G25620.2	0.739858	0.755905	0.616319	0.210146	Flavin-binding monooxygenase family protein | Chr5:8935312-8938224 REVERSE LENGTH=434 | 201606	2.61158	4.32413	3.91814	3.03483	2.05901	3.25652	2.09358	0.973644	3.27295	4.36653	3.62177	2.1199	3.64739	3.35272	5.05965	7.23384	0.372331	0.972912	10.8668	10.7131	2.6496	0.472453	0.986469	1.24252	1.93328	1.87961	5.76763	3.17059
	BraA10g007720.3C	AT5G56500.2	0.739819	0.774049	0.688764	0.310367	TCP-1/cpn60 chaperonin family protein | Chr5:22874058-22876966 FORWARD LENGTH=597 | 201606	0.406356	0.297131	0.586915	0.619082	0	0	0	0	0	0	0.486205	0.24974	0.362632	0	0.152606	0	0	0	1.11256	1.63501	0	0	0	0	0	0	1.51483	0.325428
	BraA10g029750.3C	AT5G07520.2	0.739799	0.763325	0.574408	0.288224	glycine-rich protein 18 | Chr5:2380208-2381230 REVERSE LENGTH=226 | 201606	141.453	227.258	158.138	98.8777	0	0	0	0	79.1227	0	139.249	1.3559	0	0	0	0	0	0	159.623	398.661	16.5097	0	0	16.2628	21.4051	4.96303	240.241	69.2768
	BraA07g008290.3C	AT3G24760.2	0.739701	0.390035	0.545568	0.104643	Galactose oxidase/kelch repeat superfamily protein | Chr3:9040108-9041259 FORWARD LENGTH=383 | 201606	23.1872	14.5213	10.5663	10.26	8.55427	10.3764	11.6357	9.45951	26.4841	9.38678	13.4276	7.35296	13.2916	15.29	8.8672	11.6999	10.6174	12.0322	64.5952	17.0317	12.4194	7.01817	9.37192	18.1371	12.8986	13.4204	7.09138	8.06866
	BraA09g037160.3C	AT1G27320.1	0.739676	0.88138	0.459302	0.167127	histidine kinase 3 | Chr1:9487780-9492027 FORWARD LENGTH=1036 | 201606	0.423685	6.07146	21.9482	13.2199	0	0	0	0	13.3851	0	4.35397	0.246906	0	0	0	0	0	0.380055	25.5472	49.6185	1.18911	0	0	0	0	0.274402	0	0.230561
	BraA04g029890.3C	AT2G42480.1	0.739648	0.398322	0.599963	0.154892	MATH domain/coiled-coil protein | Chr2:17688196-17689851 REVERSE LENGTH=370 | 201606	3.48421	0.731079	0.216457	0.185235	0.745419	0.07747	0.284941	0.186557	2.37068	0	3.30276	1.91984	0	0	0	0	0	5.18821	11.9944	3.03551	0.136057	0	1.42965	7.67815	0	0	5.98163	1.45435
	BraA09g003740.3C	AT3G29075.1	0.739557	0.961995	0.643891	0.453795	glycine-rich protein | Chr3:11051645-11052629 REVERSE LENGTH=294 | 201606	0	0.321837	2.95126	8.86224	0	0	0	0	11.6608	0	19.7071	0.0735553	0.313236	0.405973	0	0	0	0.205988	40.7131	121.537	38.5253	0.137224	0.149176	0	0.286167	0	21.2098	0.341127
	BraA07g022870.3C	AT5G64930.1	0.739398	0.362231	0.678693	0.165827	CPR5 protein | Chr5:25945885-25948321 REVERSE LENGTH=564 | 201606	3.02835	0.470259	0	0.212033	0.257777	0	0	0.190632	1.12122	0	1.59975	0.911474	0.091914	0	0.097184	0	0	1.48847	10.966	0.688303	0	0	0.132249	1.33182	0	0	3.84408	1.49333
	BraA03g034820.3C	AT3G11060.1	0.739038	0.440122	0.68124	0.168481	transmembrane protein | Chr3:3466303-3466944 REVERSE LENGTH=213 | 201606	1.96904	1.4028	0.143523	0	0.191843	0	0	0	2.82725	0	3.26196	0.873552	0	0	0	0	0	0.794195	20.356	2.28743	0	0	0	0	0.846118	0	3.70284	0.417856
	BraA05g013750.3C	AT2G30690.2	0.738935	0.920786	0.729436	0.564804	lateral signaling target-like protein (Protein of unknown function%2C DUF593) | Chr2:13076229-13078595 FORWARD LENGTH=760 | 201606	0.152723	0.605823	2.42257	5.75979	0.122938	0.040327	0	0	6.58365	0	9.42035	0.0146003	0	0.344282	0.237723	0.343185	0.134969	0.0902	24.1834	52.0276	25.8115	0	0.060384	0	0.19971	0.034449	10.0894	0.008858
	BraA06g016420.3C	AT1G52950.1	0.738333	0.922565	0.414327	0.0978597	Nucleic acid-binding%2C OB-fold-like protein | Chr1:19725483-19728007 FORWARD LENGTH=566 | 201606	0	0	0	0	0	0	0	0	0	0	0.303486	0.285711	0	1.31092	0.881645	1.15314	0	1.08237	4.44973	11.3352	0.870727	1.814	1.25514	1.70668	1.24891	2.85329	1.09422	1.68288
	BraA01g043470.3C	AT3G03760.1	0.738312	0.340886	0.561726	0.16681	LOB domain-containing protein 20 | Chr3:943632-944673 FORWARD LENGTH=273 | 201606	123.496	58.2871	9.16117	1.19409	0	0	0	0	34.1482	0	58.2825	1.38854	2.41801	1.92327	1.29256	0.623968	0.22381	0.968775	229.494	69.3777	0	0.561103	1.17477	240.934	10.3963	1.68808	185.396	76.5935
	BraA01g012730.3C	AT4G22070.4	0.738149	0.919054	0.779505	0.587543	WRKY DNA-binding protein 31 | Chr4:11691381-11694234 REVERSE LENGTH=538 | 201606	0.914674	0.884256	4.83239	15.7592	0.920424	0.56439	0.353544	0.095269	14.5298	0	17.0026	3.23254	0.449947	0.218101	0.451534	3.24578	0.281732	0.284211	35.7723	76.3422	33.2308	0.716423	0.331967	0	0	0.22888	29.5047	2.16469
	BraA07g004860.3C		0.737802	0.972714	0.394397	0.116154	#N/A	0	0	0	0	0	0	0	0	0	0	0.07959	0	0	0	0	0	0	0	0.406636	1.63669	0	0	0	0	0	0	0	0
	BraA02g007130.3C	AT1G31000.1	0.737472	0.533355	0.854732	0.416713	F-box/associated interaction domain protein | Chr1:11053377-11054567 REVERSE LENGTH=365 | 201606	0.237775	0.120789	0.386287	0.510052	0	0	0	0	0	0	0.511082	0	0	0	0	0	0	0	2.51795	0.687948	0.447802	0	0	0.205284	0	0	1.57526	0.0529967
	BraA09g011240.3C	AT2G18130.1	0.737284	0.819084	0.773183	0.380597	purple acid phosphatase 11 | Chr2:7879308-7883935 REVERSE LENGTH=441 | 201606	4.7664	5.09342	0.730191	0	0	0	0	0	48.1604	0	16.7376	0.297041	0	0	0	0	0	0.276877	55.1474	91.9543	0	0	0	0	0	0	83.3087	2.29066
	BraA03g059820.3C	AT4G36020.2	0.736678	0.575373	0.632659	0.198906	cold shock domain protein 1 | Chr4:17043443-17044342 REVERSE LENGTH=265 | 201606	2.8144	1.96106	1.56747	1.31395	1.65726	1.02569	1.90792	0.410364	4.57746	4.85279	2.77884	1.23296	0.762181	0.696223	0.221719	0.853995	0.952905	1.58768	6.56552	4.50255	0.553647	0.933516	0.879813	2.32251	0.161711	0	3.97588	1.24278
	BraA09g055680.3C	AT2G21237.1	0.736191	0.774989	0.770207	0.394302	transmembrane protein | Chr2:9100684-9101184 REVERSE LENGTH=166 | 201606	0.193585	1.17529	0.942163	0	0	0	0	0	3.32562	0	3.18478	0	0	0	0	0	0	0	4.18513	5.40191	0	0	0.177352	0	0	0	4.71033	0
	BraA01g028330.3C	AT1G60500.1	0.735849	0.444758	0.773603	0.258547	Dynamin related protein 4C | Chr1:22291582-22293822 FORWARD LENGTH=669 | 201606	4.96842	5.89443	2.96104	1.94554	1.97314	2.13808	2.36459	2.26431	6.71524	4.5032	6.53651	3.55468	2.41521	3.01701	2.76767	3.30086	2.57854	2.25168	26.4419	5.66327	3.44459	1.95905	1.45535	2.74441	3.42545	2.94633	12.4422	5.58139
	BraA05g000880.3C	AT3G60960.3	0.735625	0.387939	0.534289	0.0708554	Tetratricopeptide repeat (TPR)-like superfamily protein | Chr3:22535729-22536940 FORWARD LENGTH=403 | 201606	2.75755	0.525689	0.102434	0.100652	0.444539	0.048247	0.12365	0.063458	0.345072	0.389388	1.67739	0.262072	0	0.108332	0	0.037122	0.114083	7.17231	34.2824	5.9373	0	0.154544	1.02534	22.1735	0.069352	0	8.37044	2.29686
	BraA04g015080.3C	AT1G23770.1	0.735577	0.520609	0.835596	0.337984	F-box family protein | Chr1:8405214-8406266 REVERSE LENGTH=350 | 201606	2.54888	2.915	0.977021	0.045272	0	0	0.085119	0.061095	4.81057	0	2.16424	0.119206	0.078962	0.139052	0	0	0	0.171997	13.0038	4.34463	0.081066	0	0.163408	0.750838	0	0.067261	11.5865	1.43555
	BraA03g031050.3C	AT3G02580.1	0.735084	0.828842	0.518242	0.186236	sterol 1 | Chr3:547048-548615 FORWARD LENGTH=281 | 201606	0	0	0	0.244982	0	0.116426	0	0	0	0	0.477085	0.11321	0.489467	0.365333	0.663346	0.425978	0	0	1.55856	1.81956	0.319085	0	0	0	0	0.60775	0.06928	0.117917
	BraA06g002230.3C	AT1G58160.1	0.735047	0.476788	0.739551	0.261833	jacalin lectin-like protein | Chr1:21533724-21534440 FORWARD LENGTH=131 | 201606	0	0	0	0	0	0	0	0	0	0	1.67766	0.0962633	0	0	0	0	0	0	5.54662	1.25907	0	0	0	2.31924	0	0	3.41507	0.1477
	BraA10g018120.3C	AT3G45320.1	0.735035	0.978539	0.486404	0.197503	transmembrane protein | Chr3:16631646-16632146 FORWARD LENGTH=166 | 201606	1.31588	2.59147	2.00699	0.930345	0	0.091788	0.151722	0	6.60737	0	8.40117	0.0392887	0.1892	0	0.396563	0	0	0.485717	25.0395	120.378	0.197731	0.206727	0	1.0134	0	0	26.1743	0.247713
	BraA01g002170.3C	AT4G36640.3	0.734854	0.415782	0.449597	0.0950504	Sec14p-like phosphatidylinositol transfer family protein | Chr4:17277187-17278447 REVERSE LENGTH=294 | 201606	79.8295	45.5849	19.038	8.72617	8.62122	5.76833	3.26699	1.7022	101.456	24.8007	43.5682	39.476	26.7344	20.2138	22.1666	18.1039	9.19879	6.0938	175.878	110.05	3.89388	7.86022	4.39796	244.076	47.9847	21.4734	102.428	61.1759
	BraA09g011300.3C	AT2G18193.1	0.734811	0.633114	0.429181	0.0650156	P-loop containing nucleoside triphosphate hydrolases superfamily protein | Chr2:7917621-7919184 REVERSE LENGTH=495 | 201606	1.45768	0.723412	0.524771	0.532539	1.35789	0.366881	0	0	0.339308	0	0.82101	0.874106	0.463595	0.347187	0.73391	0.49943	0.284228	3.06614	5.51105	5.7432	0.993356	0.473946	4.71974	4.97635	1.53403	1.24178	2.27395	1.56346
	BraA03g009950.3C	AT5G20980.2	0.734732	0.903233	0.713662	0.499398	methionine synthase 3 | Chr5:7124397-7128353 REVERSE LENGTH=812 | 201606	4.6156	5.03966	4.91856	7.95402	4.87546	4.31231	3.96132	2.86461	9.22248	3.42933	5.55975	2.02831	6.57484	5.21205	5.9042	5.03361	8.40405	8.4733	17.6847	28.1408	15.2456	5.62363	5.67323	4.57115	4.56735	5.11829	9.84855	2.63427
	BraA02g029210.3C	AT4G08670.1	0.734659	0.921013	0.776673	0.576802	Bifunctional inhibitor/lipid-transfer protein/seed storage 2S albumin superfamily protein | Chr4:5536765-5538210 REVERSE LENGTH=208 | 201606	2.79479	13.4155	21.9382	58.8189	0	0	0	0	99.8903	0	137.992	0.0464343	0.095584	0	0	0	0	1.37672	203.652	490.121	188.267	0	0.291608	0	4.54133	0.541167	209.533	4.51178
	BraA04g020260.3C	AT5G40170.1	0.734634	0.945826	0.430895	0.104001	receptor like protein 54 | Chr5:16065179-16067557 REVERSE LENGTH=792 | 201606	0.115683	0.171145	0.047168	0	0.215348	0.175357	0	0	0.579738	1.06143	0.270207	0.177182	0	0.348782	0.17471	0.473809	1.3986	0.2096	2.79614	7.95163	0.344698	1.49463	0.614772	0.28517	0	0.508364	0.823723	1.36934
	BraA09g061920.3C	AT1G02370.1	0.734633	0.759017	0.788645	0.510425	Tetratricopeptide repeat (TPR)-like superfamily protein | Chr1:474516-476383 FORWARD LENGTH=537 | 201606	1.1262	3.1552	1.79167	2.26112	0	0	0	0	9.21038	0	8.51461	0.101177	0.409408	0	0	0.202647	0	0.207089	10.0435	11.963	3.05458	0	0	0	0.344531	0	7.48003	0.210726
	BraA06g009030.3C	AT1G12750.7	0.734599	0.792188	0.901083	0.621718	RHOMBOID-like protein 6 | Chr1:4345100-4346688 REVERSE LENGTH=307 | 201606	0.187117	0.26997	0.973302	1.975	0.477231	0.140003	0	0	0	0	5.03161	0.0485387	0.393923	0	0	0.139226	0.582108	0	9.49781	10.3472	5.83171	0.35735	0	0	0	0	9.05082	0
	BraA08g010250.3C	AT4G15970.1	0.734547	0.52031	0.432675	0.0582562	Nucleotide-diphospho-sugar transferase family protein | Chr4:9049390-9051370 FORWARD LENGTH=358 | 201606	11.975	5.87811	1.74044	0.999351	1.57258	0.485867	1.29186	0.511607	11.6258	3.55022	13.8734	7.45099	2.14173	1.81966	2.72934	1.09009	5.77591	33.0061	54.2839	39.5275	2.32192	5.179	21.6956	62.2197	3.37315	2.72474	20.9628	8.39803
	BraA07g040870.3C	AT5G64870.1	0.734524	0.970092	0.478732	0.186409	SPFH/Band 7/PHB domain-containing membrane-associated protein family | Chr5:25929776-25931308 REVERSE LENGTH=479 | 201606	0.976304	0.560485	1.37679	0.522935	0.703878	0	0.304669	0.085303	1.34171	0	4.38895	0.928706	0.230539	0.084669	0	0.541526	0	10.4279	15.3195	65.5363	1.49708	0	0.595413	2.94464	0.122467	0	14.2076	1.49338
	BraA08g002500.3C	AT1G51650.1	0.7342	0.736319	0.931416	0.672025	ATP synthase epsilon chain | Chr1:19152680-19153641 FORWARD LENGTH=70 | 201606	1.61662	4.29174	17.4829	50.3819	1.96915	0.788067	0	0.856643	0	0	113.957	1.30702	0.958354	0.774652	1.59013	0	0.723649	0.186229	289.101	228.447	197.306	0	0.402018	0.555019	0.17518	1.98225	189.409	0.679723
	BraA02g042650.3C	AT5G23030.1	0.734101	0.971124	0.453953	0.217408	tetraspanin12 | Chr5:7726819-7727709 FORWARD LENGTH=264 | 201606	0	0	0	0	0	0	0	0	0	0	0.052218	0	0	0	0	0	0	0	0.351429	1.33325	0.172336	0	0	0	0	0	0	0
	BraA08g025880.3C	AT1G26780.2	0.73395	0.316661	0.354503	-0.0314211	myb domain protein 117 | Chr1:9271033-9272463 FORWARD LENGTH=359 | 201606	33.1469	21.1781	5.3401	1.1198	4.71407	0.673413	0.602145	0.500181	14.4494	1.58616	4.14925	3.97836	3.11268	1.49114	2.49662	2.6878	9.72428	3.61078	30.5105	12.9406	0.327377	10.8755	6.32597	14.9616	4.49109	2.79207	7.98837	4.1591
	BraA05g010230.3C	AT2G34820.1	0.733639	0.978308	0.439311	0.156176	basic helix-loop-helix (bHLH) DNA-binding superfamily protein | Chr2:14689632-14690594 FORWARD LENGTH=291 | 201606	0	0.263762	0.193641	0.14893	0	0	0	0	0	0	0.291667	0	0	0	0	0	0	0	1.28097	5.87632	0	0	0	0	0	0	0.746657	0
	BraA03g008040.3C	AT4G38870.1	0.733615	0.520411	0.629235	0.192838	F-box and associated interaction domains-containing protein | Chr4:18132583-18133863 REVERSE LENGTH=426 | 201606	0.374155	0.217376	0.121749	0.03206	0.043651	0.066396	0.111761	0.048171	0.471386	0	0.730585	0.323023	0.212764	0.254491	0.374455	0	0	0.968999	2.00542	1.20536	0	0	0.470358	1.65538	0	0.032917	1.79769	0.749988
	BraA07g035800.3C	AT1G71150.1	0.733557	0.596463	0.392517	0.0778615	cyclin-D1-binding protein | Chr1:26827189-26828515 FORWARD LENGTH=351 | 201606	0.510852	0.239112	0.271828	0.183813	0.213489	0.22587	0	0.139836	0	0	0.614055	0.784561	0.272344	0.658523	0.448062	0.06813	0.209384	1.36135	2.61688	2.99167	0.478236	0.253937	0.699725	3.87473	0	0.2764	1.08279	0.85484
	BraA05g025280.3C	AT3G21910.1	0.733427	0.601396	0.503738	0.170513	cysteine-rich repeat secretory protein%2C putative (DUF26) | Chr3:7717372-7718405 FORWARD LENGTH=278 | 201606	202.383	332.677	211.695	43.9917	0	0	0	0	82.7173	0	124.444	1.95355	0	0	0	0	0	0	245.901	302.333	3.80225	0	0	4.44347	6.39268	0.890077	166.201	44.8078
	BraA10g007480.3C	AT1G44890.1	0.733387	0.878438	0.674169	0.302643	inner membrane OXA1-like protein | Chr1:16963358-16964818 FORWARD LENGTH=281 | 201606	2.94104	3.91418	3.4485	4.57345	2.82334	2.8887	2.86899	1.8009	10.1216	8.16467	5.89523	4.26372	5.61764	7.0048	7.72804	5.2127	2.6472	7.88584	16.2531	22.8645	5.83499	0.635118	6.73559	2.80495	5.19686	5.68495	12.0741	4.20044
	BraA05g025240.3C	AT3G21910.1	0.733333	0.264415	0.625955	0.279334	cysteine-rich repeat secretory protein%2C putative (DUF26) | Chr3:7717372-7718405 FORWARD LENGTH=278 | 201606	202.929	149.826	24.7845	8.62121	0	0	0	0	99.6453	0	85.761	2.74513	0.262404	0	0.107467	0	0.113585	0	308.521	40.64	69.3428	0.701902	0.405192	183.797	9.79932	1.26134	165.891	127.198
	BraA03g017160.3C	AT1G05270.1	0.733109	0.890716	0.679818	0.42611	TraB family protein | Chr1:1531806-1534305 REVERSE LENGTH=371 | 201606	0	0	0.366772	0.865251	0	0	0	0	0	0	0.584673	0.032182	0	0	0	0	0	2.25159	3.29251	5.50742	2.15861	0	0.795084	0	0	0	1.46114	0
	BraA10g014980.3C	AT5G57090.1	0.732816	0.787457	0.738746	0.548732	Auxin efflux carrier family protein | Chr5:23100765-23104456 FORWARD LENGTH=647 | 201606	0.046675	0	0	0	0	0	0	0	0	0	0.211468	0	0	0.123353	0	0	0	0	5.51471	5.94634	5.00145	0	0	0	0	0	0	0
	BraA04g019580.3C	AT5G50220.1	0.732632	0.857526	0.765211	0.532372	F-box family protein | Chr5:20446068-20447200 REVERSE LENGTH=357 | 201606	0.822507	0.668699	0.364512	0.921598	0.145495	0	0.043104	0	2.90886	0	1.79044	0.345459	0.332266	0.1146	0.076937	0.069488	0	4.42272	5.04852	10.6385	4.41068	0	0.413822	1.94863	0	0.063477	6.01322	0.697884
	BraA02g043740.3C	AT5G62500.1	0.732629	0.809357	0.613864	0.253022	end binding protein 1B | Chr5:25092929-25095006 FORWARD LENGTH=293 | 201606	2.25959	2.35934	2.64668	2.28998	3.08775	2.49747	2.45438	1.02864	0	0	3.16261	2.02993	3.34907	1.84388	3.3708	5.44868	1.159	2.90878	8.42125	10.226	3.40931	0.952064	3.64633	1.91946	3.31869	1.49572	5.72928	2.30494
	BraA03g038490.3C	AT3G18715.1	0.732488	0.722367	0.655743	0.268894	inflorescence deficient in abscission (IDA)-like 4 | Chr3:6441067-6441348 FORWARD LENGTH=93 | 201606	1.98025	0.708523	1.10658	1.28165	2.3725	0.401005	0.631601	0	4.15203	1.28001	3.32359	1.90406	1.04112	1.29547	1.10081	0.325409	1.84624	5.944	7.68692	8.36635	1.80074	0.629548	4.41054	2.67966	1.85422	0.549814	5.91846	4.01672
	BraA07g001030.3C	AT2G19800.1	0.732125	0.94245	0.478541	0.206084	myo-inositol oxygenase 2 | Chr2:8531106-8533354 REVERSE LENGTH=317 | 201606	6.04718	149.12	332.191	204.844	2.74216	0.689648	1.25251	1.87466	53.6335	0	199.147	1.71909	0.989481	0	0.518182	1.63548	0	1.942	358.582	1149.6	21.2799	0	0	0	0.54397	0	195.612	3.55659
	BraA03g020830.3C	AT2G39300.4	0.732004	0.872553	0.851639	0.602715	CAP-gly domain linker | Chr2:16410109-16412869 REVERSE LENGTH=837 | 201606	0.384759	0.377642	1.45255	3.82883	0.826397	0.207624	0.233676	0	5.70598	2.02229	6.87405	0.421164	0.623052	0.556778	2.13861	2.56137	1.59487	0.594943	12.1401	18.9561	8.47321	2.56714	0.938426	0.6125	0.264273	0.536052	11.9272	0.823659
	BraA10g032740.3C	AT5G03250.1	0.731712	0.974699	0.602482	0.351599	Phototropic-responsive NPH3 family protein | Chr5:774591-776855 FORWARD LENGTH=592 | 201606	0	1.51329	5.91709	11.7066	0	0.043685	0	0	17.3699	0	11.7752	0.0211653	0	0	0	0.160149	0	0.166803	36.9137	146.601	20.2819	0	0.218558	0.1433	0.293623	0	44.5164	0.282546
	BraA06g016060.3C	AT5G24275.1	0.731492	0.583434	0.385218	0.0495813	En/Spm-like transposon | Chr5:8244950-8248669 REVERSE LENGTH=807 | 201606	0.032023	0	0.06902	0	0	0	0	0	0	0	0.557162	0.195956	0	0	0	0	0	0.48883	1.06584	0.885512	0	0	0.198652	1.12933	0.267508	0	0.106876	0.00722233
	BraA10g025060.3C	AT5G13825.1	0.73145	0.709064	0.465189	0.0359805	hypothetical protein | Chr5:4465099-4465969 REVERSE LENGTH=124 | 201606	0	0	0	0	0	0	0	0	0	0	0	0.0177287	0.216497	0	0	0	0	0	1.27068	1.02435	0	0	0	0	0.937697	0.118553	0	0
	BraA03g017930.3C	AT2G33880.2	0.731359	0.836074	0.695359	0.594038	homeobox-3 | Chr2:14342037-14343597 REVERSE LENGTH=388 | 201606	1.24556	1.1694	0.535308	1.43809	0.750022	0	0.150686	0.160529	1.30417	0	0.876237	0.328266	0.7704	0.43261	0.373936	0.499151	0	0	2.56668	5.07608	3.24282	0	0	0.372747	0.585713	0.402044	0.956199	0.372721
	BraA05g015490.3C	AT1G10450.2	0.731245	0.627748	0.867608	0.564171	paired amphipathic helix Sin3-like protein | Chr1:3432313-3437979 FORWARD LENGTH=1122 | 201606	2.85648	1.20573	0.914088	1.23479	0	0	0	0	3.95137	0	6.7101	0.226026	0	0.244093	0	0	0	0.182275	7.68755	6.07141	2.54776	0	0	1.2271	0	0	8.45824	0.773061
	BraA01g036710.3C	AT3G15390.1	0.731151	0.426808	0.290311	-0.0937932	silencing defective 5 | Chr3:5196689-5199531 REVERSE LENGTH=490 | 201606	15.6099	12.5684	9.06572	4.59424	8.25371	6.09504	4.82006	2.5441	14.4938	5.93379	4.96302	4.47937	10.3048	8.05272	10.7236	9.3806	11.9882	9.08809	38.0567	23.9344	2.67067	7.71991	14.231	44.4202	8.80858	4.25683	7.64364	9.41433
	BraA03g024650.3C	AT2G29940.1	0.731088	0.883001	0.655762	0.434426	pleiotropic drug resistance 3 | Chr2:12760139-12766455 FORWARD LENGTH=1426 | 201606	3.35705	4.04292	4.31702	7.54703	1.25562	0.057798	0.080604	0.136648	17.1014	0.791928	5.38427	1.18893	1.16375	0.786792	1.11725	0.929627	0	18.2029	23.4684	44.8934	16.7267	0.065228	5.47465	1.6503	6.32766	1.15768	9.42614	2.24524
	BraA05g020830.3C	AT1G44224.1	0.73086	0.224719	0.496642	0.0556963	ECA1 gametogenesis related family protein | Chr1:16821061-16821756 REVERSE LENGTH=231 | 201606	147.795	56.5467	0	0	0	0	0	0	41.9492	8.72921	32.9428	24.2025	0.804036	0	1.57101	0.112457	0.214079	6.82364	246.626	2.82371	0.223901	0.351133	0	89.9509	43.8497	7.28798	53.6369	41.1179
	BraA09g049920.3C	AT3G60040.4	0.730788	0.802646	0.690993	0.529067	F-box family protein | Chr3:22175937-22178229 REVERSE LENGTH=619 | 201606	0.607689	0.514257	0.492592	0.765291	0.265546	0.063497	0	0.074446	2.28666	0.373959	1.04343	0.513072	0.733915	0.550916	0.85118	0.921889	0.249731	1.17693	2.34498	3.79659	2.1649	0.155404	0.53477	1.51462	0.960276	0.593172	1.17487	0.683342
	BraA03g000550.3C	AT5G02140.1	0.730741	0.824113	0.626253	0.198972	Pathogenesis-related thaumatin superfamily protein | Chr5:423384-424437 FORWARD LENGTH=294 | 201606	1.73603	1.9339	3.12977	2.68768	2.01588	1.70399	4.19872	1.31304	6.83827	7.00489	4.9406	3.42343	4.32561	5.07887	6.58161	4.98731	1.95434	2.11511	12.5485	14.4801	2.06784	2.01467	1.06174	2.04535	2.6357	2.51254	7.65832	3.7012
	BraA07g038150.3C	AT1G74180.1	0.730729	0.628243	0.609177	0.256318	receptor like protein 14 | Chr1:27897197-27900908 REVERSE LENGTH=976 | 201606	0.684034	0.607626	0.548993	0.509887	0.392783	0.248971	0.564222	0.319281	0.958621	0	0.360094	0.0256773	0	0	0	0	0	0	1.05526	1.09628	0.043108	0	0	0.169094	0.04446	0	0.828648	0.072451
	BraA10g019650.3C	AT5G20980.2	0.730336	0.852572	0.803679	0.578932	methionine synthase 3 | Chr5:7124397-7128353 REVERSE LENGTH=812 | 201606	1.30098	1.1388	1.44666	1.71343	1.27314	0.825715	1.01671	0.549527	3.69062	2.18223	2.11043	0.833777	1.6664	1.6825	1.5584	1.55419	1.67676	2.40912	5.12647	6.89021	4.33866	1.26379	1.16982	1.12657	1.21148	1.07906	3.16883	1.56687
	BraA01g011730.3C	AT3G26010.1	0.730212	0.515597	0.856924	0.448363	Galactose oxidase/kelch repeat superfamily protein | Chr3:9511901-9513145 FORWARD LENGTH=414 | 201606	0.491605	0.116307	0.110656	0.078614	0.154885	0	0	0	0.669038	0	0.785393	0.277385	0	0	0	0	0	0.934226	2.38802	0.844667	0.613226	0	0.140617	0.545296	0	0	1.79535	0.445946
	BraA07g025460.3C	AT1G79800.1	0.730151	0.974596	0.437895	0.160117	early nodulin-like protein 7 | Chr1:30018549-30019217 FORWARD LENGTH=192 | 201606	5.97417	8.89057	4.39474	3.24133	0	0	0	0	6.29714	0	11.7792	0.880897	0	0	0	0.144669	0	5.60879	49.7902	257.405	0.484257	0	2.81757	4.39312	3.81511	0.35802	38.4402	1.53473
	BraA07g037860.3C	AT1G73850.2	0.729863	0.701823	0.441577	0.176154	DNA ligase (DUF1666) | Chr1:27767375-27770386 FORWARD LENGTH=635 | 201606	8.23964	7.15155	6.79729	9.19735	5.09156	4.91454	6.0226	4.13403	12.6378	7.93717	7.78045	6.79785	5.17173	3.69819	5.63678	6.05848	6.2905	8.97365	16.238	23.512	8.84048	6.01642	9.59497	18.1654	15.0145	13.0822	9.85308	11.0462
	BraA03g017170.3C	AT2G32360.1	0.729853	0.716419	0.503174	0.2088	Ubiquitin-like superfamily protein | Chr2:13737019-13737546 REVERSE LENGTH=175 | 201606	6.97129	2.96926	2.48653	3.09747	0	0	0	0	1.27698	0.960653	5.52078	1.85263	0	0	0	0	0	23.9505	27.1916	30.9574	10.2249	0.148022	17.2413	10.264	0.085549	0	3.34771	1.14134
	BraA08g031410.3C	AT1G11755.1	0.729848	0.278413	0.517443	0.0887814	Undecaprenyl pyrophosphate synthetase family protein | Chr1:3969987-3971488 REVERSE LENGTH=254 | 201606	58.592	44.3041	25.4157	15.3924	6.50651	5.65361	9.41973	7.58269	32.8867	11.2212	31.8269	14.8443	10.5539	10.5925	14.2016	9.50594	16.3988	16.3263	119.33	26.1957	5.31576	10.078	16.1297	97.9426	30.2682	9.97629	68.0742	49.7606
	BraA07g016960.3C	AT5G66980.1	0.729835	0.443329	0.430673	0.0266218	AP2/B3-like transcriptional factor family protein | Chr5:26741563-26742826 FORWARD LENGTH=334 | 201606	0.301274	0	0	0.159684	0.261675	0	0	0	0	0	0.370065	0.586226	0	0	0	0	0	0.848276	1.90291	0.770395	0	0	0	1.52002	0	0	0.343449	0.456837
	BraA09g038460.3C	AT1G26610.1	0.729724	0.838676	0.833445	0.518225	C2H2-like zinc finger protein | Chr1:9193735-9195102 FORWARD LENGTH=455 | 201606	1.40621	1.94431	1.76669	1.89288	0.236445	0.177473	0.399947	0.443055	4.71809	2.28172	4.27838	0.92723	1.8823	1.69203	1.97341	1.64481	1.45303	0.952788	7.61558	12.5479	3.93196	0.517578	1.17119	1.0615	1.2411	1.25273	10.9265	2.2598
	BraA10g026920.3C	AT5G25400.1	0.7293	0.839006	0.650311	0.368223	Nucleotide-sugar transporter family protein | Chr5:8823283-8824332 FORWARD LENGTH=349 | 201606	47.1629	42.7938	43.7173	54.5821	37.3142	39.3303	50.3801	45.7748	62.3488	31.3436	44.8685	25.1477	53.0245	50.6296	47.5749	68.2939	23.2699	40.2373	88.1158	125.251	57.5726	20.3778	28.1453	30.2141	46.0792	37.9543	70.1314	59.0527
	BraA04g009820.3C	AT5G36100.1	0.729283	0.574724	0.422012	0.0413805	transmembrane protein | Chr5:14191711-14193654 REVERSE LENGTH=295 | 201606	4.44636	4.18164	4.00933	4.6608	5.6793	5.01757	1.30881	2.04542	5.92763	8.92846	2.21862	3.47653	4.09529	2.92599	3.75306	7.03317	4.08416	3.82856	19.8289	13.8066	5.38938	2.09475	4.46976	14.1888	8.48656	9.11428	3.11774	1.8872
	BraA08g021740.3C	AT4G37900.2	0.72903	0.261335	0.53612	0.122996	hypothetical protein (duplicated DUF1399) | Chr4:17821737-17824445 REVERSE LENGTH=787 | 201606	1058.63	762.647	117.848	2.07938	0.079156	0	0	0	295.113	1.22621	331.765	11.5246	1.22115	0.261677	3.55235	1.22812	0.246047	0.614313	1303.62	195.043	0.191899	1.14342	1.44102	490.776	270.073	41.4686	731.061	548.702
	BraA10g029740.3C	AT5G07572.1	0.728852	0.898811	0.499404	0.290057	hypothetical protein | Chr5:2396913-2397263 FORWARD LENGTH=116 | 201606	1413.69	3044.9	2483.77	2530.68	0	0	0	0	1809.1	0	2481.5	20.8805	3.25461	1.43632	4.69791	0.760799	1.39617	16.4765	2831.92	10616.3	1198.78	0.582168	1.96235	179.417	1656.42	267.506	2213.53	675.598
	BraA09g007120.3C	AT1G23690.1	0.72854	0.828625	0.70411	0.365216	hypothetical protein (Domain of unknown function DUF220) | Chr1:8377433-8378634 REVERSE LENGTH=273 | 201606	54.179	173.335	150.446	97.7003	0	0	0	0	110.214	0	250.211	0.842421	0.190705	0.421356	0.241838	0	0	125.437	303.229	603.333	33.6697	0.613245	62.0545	9.33996	60.3452	7.82414	472.899	75.8103
	BraA04g029040.3C	AT2G41020.1	0.728423	0.251942	0.558401	0.102065	WW domain-containing protein | Chr2:17117425-17120901 FORWARD LENGTH=463 | 201606	325.943	175.291	60.2827	53.5761	13.0597	18.0092	42.1236	47.2956	51.8643	13.9411	130.978	21.5715	15.6902	15.1469	13.4326	10.6119	21.6361	18.9683	726.454	42.7476	12.7008	16.4834	15.0309	352.725	106.683	26.3399	319.342	288.01
	BraA01g001480.3C	AT4G37420.1	0.728358	0.942086	0.69358	0.519537	glycosyltransferase family protein (DUF23) | Chr4:17593123-17594889 FORWARD LENGTH=588 | 201606	0	0.136437	0.167196	0.910812	0	0	0	0	3.22551	0	2.29563	0.00972833	0.028715	0	0	0	0	0	5.28446	15.0509	5.78939	0	0.049813	0	0	0	3.25787	0
	BraA04g002070.3C	AT3G60100.2	0.728264	0.639902	0.927655	0.631465	citrate synthase 5 | Chr3:22192888-22196246 FORWARD LENGTH=469 | 201606	3.81357	5.04728	6.84326	14.0439	0	0	0	0	0	0	45.1084	5.70923	1.45304	0.558737	1.63595	1.11687	0	0.81586	92.8005	50.7412	49.0177	0	0.314172	9.61158	1.313	0	62.7274	3.21762
	BraA07g004570.3C	AT2G16250.1	0.728176	0.876289	0.403234	0.00734575	Leucine-rich repeat protein kinase family protein | Chr2:7039682-7042933 REVERSE LENGTH=915 | 201606	8.34176	9.87137	9.77207	12.1196	9.15393	8.33606	9.30789	9.6867	7.87266	8.53073	5.71157	4.95481	8.34048	7.40739	8.69044	7.27131	7.70277	8.58638	15.4458	22.2324	5.93878	8.1402	8.70388	6.00492	8.977	8.76938	9.80848	8.86241
	BraA04g019430.3C	AT5G45920.4	0.72807	0.968071	0.413083	0.156573	SGNH hydrolase-type esterase superfamily protein | Chr5:18622822-18624677 FORWARD LENGTH=241 | 201606	1.04403	0.482743	1.12593	0.649185	1.80374	0.763332	0	0	0	0	0.932646	0.242298	0	0	0.398682	0.547793	0.654245	0	5.26459	22.4079	1.29422	0	0.188023	0	0	0	1.07434	0.106272
	BraA02g037270.3C	AT2G33560.1	0.728014	0.79118	0.514813	0.180798	BUB1-related (BUB1: budding uninhibited by benzymidazol 1) | Chr2:14213810-14215918 REVERSE LENGTH=395 | 201606	0	0	0	0.199692	0	0	0	0	0	0	0.432548	2.37643	0	0	0	0	0	0.414546	2.1635	3.22179	0.451001	0	0.216941	1.02174	0.404887	0.164767	0.855798	0.231117
	BraA06g031950.3C	AT5G24600.1	0.727983	0.79248	0.814577	0.478477	TRP-like ion channel protein (Protein of unknown function%2C DUF599) | Chr5:8421790-8423342 REVERSE LENGTH=248 | 201606	4.16764	4.02071	3.58715	3.88255	2.5501	1.41245	2.70489	1.75174	8.39566	0.971434	6.05213	1.52353	0.885885	0.596579	1.32372	2.05182	0.497267	1.03851	12.4047	20.577	4.81047	0	1.22013	1.21374	1.47396	2.48914	20.6866	5.69303
	BraA10g032290.3C	AT5G04010.1	0.727579	0.803712	0.855077	0.551929	F-box family protein | Chr5:1080205-1081068 REVERSE LENGTH=287 | 201606	0	0.072672	0.264566	0.505122	0	0.124707	0	0	0	0	2.43606	0.707665	0.03629	0.164513	0	0	0.185924	0	3.5223	4.5141	1.75191	0.265141	0	0.140383	0.109336	0.050279	4.03464	0.417292
	BraA09g006060.3C	AT5G24710.1	0.727259	0.894537	0.640912	0.380273	Transducin/WD40 repeat-like superfamily protein | Chr5:8459148-8467920 REVERSE LENGTH=1377 | 201606	4.06662	4.32538	4.68076	6.86946	3.85324	3.22261	4.16152	4.21859	5.33673	3.71946	5.9601	2.53489	3.20645	3.42724	4.22336	3.64652	3.41602	10.6112	13.2915	27.2934	9.80217	3.40442	10.8023	7.84216	3.68839	5.60194	13.72	5.62714
	BraA10g029860.3C	AT5G07360.3	0.727032	0.963969	0.645558	0.398771	Amidase family protein | Chr5:2326925-2330011 REVERSE LENGTH=659 | 201606	0.0636	0	0.227234	0.734879	0.071809	0	0	0.48851	1.44177	0	1.27198	0.18053	0.540101	0.269274	0.17199	0.616156	0	0	2.49882	8.12226	1.51617	0	0	0	0.29258	0.53284	2.86586	0.270382
	BraA07g018700.3C	AT2G28320.1	0.726978	0.794837	0.531188	0.199832	Pleckstrin homology (PH) and lipid-binding START domains-containing protein | Chr2:12095161-12099424 FORWARD LENGTH=737 | 201606	17.9082	19.7655	17.1095	19.5257	13.5767	13.0685	13.1026	11.0122	18.9535	17.094	20.7822	19.8348	17.9987	20.4062	22.2207	21.6069	17.2177	29.7867	38.8265	50.9475	21.2908	13.5873	14.3255	20.3308	35.1272	21.7745	26.8405	27.3266
	BraA02g037880.3C	AT3G27710.1	0.726934	0.705283	0.698204	0.472631	RING/U-box superfamily protein | Chr3:10269304-10270917 FORWARD LENGTH=537 | 201606	0.287976	0.116998	0.172632	0.225622	0.350226	0	0.053421	0.050502	1.21398	0	0.951392	0.352056	0.085859	0.046014	0.058458	0.116085	0	0.660935	1.31518	1.80364	0.781063	0.225293	0.681422	1.28764	0	0.068427	1.09059	0.255277
	BraA04g014490.3C	AT3G21000.1	0.72644	0.393974	0.429795	0.0253527	Gag-Pol-related retrotransposon family protein | Chr3:7363921-7365138 FORWARD LENGTH=405 | 201606	3.24179	1.02564	0.539173	0.191571	1.61212	0.396617	0.728348	0.542408	1.61558	1.41793	2.96676	3.67789	0.700289	0.812926	0.826011	0.701098	1.50168	2.65495	16.8764	6.10865	0.200833	0.874403	1.63574	17.4354	0.483436	0.319274	4.60007	2.73523
	BraA10g027590.3C	AT5G10280.1	0.726367	0.902324	0.676838	0.439256	myb domain protein 92 | Chr5:3232776-3233956 FORWARD LENGTH=334 | 201606	1.7889	1.63399	1.41552	2.45305	1.07445	0.115176	0.505231	0	4.36105	0	1.50908	0.234231	0.214505	0	0.345205	0	0	0.471065	4.43909	15.7114	3.55577	0.144187	0	0.45955	1.20439	0.562487	7.84991	3.65584
	BraA04g008970.3C	AT4G38090.1	0.726189	0.83317	0.343664	0.112037	ribosomal protein S5 domain protein | Chr4:17883757-17884702 REVERSE LENGTH=234 | 201606	26.3602	32.8263	36.4949	47.5196	18.8248	20.3885	27.7226	26.9281	19.339	18.5605	37.3894	27.1016	24.6925	25.042	22.2787	20.6731	20.462	25.3471	53.3612	91.2024	26.2373	18.885	22.2922	39.3575	41.8863	37.4122	20.1913	24.5898
	BraA08g018460.3C	AT1G01670.2	0.726044	0.975968	0.437208	0.173572	RING/U-box superfamily protein | Chr1:242943-245163 REVERSE LENGTH=365 | 201606	0.220847	0.123265	0.30996	0.180193	0.366355	0	0	0	0	0	0.51622	0.129338	0	0	0.240662	0.370725	0.162984	0.073146	3.2691	15.1208	0.718524	0.127549	0	0	0	0	1.46246	0.310965
	BraA04g005230.3C	AT3G62210.1	0.725677	0.858466	0.843676	0.609573	Putative endonuclease or glycosyl hydrolase | Chr3:23026910-23028113 REVERSE LENGTH=279 | 201606	0.42379	1.07925	1.60112	3.23835	0.41606	0.43592	1.99498	0.886917	10.6598	3.09599	8.62067	1.03713	4.52614	5.41494	3.96006	3.30165	0	0.60395	17.8929	25.6191	13.4302	0	0.372178	0.529417	1.39156	1.21855	13.3039	1.02289
	BraA03g061270.3C	AT4G39890.1	0.725605	0.944309	0.612232	0.418982	RAB GTPase homolog H1C | Chr4:18506112-18507459 FORWARD LENGTH=214 | 201606	1.67468	0.864278	1.50729	2.39017	1.40283	0	0	0	0	0	10.0788	2.37632	1.06025	1.53898	3.60837	6.49345	5.87164	3.83051	20.4685	56.5952	20.1357	3.61171	4.8092	4.29105	2.67283	3.00616	11.3274	0.759778
	BraA09g017110.3C	AT1G23790.1	0.725463	0.561587	0.650269	0.206741	dicer-like protein (DUF936) | Chr1:8410099-8411917 FORWARD LENGTH=518 | 201606	0.047901	0	0	0	0	0	0	0	1.75519	0	0.279045	0	0	0	0	0	0	0.648288	3.22283	1.17607	0.170275	0	0	0.182169	0.852839	0	0.355853	0
	BraA07g005140.3C	AT2G15770.1	0.725392	0.403007	0.714097	0.187552	Cupredoxin superfamily protein | Chr2:6871257-6872245 REVERSE LENGTH=301 | 201606	4.1472	0.589974	0.336451	0.198973	0.345109	0.320595	0.552821	0.46689	2.0022	1.13779	2.84754	1.71232	0	0.512204	0.432483	0	0.219984	2.14678	19.0296	1.96351	0.291548	0	0.262532	0.156975	0.476816	0.378968	7.22142	3.20244
	BraA09g036030.3C	AT1G29010.1	0.725094	0.978866	0.460437	0.205572	verprolin | Chr1:10117715-10118973 FORWARD LENGTH=300 | 201606	0	0.498499	0.900842	2.50872	0	0	0.146158	0	0	0	2.84928	0.074041	0	0	0	0	0	0.149745	14.1966	66.166	4.06852	0	0	0	0	0	7.70597	0.043549
	BraA03g048770.3C	AT4G19380.2	0.724899	0.827786	0.433735	0.175938	Long-chain fatty alcohol dehydrogenase family protein | Chr4:10568427-10572414 REVERSE LENGTH=768 | 201606	21.523	24.0838	31.4814	29.884	13.3362	18.8409	20.6727	35.1303	44.2725	13.2323	33.0061	18.5264	14.5329	14.83	15.7026	19.4616	10.6058	23.3532	65.5816	119.348	28.6092	3.93827	17.2574	40.5109	67.8685	43.0587	21.7039	23.9883
	BraA09g021670.3C	AT1G77800.7	0.724633	0.764839	0.841333	0.665535	PHD finger family protein | Chr1:29253800-29259889 FORWARD LENGTH=1295 | 201606	0	0	0	0	0	0	0	0	0	0	0.614812	0	0	0.133724	0.299751	0	0	0	1.31746	1.40645	1.257	0	0	0.249476	0	0	0.56063	0
	BraA05g013680.3C	AT2G30930.1	0.724389	0.844471	0.520992	0.243768	hypothetical protein | Chr2:13162458-13163156 FORWARD LENGTH=164 | 201606	0	0	0	0.618774	0	0.100464	0.332164	0.428896	0	0	0.166398	0.042951	0	0.090605	0	0	0	0	1.2014	1.6344	0.426346	0	0.377232	0	0	0.38476	0	0.195291
	BraA09g039920.3C	AT1G23230.3	0.724368	0.751708	0.252667	-0.114107	mediator of RNA polymerase II transcription subunit | Chr1:8244481-8251741 FORWARD LENGTH=1596 | 201606	16.1316	18.4062	17.281	14.6125	13.7559	12.3992	14.1869	10.7551	11.5077	11.205	6.44644	5.80525	12.8416	12.8126	12.5429	10.782	13.7024	16.8185	20.8954	30.7739	8.26457	12.7195	10.3255	15.8311	10.2215	11.4025	12.1758	10.2116
	BraA04g001230.3C	AT3G61380.3	0.724081	0.937978	0.519085	0.18624	Phosphatidylinositol N-acetyglucosaminlytransferase subunit P-like protein | Chr3:22708769-22711279 REVERSE LENGTH=718 | 201606	0.986701	0.845209	1.43773	2.2584	1.86727	1.2888	1.35446	1.28586	2.05057	1.22317	1.61024	1.52691	0.851189	0.729956	0.870607	0.414738	1.71324	1.16669	5.45106	11.1553	1.58966	3.63149	3.61429	0.601595	1.36297	1.5401	3.13417	1.30901
	BraA09g024070.3C	AT2G03667.2	0.723893	0.963775	0.497968	0.287217	Asparagine synthase family protein | Chr2:1114179-1117127 FORWARD LENGTH=597 | 201606	1.46747	1.13773	1.09648	1.32787	1.32896	0.993627	1.1227	0.734428	3.05958	0	2.78839	0.999937	0.3075	0.354993	0.336121	0	0	0	4.81677	22.0093	3.38914	0.398639	0	0.32645	0.75326	0.245831	2.93012	1.87584
	BraA02g040740.3C	AT5G27450.3	0.72383	0.492373	0.344294	0.0914734	mevalonate kinase | Chr5:9691051-9692975 FORWARD LENGTH=378 | 201606	9.19877	12.8218	7.03648	3.07946	0.679253	0.710781	0.865841	0.697531	7.64286	2.8558	5.09452	4.74105	2.94218	2.92422	2.51904	3.17424	2.68701	3.52957	10.5292	14.9076	3.046	2.87426	2.43262	19.3823	1.24342	1.75692	7.15637	7.45833
	BraA05g007940.3C	AT2G37610.1	0.72374	0.822101	0.89156	0.6506	hypothetical protein | Chr2:15776869-15777673 REVERSE LENGTH=161 | 201606	0.350479	0.638954	1.24945	3.63509	0.556118	0.318047	1.25636	0.867942	8.87143	0.788394	7.26955	1.29004	1.10926	1.16819	0.864052	1.09686	0	0.225156	13.114	17.2284	8.98615	0	0	0.236091	0.731474	0.70662	11.9095	0.572028
	BraA06g000690.3C	AT1G55210.2	0.723675	0.829319	0.550235	0.245154	Disease resistance-responsive (dirigent-like protein) family protein | Chr1:20598057-20598620 REVERSE LENGTH=187 | 201606	5.0916	10.3396	8.93453	3.75464	1.13873	2.34095	1.88445	0.252832	25.9306	4.28954	16.4178	3.24617	5.91078	5.7856	4.37542	3.05595	0.091585	1.82021	18.8142	47.4072	0.796945	0.295427	2.96117	11.1575	17.454	6.05375	22.1814	9.39216
	BraA09g062250.3C	AT3G49870.2	0.723473	0.603837	0.795347	0.330095	ADP-ribosylation factor-like A1C | Chr3:18492674-18493518 REVERSE LENGTH=165 | 201606	0.207201	0	0.485606	0.305549	0	0	0	0	0	0	2.94898	0.979073	0	0	0.159511	0	0	0	5.791	2.6714	0	0	0	0	0.289759	0	4.45698	0.90534
	BraA07g040660.3C	AT1G77210.2	0.72325	0.303721	0.575718	0.159568	sugar transporter 14 | Chr1:29009036-29010980 REVERSE LENGTH=504 | 201606	189.309	186.357	27.1129	2.62848	0.591558	1.52523	1.73571	2.31288	65.3115	1.51348	77.5971	5.27616	0	0.715036	0	0.28857	0.622341	5.46236	253.62	58.813	1.92189	1.0718	7.50382	91.9382	73.3252	13.6749	181.009	93.4825
	BraA04g002300.3C	AT1G75910.1	0.723185	0.807966	0.571323	0.280656	extracellular lipase 4 | Chr1:28501511-28503096 FORWARD LENGTH=343 | 201606	54.3446	225.218	201.988	111.719	0	0	0	0	96.3047	0	143.567	0.837749	0	0	0	0	0	0.877938	199.815	428.793	15.2032	0	0	0	0	0	191.66	2.63875
	BraA07g030770.3C	AT1G68460.1	0.722995	0.341753	0.461883	0.0433029	isopentenyltransferase 1 | Chr1:25668976-25670049 REVERSE LENGTH=357 | 201606	3.19831	2.22967	1.84553	0.837328	0.056067	0.161792	0.126723	0.134525	2.68166	0	2.13869	0.271877	0.15138	0	0	0	0	0.458651	31.4813	4.26827	0.045585	0	0	22.6564	0.084542	0	2.15897	0.371241
	BraA01g034850.3C	AT3G17820.1	0.722806	0.852136	0.860141	0.654398	glutamine synthetase 1.3 | Chr3:6097503-6099408 FORWARD LENGTH=354 | 201606	9.687	10.9119	15.2405	33.7058	6.42557	6.41953	6.45064	6.14269	71.7102	33.0724	84.52	16.4876	15.086	16.8852	18.1778	16.4399	2.8769	6.45897	128.613	193.241	108.705	2.71543	2.24376	4.87732	12.9036	16.8543	105.64	7.30289
	BraA04g025170.3C	AT2G35580.1	0.722763	0.366604	0.405483	-0.00418343	Serine protease inhibitor (SERPIN) family protein | Chr2:14933828-14935482 REVERSE LENGTH=374 | 201606	0.249179	0.073124	0	0	0	0	0	0	0	0	0.0515297	0.214389	0	0	0	0	0	0.241181	1.83458	0.438775	0	0	0.161261	1.58934	0	0	0.132669	0.152523
	BraA03g050070.3C	AT4G22180.1	0.722387	0.304463	0.332981	-0.0172104	F-box protein (DUF295) | Chr4:11738574-11739782 FORWARD LENGTH=402 | 201606	0.739113	0.129077	0	0	0	0	0	0	0	0	0.022333	0	0	0	0	0	0	0	1.45393	0.363283	0	0	0	1.60208	0	0	0.0684633	0
	BraA10g004880.3C	AT1G06170.2	0.722293	0.563119	0.412745	0.139788	basic helix-loop-helix (bHLH) DNA-binding superfamily protein | Chr1:1885146-1886564 REVERSE LENGTH=420 | 201606	49.9726	67.2391	53.7901	39.841	1.06201	0.668791	0.423308	0.242514	60.8163	1.87417	51.0055	6.19987	0	0.1322	0	0	0	96.9062	111.731	146.486	13.7434	1.05318	49.5834	180.872	12.4782	2.51399	70.4247	24.8724
	BraA04g011070.3C	AT5G38450.1	0.721987	0.807066	0.576702	0.291894	cytochrome P450%2C family 735%2C subfamily A%2C polypeptide 1 | Chr5:15394000-15397233 REVERSE LENGTH=518 | 201606	3.25707	5.2934	5.25503	2.34212	0	0	0	0	3.89566	0	4.38852	0.028228	0	0.111457	0.224366	0	0	0	8.42601	17.4117	2.67794	0	0	0	10.7282	2.15379	7.26523	2.16638
	BraA07g016250.3C	AT1G19510.1	0.721856	0.733716	0.895565	0.518081	RAD-like 5 | Chr1:6756483-6757290 REVERSE LENGTH=100 | 201606	0.482508	0.809071	3.5736	2.33573	0	0.124591	0	0.634822	9.9988	1.76295	11.5883	1.61116	0	1.02342	0.221047	0	0.27812	0.610259	23.2693	21.0907	6.01532	0	0.04901	0.118274	0.903187	2.94077	26.358	1.33711
	BraA01g022320.3C	AT3G51590.1	0.721265	0.557814	0.410355	0.0846245	lipid transfer protein 12 | Chr3:19135828-19136654 REVERSE LENGTH=119 | 201606	11350.8	14935.5	7785.07	625.658	0.548552	0	0	0	6097.94	80.7682	6720.95	240.344	22.9338	5.8295	84.6277	4.42932	6.1306	71.6616	13545.6	17181.3	2.97341	16.3924	36.2306	6301.4	17170.3	2676.57	7857.87	4863.06
	BraA03g045900.3C	AT3G52160.1	0.721245	0.223473	0.474993	0.0459309	3-ketoacyl-CoA synthase 15 | Chr3:19345069-19346591 REVERSE LENGTH=451 | 201606	665.529	294.844	13.5158	0.261545	0.498083	0.224724	0.117921	0	153.82	4.44356	136.86	15.493	1.93622	1.34015	2.1497	0.805372	1.14176	61.5698	1584.73	23.6935	0.299187	2.14707	38.5665	1040.27	78.6673	12.5474	385.324	417.185
	BraA05g037170.3C	AT3G09220.1	0.721202	0.955872	0.384311	0.0996147	laccase 7 | Chr3:2827434-2830477 REVERSE LENGTH=567 | 201606	0.102717	0.403729	0.190749	0.322606	0.19622	0.305098	0.262538	0.42977	0	0	0.237074	0.100144	0.10633	0	0.108286	0	0.284937	0.167975	1.12762	3.64354	0.158659	0.231373	0.215704	0	0	0.332019	0.138424	0.0891933
	BraA02g039980.3C	AT5G49070.1	0.721034	0.230863	0.503713	0.0616666	3-ketoacyl-CoA synthase 21 | Chr5:19888751-19890145 REVERSE LENGTH=464 | 201606	22.3063	16.4407	1.11068	0.018237	0	0	0	0	7.05753	0.260211	4.17169	0.416219	0.056507	0	0.100106	0	0.034901	0	41.1476	2.30516	0.130625	0.306257	0.18268	18.3098	12.7277	3.1676	14.58	15.4768
	BraA10g005960.3C	AT1G07290.1	0.721024	0.826947	0.751281	0.345464	golgi nucleotide sugar transporter 2 | Chr1:2242284-2244428 REVERSE LENGTH=354 | 201606	0	0	0.150367	0.072598	0	0	0	0	0	0	1.44065	0	0	0	0	0	0	0	5.00965	8.71319	0	0	0.118145	0	0	0	8.66123	0.0443373
	BraA06g022130.3C	AT4G30890.3	0.720984	0.823817	0.568632	0.377218	ubiquitin-specific protease 24 | Chr4:15036383-15038825 REVERSE LENGTH=551 | 201606	0	0	0	0.963274	0	0	0	0	0	0	0.869421	0	0	0	0	0	0	0	1.23272	1.75114	0.45723	0	0	0	0	0	0	0
	BraA02g036210.3C	AT2G03850.1	0.720936	0.433797	0.533285	0.18573	Late embryogenesis abundant protein (LEA) family protein | Chr2:1175653-1176597 FORWARD LENGTH=191 | 201606	2114.51	3365.11	2121.14	790.359	1.04379	1.33206	0.806756	0	1045.34	31.682	1748.38	50.2511	5.07786	1.76357	7.31261	4.22514	0.799624	23.2511	3194.48	1917.08	57.1563	2.87213	9.71561	1330.52	747.558	118.929	2201.25	765.347
	BraA05g041270.3C	AT3G02610.2	0.720903	0.267979	0.506179	0.061237	plant stearoyl-acyl-carrier desaturase family protein | Chr3:555665-557458 FORWARD LENGTH=413 | 201606	13.0674	0.591274	0	0	0.202769	0	0	0.158136	8.74461	0	0.924863	0.464807	0.341488	0.247605	0.515284	1.95063	0	0	34.2007	0.2043	0	0	0.111722	12.2149	0.645571	0.120926	2.17186	0.728867
	BraA09g047770.3C	AT2G45530.1	0.720823	0.472037	0.561919	0.122725	RING/U-box superfamily protein | Chr2:18756604-18757326 FORWARD LENGTH=240 | 201606	57.455	67.8372	50.1323	22.0086	36.9106	36.8504	26.9133	24.2943	17.8972	15.4205	44.6382	32.2191	39.9986	41.4134	34.4962	41.335	23.7056	21.676	89.8559	66.531	22.5594	19.2185	12.7718	58.3602	43.7105	31.9233	91.7381	54.1243
	BraA07g022990.3C	AT3G57660.2	0.720817	0.339241	0.520948	0.0782601	nuclear RNA polymerase A1 | Chr3:21353746-21362814 FORWARD LENGTH=1657 | 201606	0.202178	0.032802	0	0	0	0	0	0	0	0	0.171443	0.044417	0.067963	0	0.04334	0	0	0.107669	1.54601	0.230882	0	0	0.135841	1.15698	0	0	0.495265	0.407642
	BraA07g007930.3C	AT3G25160.1	0.720452	0.907503	0.783237	0.606296	ER lumen protein retaining receptor family protein | Chr3:9160337-9162023 REVERSE LENGTH=272 | 201606	0.333186	0.675179	0.973797	2.05641	0	0	0	0	3.16183	0	3.66719	0	0	1.1779	0	0.155545	0	0	6.18915	15.4299	6.88205	0	0	0.38153	0.472218	0	6.88036	0.064559
	BraA02g010240.3C	AT5G60640.1	0.720361	0.2549	0.510258	0.0569288	PDI-like 1-4 | Chr5:24371141-24373993 REVERSE LENGTH=597 | 201606	115.465	38.5039	10.3315	9.55675	7.06926	7.10934	4.95524	5.14373	30.7168	10.323	38.6741	14.2927	8.71923	8.85938	9.5683	7.27151	9.97163	30.2357	346.041	18.714	3.70619	8.07172	23.2965	214.779	38.2193	14.1688	106.651	105.185
	BraA01g019600.3C	AT4G16980.1	0.720322	0.805472	0.365048	0.129927	arabinogalactan-protein family | Chr4:9557087-9557581 FORWARD LENGTH=164 | 201606	54.9001	45.6001	45.1184	36.1637	10.0425	12.315	24.1762	19.5397	52.0984	27.6583	45.4258	12.0597	3.77844	5.32085	3.21664	4.31428	17.0975	19.3712	45.5066	142.374	11.2561	15.7648	14.3338	33.5343	60.0381	26.0453	33.6011	19.3646
	BraA03g040690.3C	AT3G23060.1	0.720003	0.849236	0.646545	0.393917	RING/U-box superfamily protein | Chr3:8200868-8203116 FORWARD LENGTH=480 | 201606	0.426461	0	0.3626	0.985959	0.608001	0	0	0.058359	1.26938	0	1.34823	0.357625	0.195113	0.225533	0.171915	0.180333	2.04607	4.1737	4.85001	7.82892	3.08944	1.63277	0.724731	1.30778	0	0	2.30008	0.199733
	BraA03g055210.3C	AT2G25150.1	0.719837	0.282784	0.550324	0.147222	HXXXD-type acyl-transferase family protein | Chr2:10702582-10704266 REVERSE LENGTH=461 | 201606	42.918	38.7137	10.797	0.489189	0.378208	0.407011	0	0	30.9795	0	13.0426	0.50723	0.486861	0.323848	0.24611	0.276184	0.270481	0.343548	58.2821	10.5845	0.581557	0	0	18.1385	10.5573	2.42391	28.122	19.2085
	BraA03g050500.3C	AT4G22810.1	0.719821	0.896068	0.374096	0.0638508	Putative AT-hook DNA-binding family protein | Chr4:11984432-11985406 FORWARD LENGTH=324 | 201606	0.260246	0.347013	0.229785	0.351724	0.277679	0.067337	1.0224	0.057276	0.325087	0.244555	0.254508	0.293876	0.2017	0.22715	0.333156	0.278126	0	0.480862	1.06654	2.43665	0.128334	0.070227	0	0.173596	0.152705	0.227006	0.155756	0.176017
	BraA02g023140.3C	AT1G75930.1	0.719227	0.731299	0.621917	0.305547	extracellular lipase 6 | Chr1:28508109-28509708 FORWARD LENGTH=343 | 201606	325.172	673.798	522.239	280.05	0	0	0	0	390.842	0	532.252	10.1718	0.728422	0	2.32387	0.240791	0	1.24514	669.363	1272.32	58.8982	0.467488	0.438117	129.389	585.526	94.0283	978.325	302.552
	BraA07g005070.3C	AT2G33560.1	0.719122	0.830083	0.354865	0.0313543	BUB1-related (BUB1: budding uninhibited by benzymidazol 1) | Chr2:14213810-14215918 REVERSE LENGTH=395 | 201606	0	0	0	0	0	0	0	0	0	0	0.0818037	0	0	0	0	0	0	1.70585	1.42926	2.91476	0	0	0	0.757716	0.401306	0	0	0
	BraA04g007640.3C	AT4G14368.2	0.718758	0.89303	0.75493	0.629294	Regulator of chromosome condensation (RCC1) family protein | Chr4:8274313-8278810 REVERSE LENGTH=1089 | 201606	1.40942	0.429079	0.699425	2.35897	0	0	0	0	3.66358	0	3.43356	0	0	0	0	0	0	0.045551	7.42096	18.2851	10.2077	0	0	0.297854	0	0	4.99721	0.027277
	BraA07g034710.3C	AT1G69850.1	0.718695	0.571424	0.365769	-0.119789	nitrate transporter 1:2 | Chr1:26296945-26300407 REVERSE LENGTH=585 | 201606	23.1146	20.2232	17.0539	13.708	18.063	15.0076	16.7515	14.6704	23.4245	23.9287	19.8102	19.7725	21.9491	22.1203	26.8824	22.6149	28.5948	19.1092	47.0312	39.6354	13.1166	26.5536	23.7766	35.1404	37.9015	22.5504	26.4951	24.4438
	BraA03g032680.3C	AT3G06410.1	0.718637	0.394126	0.478891	0.186835	Zinc finger C-x8-C-x5-C-x3-H type family protein | Chr3:1947471-1949528 REVERSE LENGTH=462 | 201606	41.2015	29.6329	25.4267	30.1597	20.0761	22.298	24.6749	23.8181	25.4968	13.7267	23.4411	16.7746	15.991	14.7521	13.9164	10.5677	9.77023	14.1856	40.7695	32.2853	17.3609	6.7809	9.87336	35.7138	16.6026	22.5527	33.5931	26.7961
	BraA07g010500.3C	AT1G30550.2	0.71856	0.85783	0.455735	0.145457	S-adenosyl-L-methionine-dependent methyltransferase superfamily protein | Chr1:10822341-10823613 REVERSE LENGTH=239 | 201606	0.177656	0.268704	0.306523	0.411845	0.441374	0.255901	0.290042	0.331962	0	0	0.913998	1.71433	0.230017	0.433542	0.428134	0.241597	0.312872	0.325577	1.78999	3.22815	0.459029	0.228475	0	0.452939	0.797489	0.398181	0.602736	0.737668
	BraA01g044940.3C	AT3G01280.1	0.718469	0.817123	0.630361	0.347332	voltage dependent anion channel 1 | Chr3:85754-87612 FORWARD LENGTH=276 | 201606	7.36253	4.77282	3.3676	6.28287	2.79739	1.45729	2.82575	0.750278	27.9624	14.2509	17.54	11.1695	0.609777	0.418048	0.509964	0.232872	3.80586	11.9624	22.441	44.4094	7.68151	4.23928	8.68373	7.40165	2.82122	1.39724	19.6108	12.6367
	BraA04g002980.3C	AT3G57960.1	0.718355	0.865293	0.712186	0.384264	Emsy N Terminus (ENT) domain-containing protein | Chr3:21463091-21464194 FORWARD LENGTH=223 | 201606	2.47172	6.79773	12.3438	17.2618	5.10978	3.11111	1.99317	0.686434	23.1866	0	27.205	9.72394	0	0	0	0	0	61.0605	68.0803	124.195	21.3912	0.216081	9.37826	1.571	1.77965	0.066062	77.5923	6.52479
	BraA09g023810.3C	AT2G03190.1	0.718345	0.226728	0.467855	0.0480037	SKP1-like 16 | Chr2:964232-964744 FORWARD LENGTH=170 | 201606	31.1874	21.0748	3.8273	0.669545	3.91212	0.190497	0.845072	0.33268	5.86453	2.34913	10.4687	7.30498	0.807155	0	0	0.573533	0	7.50778	63.1463	3.51487	0	0	3.39007	45.8361	0.252117	0	20.6596	9.5346
	BraA04g000950.3C	AT1G43260.1	0.718284	0.310504	0.53833	0.126512	hAT transposon superfamily protein | Chr1:16318253-16319234 FORWARD LENGTH=294 | 201606	1.27575	2.7094	0.461914	0.15888	0	0	0	0	0	0	0.852605	0	0	0	0	0	0	0	4.08263	0.460424	0.337596	0	0	1.13838	0.271752	0	0.840282	0.257146
	BraA06g021530.3C	AT3G44340.4	0.718254	0.70894	0.498423	0.216999	hypothetical protein | Chr3:16011923-16019873 REVERSE LENGTH=1096 | 201606	28.3157	24.6415	24.7904	26.6594	23.1894	20.7767	19.4744	19.0603	32.2396	27.9435	17.8853	15.8311	32.8502	30.9181	31.1677	23.2321	28.1936	34.1675	45.4249	51.3488	33.0745	23.0997	24.7199	35.4707	22.2473	33.2095	26.9709	29.6753
	BraA05g032140.3C	AT3G14940.2	0.718205	0.850061	0.864009	0.620229	phosphoenolpyruvate carboxylase 3 | Chr3:5025584-5029476 FORWARD LENGTH=968 | 201606	0.882637	2.00885	5.12827	10.081	0.596925	0.213869	0.513022	0.143778	11.415	0.787225	11.5096	0.954933	0.777998	0.66022	0.991275	1.51176	0.126796	0.45515	22.7484	38.2972	16.1721	0.09499	0.124766	0.198344	0.367583	0.737822	28.8257	0.515666
	BraA06g008560.3C	AT1G13210.1	0.718038	0.895927	0.398196	0.0735398	autoinhibited Ca2+/ATPase II | Chr1:4509252-4513774 REVERSE LENGTH=1203 | 201606	1.13497	1.65657	1.61726	1.36808	1.64736	2.15763	1.14506	0.621138	1.69717	1.29474	1.24331	0.704283	1.34541	0.977726	1.36694	1.88432	0.830368	0.899909	3.79543	8.93082	0.779148	0.612734	0.513321	1.37017	4.10849	1.69862	2.10784	1.93909
	BraA02g042280.3C	AT5G24230.3	0.717992	0.888978	0.442086	0.186067	Lipase class 3-related protein | Chr5:8229182-8230841 FORWARD LENGTH=369 | 201606	0.325857	0.140834	0	0	0	0	0	0	0	0	0.134642	0.072577	0	0.159319	0.32861	0.398249	0	0	0.348794	1.31732	0.121802	0	0	0	0	0	0.277689	0
	BraA03g041530.3C	AT3G25240.1	0.717183	0.88992	0.541898	0.206773	sulfate/thiosulfate import ATP-binding protein%2C putative (DUF506) | Chr3:9192540-9193385 FORWARD LENGTH=281 | 201606	0.037486	0.146628	0.140056	0.30869	0.133846	0	0.069027	0	4.01896	0	1.04341	0.784422	2.49459	1.88324	1.45872	3.63615	1.3186	0.287005	5.00494	10.1467	0.574707	0.544607	0.081948	0.63611	0.366445	0.448305	2.85398	1.28209
	BraA07g017910.3C	AT2G26940.1	0.716961	0.370872	0.665101	0.159582	C2H2-type zinc finger family protein | Chr2:11496518-11497378 REVERSE LENGTH=286 | 201606	0.728311	0.321491	0.131185	0.040353	0	0	0	0.056551	0.270286	0	0.820453	0.0724813	0.102966	0.104897	0.203268	0.116306	0	0.276511	3.89148	0.217061	0	0	0.103103	0.083168	0	0	0.982327	0.397652
	BraA03g052490.3C	AT4G25410.1	0.716872	0.95246	0.650168	0.436651	basic helix-loop-helix (bHLH) DNA-binding superfamily protein | Chr4:12985772-12986683 FORWARD LENGTH=221 | 201606	0	0	0	0.576365	0	0	0	0	0	0	0.753273	0.0542477	0	0	0	0	0	0	1.67546	6.25013	1.60718	0	0	0	0	0	2.17716	0.323539
	BraA04g019060.3C	AT2G25890.2	0.716734	0.89661	0.793382	0.61477	Oleosin family protein | Chr2:11037360-11037884 FORWARD LENGTH=174 | 201606	0.223854	5.39435	20.6302	57.5396	0.282769	0	0.356979	0.27903	39.3352	0.545675	142.408	0.182675	0.381263	0.527159	0	1.42966	1.0835	1.0935	191.439	427.086	198.91	0.626783	0.77426	0	0.235537	0.333705	195.48	0.301851
	BraA09g062370.3C	AT1G09520.1	0.716335	0.846263	0.409259	0.142669	hypothetical protein | Chr1:3071248-3072030 REVERSE LENGTH=260 | 201606	0.424246	0.710395	0.167303	0.101232	0.160823	0.093932	0.193995	0.106619	0.682838	0	0.572145	0.23428	0.72916	0.586995	1.39898	0.459912	0	0.614706	1.06797	4.18387	0.179121	0.119466	0.242218	1.81603	0	0.10698	1.39668	0.451954
	BraA10g010370.3C	AT5G51780.1	0.716259	0.479702	0.69172	0.249911	basic helix-loop-helix (bHLH) DNA-binding superfamily protein | Chr5:21034879-21036446 FORWARD LENGTH=174 | 201606	0.498869	1.16049	0.37612	0.293697	0.090859	0	0	0	1.59742	0	0.8145	0.0837973	0	0	0	0	0	0.358678	2.70013	0.81851	0	0	0	0	0.411696	0.234578	1.0317	0.061465
	BraA08g030600.3C	AT1G13180.1	0.715939	0.506127	0.611334	0.11125	Actin-like ATPase superfamily protein | Chr1:4495394-4498204 FORWARD LENGTH=427 | 201606	21.872	39.3338	23.5354	18.0202	11.6644	11.9256	22.404	18.3963	37.6804	32.1741	21.9993	15.5916	29.5181	24.9247	32.3599	33.5607	26.0528	24.3756	82.7791	39.3577	20.9714	17.8003	20.2012	26.7066	28.7472	27.7525	34.6841	20.5549
	BraA02g001570.3C	AT5G05060.1	0.715883	0.685508	0.871673	0.570384	Cystatin/monellin superfamily protein | Chr5:1494334-1494999 REVERSE LENGTH=172 | 201606	1.36877	1.69182	1.84524	1.92849	0	0	0	0	0	0	6.15399	0.267214	0	0.41838	0.098161	0	0	0.341801	8.35298	8.10319	3.82445	0	0	1.63573	0	0	10.7497	1.01475
	BraA09g027940.3C	AT3G16980.1	0.715684	0.940457	0.706671	0.520076	RNA polymerases M/15 Kd subunit | Chr3:5794526-5795699 FORWARD LENGTH=114 | 201606	0.339791	0.631819	3.56876	13.2871	0	0	0	0	16.8491	0	18.1756	0.124244	0	0	0	0	0	0	28.6629	91.6463	28.727	0	0	0	0	0	32.9175	0
	BraA03g044890.3C	AT3G49850.2	0.715367	0.277694	0.477271	0.0303252	telomere repeat binding factor 3 | Chr3:18489451-18490731 FORWARD LENGTH=295 | 201606	0.582945	0	0	0	0.098776	0	0	0	0	0	0.183052	0	0	0	0	0	0	0	1.98153	0	0	0	0	0.661937	0	0	0	0
	BraA02g000120.3C	AT5G01810.2	0.715364	0.739582	0.522456	0.188828	CBL-interacting protein kinase 15 | Chr5:310460-311725 FORWARD LENGTH=421 | 201606	18.2244	30.148	38.6571	21.31	20.217	15.3301	8.33103	4.16163	17.1342	8.63763	19.4413	6.07073	7.19973	7.99401	8.30658	10.178	21.6687	14.7873	38.906	51.8953	12.5938	19.2425	14.5577	13.7595	17.2815	4.93149	27.6544	10.5932
	BraA05g003920.3C	AT2G43940.1	0.715181	0.755441	0.883567	0.558796	S-adenosyl-L-methionine-dependent methyltransferases superfamily protein | Chr2:18196091-18197664 REVERSE LENGTH=226 | 201606	0	2.50784	12.8496	18.8417	0	0	0	0	0	0	42.4038	0	0	0	0	0	0	0	77.7992	80.1257	31.6496	0	0	0	0	0	91.1608	0
	BraA07g015510.3C	AT1G20870.2	0.715169	0.456077	0.403677	0.0400319	HSP20-like chaperones superfamily protein | Chr1:7259287-7260775 REVERSE LENGTH=463 | 201606	5.44945	3.99327	1.66988	1.89734	0.717643	0.226137	0.105937	0	4.29992	1.04401	3.23935	0.841137	1.86525	1.78007	1.29762	1.48434	1.99704	13.0293	18.4446	11.5005	1.30319	1.31739	6.64938	20.7351	1.39968	1.08974	6.57179	4.33563
	BraA07g029700.3C	AT1G71160.1	0.715104	0.333983	0.552227	0.142517	3-ketoacyl-CoA synthase 7 | Chr1:26828788-26830170 REVERSE LENGTH=460 | 201606	46.2197	31.6482	21.6968	14.4146	7.93535	7.25898	8.40804	8.30923	36.2062	17.7163	34.1304	15.2874	9.38718	10.0867	10.7195	14.2151	11.0372	41.4573	99.2365	34.7435	10.109	8.95109	27.9736	92.346	15.5001	11.4242	71.3533	45.185
	BraA03g020570.3C	AT2G38920.6	0.715077	0.361844	0.694599	0.419285	SPX (SYG1/Pho81/XPR1) domain-containing protein / zinc finger (C3HC4-type RING finger) protein-like protein | Chr2:16248420-16250585 REVERSE LENGTH=335 | 201606	17.2832	6.07522	2.08687	2.88946	0	0	0	0	5.08967	0	9.61569	0.282749	0	0	0.469324	0.464375	0	0.571194	28.3038	10.7213	14.0798	0.095318	0	19.3799	3.47528	0.771068	21.3264	24.5516
	BraA03g061110.3C	AT4G37900.2	0.714848	0.594003	0.537261	0.175119	hypothetical protein (duplicated DUF1399) | Chr4:17821737-17824445 REVERSE LENGTH=787 | 201606	1051.4	1597.04	920.772	250.548	0	0	0	0	616.429	0	935.739	10.3962	1.5047	0.205257	4.51034	0.564145	0.242338	3.48531	1874.36	1925.88	45.3215	0.528466	0.691472	82.9829	1940.39	308.834	1343.42	513.308
	BraA07g021130.3C	AT3G53230.1	0.714837	0.844623	0.804001	0.635792	ATPase%2C AAA-type%2C CDC48 protein | Chr3:19723416-19726489 FORWARD LENGTH=815 | 201606	0.098713	0	0	0.257602	0.051079	0	0.040146	0	0	0	0.601441	0.206292	0.188723	0.347106	0.150829	0.168173	0.080012	0.085711	3.3115	5.12754	3.79799	0.07851	0	0	0.149633	0	1.63905	0.133985
	BraA06g017290.3C	AT1G21750.1	0.714546	0.93771	0.71926	0.535716	PDI-like 1-1 | Chr1:7645767-7648514 FORWARD LENGTH=501 | 201606	1.41595	1.71398	7.21354	26.5286	0.087565	0	0	0	47.5841	0	48.6538	0.148847	0	0	0	0.16659	0	3.26904	84.0571	267.465	93.3985	0.207161	2.179	0.897551	0	0	97.4921	0.140739
	BraA03g022890.3C	AT2G43610.1	0.714505	0.911417	0.484286	0.212786	Chitinase family protein | Chr2:18088058-18089184 REVERSE LENGTH=281 | 201606	0	0.086553	0	0	0	0	0	0	0	0	0.594565	0	0.553732	0.627185	3.06051	0.543948	0	0	3.14295	7.30832	1.11813	0	0	0	0	0.098266	0.552545	0
	BraA03g049260.3C	AT4G20320.6	0.71437	0.586288	0.431578	0.0372218	CTP synthase family protein | Chr4:10974980-10978998 FORWARD LENGTH=597 | 201606	40.7882	27.3211	16.8275	12.6137	27.1045	11.7712	16.2781	16.7964	34.0312	31.9209	39.5142	35.998	30.4581	28.5236	31.3338	26.0376	25.2394	119.602	135.297	121.004	24.3843	15.33	80.8229	117.527	42.2091	23.8413	65.2321	47.2505
	BraA07g025210.3C	AT3G62710.1	0.714261	0.893063	0.59695	0.346463	Glycosyl hydrolase family protein | Chr3:23197739-23200559 REVERSE LENGTH=650 | 201606	0	0.099721	0.389148	0.305888	0	0	0	0	3.04651	0	0.663851	0.006519	0	0.30201	0.210908	0.357083	0	0	2.09471	5.10862	0.727281	0	0.091541	0	0	0	0.883355	0.0146887
	BraA09g044560.3C	AT1G22000.1	0.713532	0.568422	0.550269	0.0834182	LOW protein: F-box/FBD/LRR-like protein | Chr1:7744189-7745744 FORWARD LENGTH=465 | 201606	0	0.046197	0	0	0	0	0	0	0	0	0.079355	0.0148397	0	0	0	0.165919	0	0.919146	1.61458	0.649177	0.077564	0	0.11504	0.130873	0	0	0.141492	0.128972
	BraA08g020440.3C	AT2G29100.2	0.713531	0.682551	0.453198	0.118806	glutamate receptor 2.9 | Chr2:12501092-12504918 REVERSE LENGTH=942 | 201606	0	0	0	0	0	0	0.031527	0	0.174656	0	0.0291013	0	0.443643	0.357268	0.410526	0.373569	0.032963	0.826335	1.82274	1.62615	0.554747	0.116642	0.251156	0.992739	0.732398	0.681194	0.0206837	0.0123927
	BraA04g016050.3C	AT2G41360.1	0.71338	0.695368	0.549424	0.155043	galactose oxidase/kelch repeat protein | Chr2:17234374-17235495 FORWARD LENGTH=373 | 201606	0.110016	0.151934	0.025192	0.037472	0	0	0	0	0.18956	0	0.512242	0.151893	0	0.117615	0	0	0.070028	2.80312	2.70158	2.54546	0.24265	0	0.303985	0.75225	0	0	1.06189	0.262792
	BraA02g022550.3C	AT1G74960.3	0.713186	0.261081	0.598022	0.194405	fatty acid biosynthesis 1 | Chr1:28152564-28155948 REVERSE LENGTH=541 | 201606	67.1199	51.3734	20.3602	8.22758	0.277173	0	0	0	36.2294	0	30.9637	0.937763	0	0	0	0	0	0.159956	98.8272	11.1418	1.91753	0	0.226346	36.8799	9.55711	1.02788	60.6489	40.4845
	BraA07g037710.3C	AT1G73680.1	0.71288	0.698701	0.604559	0.222023	alpha dioxygenase | Chr1:27704221-27707417 REVERSE LENGTH=631 | 201606	17.8975	29.1025	20.8231	8.84037	3.32355	3.20675	7.42798	3.13284	23.2403	4.85263	19.9777	6.42256	8.39556	10.3623	8.05478	7.24098	4.97607	3.94397	35.9576	51.1977	3.32409	5.57012	3.60319	6.5799	36.0177	13.1389	43.4008	18.8894
	BraA02g019600.3C	AT3G49540.1	0.712795	0.963143	0.407642	0.177144	hypothetical protein | Chr3:18365800-18366403 FORWARD LENGTH=166 | 201606	0	0	0	0	0	0	0	0	0	0	0	0	0	0	0	0	0	0	3.43721	16.6508	1.53738	0	0	0.34632	0	0	0	0
	BraA09g053410.3C	AT3G63520.1	0.712595	0.948604	0.554056	0.376343	carotenoid cleavage dioxygenase 1 | Chr3:23452940-23455896 FORWARD LENGTH=538 | 201606	0	0	0	0	0	0	0	0	0	0	0.100792	0	0	0	0	0	0	0	0.661591	2.45077	0.772248	0	0	0	0	0	0.179546	0.134891
	BraA09g046090.3C	AT3G55120.1	0.712595	0.804729	0.432611	0.0636496	Chalcone-flavanone isomerase family protein | Chr3:20430248-20431415 REVERSE LENGTH=246 | 201606	0.219559	0	0.378723	0.518085	0	0.403831	0.702586	0.276001	0	0	0.734471	1.62973	0.479266	0.667084	3.44652	0	0	0	3.81956	5.65164	0	0	0	0.174239	0.13882	0	0.863365	1.9585
	BraA09g019750.3C	AT5G43340.1	0.712518	0.384882	0.704545	0.181775	phosphate transporter 1%3B6 | Chr5:17393598-17395148 REVERSE LENGTH=516 | 201606	5.74704	1.41841	0.166986	0.032692	0.406444	0.039765	0.063715	0.026961	5.40939	0.235466	2.33053	0.903109	0.112026	0	0	0	0	5.96758	29.4359	2.23844	0	0	0	0.48308	0.012499	0	10.7851	4.71579
	BraA04g015380.3C	AT2G21140.1	0.712514	0.215051	0.522249	0.0931795	proline-rich protein 2 | Chr2:9060868-9062035 REVERSE LENGTH=321 | 201606	611.79	129.193	3.42622	1.53896	4.41814	5.45463	3.74023	2.18739	59.1666	7.06169	144.694	16.4111	2.09705	0.982947	1.77767	0.349784	1.9509	3.07197	855.586	9.11231	1.48766	0.880225	3.43498	288.493	67.0875	12.3013	335.961	362.077
	BraA03g003130.3C	AT5G03480.1	0.711762	0.726174	0.906898	0.624332	RNA-binding (RRM/RBD/RNP motifs) family protein | Chr5:869208-870855 REVERSE LENGTH=321 | 201606	0.570093	0	0	0.148778	0	0	0	0	0	0	9.29015	0.749852	0	0	0	0.625557	0	5.0047	16.3767	15.2087	10.6025	0	0	0.726832	0	0	15.5128	2.57313
	BraA08g014750.3C	AT4G21850.1	0.711747	0.964146	0.44751	0.197716	methionine sulfoxide reductase B9 | Chr4:11591378-11592138 REVERSE LENGTH=143 | 201606	0	0	0	0	0	0	0	0	0	0	1.33421	0.496115	0.401888	0	0	0	0	0.530194	1.96595	8.56006	0.6016	0.538565	0	0	0.471777	0.31817	0.952736	0.745959
	BraA02g039030.3C	AT3G42170.1	0.711511	0.800607	0.906634	0.654755	BED zinc finger and hAT dimerization domain-containing protein DAYSLEEPER | Chr3:14321838-14323928 FORWARD LENGTH=696 | 201606	0	0	0.118955	0.176803	0	0	0	0	0.349831	0	1.22345	0	0	0	0	0	0	0	1.90188	2.55087	1.40805	0	0	0	0	0	2.25432	0
	BraA08g020490.3C	AT4G24190.1	0.711506	0.938013	0.652422	0.463466	Chaperone protein htpG family protein | Chr4:12551902-12555851 REVERSE LENGTH=823 | 201606	1.65964	3.06046	4.96248	16.0254	0.69065	0.711889	2.06758	1.17703	49.3022	17.6523	15.8516	5.3794	3.78392	2.69526	0.867641	0.734429	2.01467	3.22587	52.071	154.122	51.4701	7.42197	9.73505	7.27812	8.42643	10.5131	35.0598	0.901754
	BraA08g016280.3C	AT4G02570.4	0.711014	0.494679	0.624636	0.244451	cullin 1 | Chr4:1129315-1133435 FORWARD LENGTH=738 | 201606	1.82806	0.204743	0.080599	0	0.43765	0	0.058767	0	2.85731	0	1.97118	1.77945	0	0	0	0	0	2.01931	4.25347	3.15745	0.041713	0	0.239001	3.67191	0	0	4.54177	3.11006
	BraA04g021830.3C	AT5G03495.1	0.710904	0.916052	0.347369	0.0669902	RNA-binding (RRM/RBD/RNP motifs) family protein | Chr5:873804-875025 REVERSE LENGTH=226 | 201606	8.78654	6.99303	7.00424	6.25755	5.25117	4.86656	5.89556	2.94574	2.65202	0.617036	6.61534	4.39855	5.85363	4.79681	10.2862	7.76943	9.90335	8.61167	14.149	42.6543	4.74796	6.25208	7.65745	8.47895	10.1634	10.0567	9.62683	4.56268
	BraA02g024590.3C	AT1G78160.1	0.710836	0.887128	0.756626	0.453172	pumilio 7 | Chr1:29407900-29410184 FORWARD LENGTH=650 | 201606	0.186581	1.67154	1.85055	4.72741	0	0	0	0	10.8568	0	9.95412	0.00771067	0.1598	0	0	0.100986	0	0	24.6621	65.9479	10.541	0	0	0.268804	0	0	49.1438	0.072831
	BraA08g013650.3C	AT4G19940.1	0.710768	0.929747	0.453285	0.260225	F-box and associated interaction domains-containing protein | Chr4:10806195-10807430 FORWARD LENGTH=411 | 201606	0.021031	0	0	0.02104	0.091124	0	0	0	0.332533	0	0.22342	0.08803	0	0	0	0	0	0.240751	0.350543	1.38812	0.217923	0	0	0.178843	0	0.062517	0.016114	0.0329173
	BraA07g029420.3C	AT1G71820.1	0.710515	0.75017	0.843246	0.595154	SEC6 | Chr1:27010022-27016745 FORWARD LENGTH=752 | 201606	15.7285	12.7392	15.2848	24.9598	12.3713	9.6184	10.3942	9.9232	25.5171	12.2123	28.7943	12.699	9.97537	9.63107	12.0818	7.99653	13.6296	36.3594	79.6396	74.9942	59.5464	11.661	43.8004	9.54767	10.5525	6.87093	46.5336	12.9209
	BraA04g005740.3C	AT3G29750.1	0.710461	0.53751	0.305397	0.0194056	Eukaryotic aspartyl protease family protein | Chr3:11579125-11580600 REVERSE LENGTH=421 | 201606	1.55131	0.983391	0.573563	0.436954	0	0.210621	0	0	0	0	0.0216613	0.0263357	0	0	0	0	0	0	1.8015	1.91039	0.295637	0	0	0.787643	2.24321	0.196551	0	0
	BraA04g027410.3C	AT2G38820.2	0.709592	0.850018	0.837793	0.654318	DNA-directed RNA polymerase subunit beta-beta protein%2C putative (DUF506) | Chr2:16222271-16223393 FORWARD LENGTH=310 | 201606	1.32168	1.79952	3.38445	11.3369	0.835177	0.932383	0.722168	1.31173	13.7987	1.06597	14.1439	2.05172	2.12106	1.41802	2.99764	4.52699	0.860426	0.759324	21.3174	34.747	17.8883	0.977416	0.200324	0.76936	2.83108	1.93626	18.9847	2.06632
	BraA07g037870.3C	AT1G73860.1	0.709334	0.852013	0.627686	0.497899	P-loop containing nucleoside triphosphate hydrolases superfamily protein | Chr1:27771188-27775977 REVERSE LENGTH=1025 | 201606	1.3004	4.10444	4.46945	3.43668	0.095465	0.126078	0	0.109915	3.23374	0	6.93948	0.320656	0	0.372489	0.409536	0.162126	0.135782	0.182593	7.02007	15.223	6.41878	0.064374	0.153494	0.153886	2.02289	0.495473	1.97466	0.152795
	BraA03g031830.3C	AT3G04720.1	0.709117	0.850405	0.664565	0.506399	pathogenesis-related 4 | Chr3:1285691-1286531 REVERSE LENGTH=212 | 201606	3.44009	3.90794	3.78326	5.93992	3.22169	8.41067	4.51086	4.70887	0	5.21758	8.50687	18.5715	0	0	1.03205	11.8857	7.44706	0.776993	79.5425	131.309	85.7799	1.25777	0	1.53897	1.53654	0.839735	3.06748	3.63249
	BraA03g048150.3C	AT1G73490.1	0.709109	0.312009	0.354949	-0.0324382	RNA-binding (RRM/RBD/RNP motifs) family protein | Chr1:27633496-27634867 REVERSE LENGTH=259 | 201606	3.59739	2.03097	0.680518	0.749053	1.38521	1.30992	2.49199	1.45552	0	0	0.618277	0	0	0	0	0	0	0	4.85982	1.57382	0	0	0	3.19351	0	0	1.24713	0
	BraA09g063500.3C	AT1G07220.1	0.708964	0.934101	0.704657	0.509355	O-glucosyltransferase rumi-like protein (DUF821) | Chr1:2217073-2219379 REVERSE LENGTH=507 | 201606	2.73429	4.85796	4.79252	8.94083	2.85724	3.1688	3.04612	3.09924	15.8507	10.6779	16.7499	4.40203	10.9461	8.92594	13.3362	6.7142	3.44825	4.17405	30.0722	71.6625	28.9019	1.83459	2.79439	3.19523	3.82576	7.62294	24.6744	3.81702
	BraA07g031350.3C	AT5G15660.1	0.708312	0.523546	0.94981	0.671093	F-box and associated interaction domains-containing protein | Chr5:5095652-5097041 FORWARD LENGTH=438 | 201606	0.797081	0.471994	0.161813	0	0	0	0	0	0.484169	0	1.68742	0.139654	0	0	0	0	0	0.297077	5.43721	2.0233	3.58187	0	0	1.38286	0	0	3.82953	0.421525
	BraA10g011480.3C	AT5G53120.5	0.70817	0.768389	0.724693	0.498227	spermidine synthase 3 | Chr5:21535429-21537653 FORWARD LENGTH=359 | 201606	47.3014	105.52	107.396	84.3961	21.0106	19.4834	20.8781	18.7782	87.9111	30.1168	117.21	21.7774	29.447	25.2447	27.0947	24.1939	23.2864	25.827	135.995	200.964	82.3319	17.9263	18.6243	22.1875	72.4443	31.8174	127.015	37.3476
	BraA09g058150.3C	AT1G16710.9	0.708077	0.371457	0.674295	0.249918	histone acetyltransferase of the CBP family 12 | Chr1:5714692-5720635 FORWARD LENGTH=1470 | 201606	1.42736	1.01822	0.405775	0	0	0	0	0	2.28313	0.276602	0.687751	0.129777	0	0	0	0	0	0.156323	2.97464	0.60988	0	0	0	0.587833	0	0	1.57082	0.184283
	BraA08g023230.3C	AT1G30475.3	0.708038	0.939461	0.382686	0.137666	hypothetical protein | Chr1:10788501-10789717 REVERSE LENGTH=162 | 201606	10.9232	12.8011	12.8003	10.0655	12.1006	12.1916	8.30695	7.35077	20.9989	9.73696	14.5769	12.0403	8.14669	9.57621	7.48827	7.15782	6.91953	10.284	28.9731	90.4904	12.5343	6.1186	11.326	10.9523	15.6981	24.307	7.56504	7.12493
	BraA06g010510.3C	AT1G14370.1	0.707558	0.887655	0.362664	0.112747	protein kinase 2A | Chr1:4915859-4917959 FORWARD LENGTH=426 | 201606	0	0	0	0	0	0	0	0	0	0	0.228134	0.43798	0.212549	0	0.322228	0.132351	0.167735	1.62365	4.27199	13.0489	1.57833	0	2.16677	3.10758	4.13144	1.36633	0	0
	BraA09g024920.3C	AT4G05230.1	0.707541	0.969904	0.405705	0.151816	Ubiquitin-like superfamily protein | Chr4:2687003-2687623 FORWARD LENGTH=206 | 201606	0.233471	1.98231	2.64471	2.00047	0.087039	0	0	0	3.60577	0	4.58253	0.067531	0	0.140915	0.148827	0.14777	0	0.417018	17.0931	97.9158	0.797824	0	0.267162	0	0.496113	0.077582	8.14892	0.027129
	BraA03g043270.3C	AT1G49150.1	0.707115	0.467554	0.730623	0.411608	transmembrane protein | Chr1:18178577-18179023 FORWARD LENGTH=148 | 201606	2.40371	0.852536	0.372478	0.709545	0.015995	0	0.096698	0	3.12616	0	1.74297	0.324455	0.701536	0.154186	1.09975	0.286656	0	0.883338	3.62049	1.69191	0.820972	0	0.129424	0.351447	0	0.121663	2.27649	0.608075
	BraA03g023730.3C	AT1G10270.1	0.70704	0.477576	0.626835	0.193449	glutamine-rich protein 23 | Chr1:3363535-3366276 FORWARD LENGTH=913 | 201606	0	0	0	0	0	0	0	0	0	0	0.557454	0.257469	0	0	0	0.161044	0	0.265593	2.94332	0.552431	0.406733	0	0	0.117489	0.233545	0.216977	0	0
	BraA02g026490.3C	AT4G00540.2	0.706782	0.611511	0.404676	0.0872156	myb domain protein 3r2 | Chr4:235403-237356 REVERSE LENGTH=405 | 201606	0.625825	0.866341	0.164581	0.201394	0.157114	0	0	0	0	0	0	0	0	0	0	0.089335	0.346128	0.094886	1.24826	1.19184	0.362427	0.418734	0.124001	0	1.04086	0.097387	0	0
	BraA02g033870.3C	AT2G01560.1	0.706431	0.314656	0.66052	0.154116	Plant protein 1589 of unknown function | Chr2:250392-251806 REVERSE LENGTH=301 | 201606	3.40877	1.05341	0	0	0.516117	0	0	0	0	0	0.905986	0.141528	0	0	0	0	0	0	9.82459	0	0	0	0	0	0	0	3.52932	0.905666
	BraA02g017160.3C	AT1G79410.1	0.706413	0.94933	0.35407	0.0860331	organic cation/carnitine transporter5 | Chr1:29868037-29869584 REVERSE LENGTH=515 | 201606	0	0.092226	0	0	0	0	0	0	0	0	0.00603267	0	0	0	0	0	0.164115	0	0.238705	1.12295	0	0	0	0	0	0	0	0
	BraA07g001610.3C	AT2G19240.1	0.706215	0.841357	0.287898	0.0311283	Ypt/Rab-GAP domain of gyp1p superfamily protein | Chr2:8349048-8352562 REVERSE LENGTH=840 | 201606	0.132629	0	0	0.248777	0.142466	0	0.530108	0.175051	0	0	0.123422	0.187253	0	0.171271	0	0.126028	0	0	0.511207	1.95729	0	0	0.253667	0.837949	0.285803	0	0.203444	0.280966
	BraA02g033920.3C	AT3G53210.3	0.706185	0.551282	0.459844	0.0541592	nodulin MtN21 /EamA-like transporter family protein | Chr3:19720182-19721271 FORWARD LENGTH=263 | 201606	0.072034	0.09214	0.076584	0.069606	0.070342	0	0	0	0.296188	0	0.119285	0.146889	0	0	0.19179	0.37036	0.134791	1.08769	1.46215	0.851492	0.063439	0	0.124133	0.908486	0.059528	0	0.265973	0
	BraA08g010910.3C	AT3G22600.1	0.706162	0.199661	0.471263	0.0499079	Bifunctional inhibitor/lipid-transfer protein/seed storage 2S albumin superfamily protein | Chr3:8006711-8007397 REVERSE LENGTH=170 | 201606	16.2824	2.75367	0.218382	0	0	0	0	0	0	0	2.41494	0.336814	0	0	0	0	0	0.308609	23.4621	0	0	0	0	9.78006	0.350359	0.534632	7.16307	10.6748
	BraA06g027130.3C	AT5G63680.3	0.705933	0.964824	0.54568	0.304924	Pyruvate kinase family protein | Chr5:25490507-25492530 FORWARD LENGTH=510 | 201606	16.5266	14.9888	17.7912	25.9996	16.6112	16.9348	16.0446	23.0881	34.7715	23.8894	37.1133	32.2971	31.2831	28.3918	26.131	29.843	20.0057	23.9372	61.9325	160.685	42.6836	15.6589	23.7974	19.827	24.4509	41.1311	46.2108	21.4405
	BraA03g003660.3C	AT1G40129.1	0.705526	0.644887	0.573404	0.12074	hypothetical protein | Chr1:15240553-15244036 FORWARD LENGTH=567 | 201606	0	0	0	0	0	0	0	0	0	0	0.151738	0.0367833	0	0	0	0	0	0	1.22092	0.773638	0	0	0	0	0.942406	0.268022	0.384802	0
	BraA09g039500.3C	AT1G23750.1	0.70531	0.91527	0.660561	0.465297	Nucleic acid-binding%2C OB-fold-like protein | Chr1:8400638-8401171 FORWARD LENGTH=137 | 201606	4.5895	3.98549	5.84844	7.99979	2.36151	4.09865	5.70709	3.01626	7.4569	0	16.8426	6.7933	2.95497	2.14199	2.40677	2.25768	6.73664	2.24186	16.4209	46.9491	15.0795	9.45854	1.61337	5.00768	7.59908	5.3054	20.3071	6.06566
	BraA03g048500.3C	AT4G18830.1	0.705165	0.855357	0.509306	0.225407	ovate family protein 5 | Chr4:10337449-10338498 FORWARD LENGTH=349 | 201606	0.167509	0.472941	0.555237	1.18799	0.196828	0.268648	1.27911	0.269565	1.11638	1.06244	2.24384	0.883797	0.430186	0.271726	0.912095	0.303263	0	0.210781	4.03408	7.19069	1.22597	0	0.100421	0.624831	3.57972	2.63421	1.37084	0.898881
	BraA01g003190.3C	AT4G27060.1	0.704973	0.352626	0.617455	0.155125	ARM repeat superfamily protein | Chr4:13581581-13585070 REVERSE LENGTH=864 | 201606	0.255554	0	0	0.252458	0	0	0	0.222741	0	0	0.75887	0.694827	0.738524	0	0	0	0	0	8.7867	0.632119	0.626196	0.108099	0	3.67374	0	0.629088	2.15317	1.19771
	BraA03g025030.3C	AT2G26130.1	0.704846	0.373732	0.733101	0.292505	RING/U-box protein with C6HC-type zinc finger | Chr2:11127134-11128476 FORWARD LENGTH=398 | 201606	0.141565	0.162601	0	0	0	0	0	0	0	0	0.334762	0.262103	0	0	0	0	0	0	1.66868	0.218893	0.222584	0	0	0.820114	0	0	1.04383	0.392646
	BraA09g034100.3C	AT1G30840.2	0.704715	0.313755	0.646179	0.190439	purine permease 4 | Chr1:10974581-10975729 FORWARD LENGTH=382 | 201606	14.6851	7.97002	0.798981	0.095342	0.105194	0.028923	0.039085	0.026359	6.13706	0.102314	3.17165	0.234848	0.979536	2.20023	2.09388	2.48164	0.129855	0.205996	24.2619	4.75636	0.287721	0.400578	0.359369	9.14841	6.68603	1.62756	21.4683	12.8736
	BraA08g027040.3C	AT1G21960.1	0.704692	0.31096	0.495756	0.0680959	RING/U-box superfamily protein | Chr1:7725972-7726586 FORWARD LENGTH=204 | 201606	2.45198	0.619508	0.071557	0.08107	0.570571	0.063499	0	0	0.666424	0	0.75767	1.16926	0	0	0	0	0	2.32571	4.03228	1.00198	0	0	0.578669	2.40648	0	0	2.13214	1.864
	BraA10g002240.3C	AT1G03710.2	0.704605	0.597392	0.725468	0.618932	Cystatin/monellin superfamily protein | Chr1:923492-924287 FORWARD LENGTH=202 | 201606	7.18328	5.0919	3.89933	4.72343	2.27487	1.78958	0	0	6.60728	0	4.07942	0.601224	0.470233	0.767084	1.10241	0.555943	0.401932	0.925076	6.32567	8.81239	6.77675	0	0.502594	3.20374	0.156226	0.258768	6.11669	0.993789
	BraA08g019000.3C	AT4G28460.1	0.704119	0.891911	0.406823	0.208166	transmembrane protein | Chr4:14066083-14066301 FORWARD LENGTH=72 | 201606	16.0462	10.2853	7.28769	13.3495	19.4533	8.50587	15.7281	15.3832	5.1888	0.973249	10.09	4.75172	2.31264	1.9257	4.22265	6.69199	1.65268	2.59271	24.6708	73.9509	15.5688	2.51404	2.32647	2.0451	1.92714	1.10797	2.73084	1.31708
	BraA07g026080.3C	AT1G80950.1	0.704071	0.786032	0.632689	0.377369	Phospholipid/glycerol acyltransferase family protein | Chr1:30412653-30414935 REVERSE LENGTH=398 | 201606	12.9033	10.4298	9.38655	11.2247	10.8969	8.08833	9.70771	11.6153	15.6631	13.4738	13.0823	11.3039	9.13236	10.158	9.575	8.59814	10.8901	15.9661	26.5414	36.5246	20.7841	8.0837	11.0901	13.3346	9.60369	28.3907	18.2437	16.0849
	BraA04g020790.3C	AT2G29070.2	0.703717	0.834543	0.590402	0.262102	Ubiquitin fusion degradation UFD1 family protein | Chr2:12487797-12489335 FORWARD LENGTH=312 | 201606	7.87768	7.80987	7.52661	7.14137	4.91346	3.95081	4.69498	4.24168	18.2133	11.8449	12.8371	9.58613	6.01097	5.62872	6.06761	6.19513	7.08825	6.11844	26.5344	50.8902	9.94093	5.39176	10.1425	6.60985	31.2674	11.1656	26.6113	18.4343
	BraA01g006380.3C	AT4G31480.9	0.703373	0.887497	0.63658	0.406876	Coatomer%2C beta subunit | Chr4:15264145-15267384 FORWARD LENGTH=948 | 201606	22.7745	23.3375	21.5945	26.5111	17.7185	17.8933	15.8426	15.7787	40.7738	33.3137	21.9985	19.0508	19.3402	18.4171	16.6829	17.9663	16.0231	30.871	46.9669	89.255	40.97	16.8171	41.0828	21.5213	19.4996	29.7369	38.8488	23.0243
	BraA10g028360.3C	AT5G05450.1	0.703073	0.646168	0.479015	0.0848293	P-loop containing nucleoside triphosphate hydrolases superfamily protein | Chr5:1612077-1615195 FORWARD LENGTH=593 | 201606	0.519491	0.431273	0.268251	0.265947	0.123538	0	0	0	1.3665	0	0.748189	0.452913	0.949565	1.3748	1.96574	1.04185	3.33395	2.26034	5.08541	4.15631	0.85353	1.87208	1.25745	2.60452	0.532716	0.245204	1.3552	0.571372
	BraA10g024690.3C	AT5G14345.1	0.70291	0.969847	0.418233	0.163952	early nodulin-like protein 21 | Chr5:4626175-4626722 REVERSE LENGTH=145 | 201606	0	0.981774	4.20401	2.55996	0	0	0	0	4.89221	0	8.36545	0	0	0	0	0	0	0.99822	19.4664	118.303	0	0	0	0	0	0	14.2087	0
	BraA09g034060.3C	AT1G30840.2	0.7028	0.301077	0.63368	0.17533	purine permease 4 | Chr1:10974581-10975729 FORWARD LENGTH=382 | 201606	14.9882	7.79326	0.765627	0.095342	0.105918	0.028923	0.039085	0.026359	6.13706	0.137393	3.11098	0.243248	0.995859	2.36034	2.21254	2.44714	0.13374	0.245991	25.8672	4.38813	0.21027	0.377965	0.34238	10.2681	7.61087	2.03612	21.5325	13.5265
	BraA01g031340.3C	AT3G22845.1	0.702748	0.88254	0.534167	0.331114	emp24/gp25L/p24 family/GOLD family protein | Chr3:8087373-8088550 FORWARD LENGTH=214 | 201606	66.8685	49.8748	45.0559	63.9439	53.9658	44.8295	47.5655	41.8839	71.0574	64.4749	90.5604	67.9922	75.8975	70.9483	67.3936	76.2081	57.524	121.586	123.2	261.801	110.224	53.7655	99.0281	110.716	52.3927	75.6738	105.348	58.3226
	BraA07g024570.3C	AT3G61310.1	0.702747	0.356134	0.721526	0.205239	AT hook motif DNA-binding family protein | Chr3:22690799-22692445 REVERSE LENGTH=354 | 201606	2.48975	0.889607	0	0	0	0	0	0	0	0	1.71821	0.63406	0	0	0	0.067816	0.390997	0.329552	10.6346	0.533858	0	0.28916	0.24021	0.642147	0	0	5.58026	2.02399
	BraA09g003220.3C	AT3G27440.1	0.702718	0.781562	0.911196	0.730457	uridine kinase-like 5 | Chr3:10155555-10157931 FORWARD LENGTH=465 | 201606	1.10224	0.773063	1.02336	3.11396	0.432254	0.206963	0	0.137507	5.86907	1.00504	3.01459	0.0352007	0	0	0	0	0	0	7.98052	10.8425	7.81311	0	0.242608	0.231021	0	0	7.6084	0.34938
	BraA01g033780.3C	AT3G19390.1	0.702378	0.57514	0.488745	0.116783	Granulin repeat cysteine protease family protein | Chr3:6723024-6724768 FORWARD LENGTH=452 | 201606	2.19043	2.48595	1.35735	1.1398	2.06824	0	1.44403	1.86599	10.3532	5.27224	1.63442	0.767723	0.50962	0.610538	0.476754	0.433472	0	1.33186	10.7454	7.45632	0.378895	0	0.351451	3.59471	0	0.61765	0.377234	0.211549
	BraA07g032710.3C	AT1G67420.2	0.701906	0.77256	0.557836	0.294433	Zn-dependent exopeptidases superfamily protein | Chr1:25255264-25260358 FORWARD LENGTH=922 | 201606	8.03109	6.47306	6.92401	8.63776	4.17736	4.25728	4.21405	3.86068	11.4308	5.81744	6.7314	4.38175	2.62659	2.16594	1.72676	2.95879	4.29313	12.4492	14.4675	22.513	8.54914	4.51678	11.4526	6.42107	12.67	6.40177	9.97098	6.92964
	BraA06g029630.3C	AT2G19110.3	0.70182	0.710454	0.703154	0.4796	heavy metal atpase 4 | Chr2:8279478-8286255 FORWARD LENGTH=1172 | 201606	32.0268	31.6812	32.8213	67.3922	5.26414	6.82064	11.9384	6.41791	83.4333	21.3616	87.9377	22.3818	7.47223	7.75188	10.6301	8.19166	27.0253	60.5611	149.181	172.442	93.5759	19.4729	42.9072	59.0186	140.089	45.3598	93.2851	49.0045
	BraA01g027870.3C	AT2G42460.1	0.701794	0.316741	0.651116	0.138689	MATH domain/coiled-coil protein | Chr2:17678018-17679247 REVERSE LENGTH=299 | 201606	2.26657	0.68223	0.258346	0	0	0	0	0	0	0	0.664883	0.313087	0	0	0	0	0	0.397874	7.64145	0	0	0	0.167008	0	0	0	2.42709	0.942179
	BraA01g002730.3C	AT4G35820.1	0.701723	0.257009	0.512702	0.0578604	2-oxoglutarate (2OG) and Fe(II)-dependent oxygenase superfamily protein | Chr4:16971221-16972429 FORWARD LENGTH=272 | 201606	0.948622	0	0	0	0	0	0	0	0.571732	0	0.274539	0.489003	0	0	0	0	0	0.384869	3.95924	0	0	0	0	1.85511	0	0	0.583141	0.847083
	BraA09g053110.3C	AT5G52560.1	0.70107	0.639334	0.557613	0.314812	UDP-sugar pyrophosphorylase | Chr5:21331230-21334573 FORWARD LENGTH=614 | 201606	43.9543	39.2848	42.576	59.2512	33.0691	32.6415	37.8289	33.2813	55.8576	40.072	49.7383	44.2396	40.3088	37.6762	49.92	43.3965	42.1268	51.1379	90.4107	92.0432	62.2783	35.4462	48.5395	81.8679	73.4176	73.4397	58.6968	48.6771
	BraA02g000290.3C	AT5G01280.1	0.701056	0.584253	0.491618	0.302499	GPI-anchored protein | Chr5:114185-116386 REVERSE LENGTH=484 | 201606	0.597315	0.081589	0.037468	0.616349	0	0	0	0.117957	4.30236	0	0.76549	0.0376597	0	0	0.060764	0	0	0.230245	3.65052	4.87418	1.90956	0	0.1981	5.23733	0	0.097906	0.616736	3.03512
	BraA04g013710.3C	AT5G41110.2	0.70089	0.676616	0.683764	0.446631	meiosis chromosome segregation family protein | Chr5:16452598-16454989 FORWARD LENGTH=621 | 201606	2.95087	2.25819	1.96355	2.6419	1.26206	1.14818	2.2474	2.38492	5.71432	4.12021	3.96994	2.16696	2.32764	1.59354	2.763	1.94353	1.11457	3.89029	7.40726	7.8837	5.28889	0.695925	3.99486	4.67872	3.05658	5.66594	4.46884	3.13399
	BraA10g013180.3C	AT5G55180.1	0.700868	0.967909	0.439049	0.168371	O-Glycosyl hydrolases family 17 protein | Chr5:22388834-22390550 FORWARD LENGTH=460 | 201606	3.84097	4.33634	4.35166	5.37137	6.90626	4.03195	6.53121	5.28515	14.8406	6.26713	6.02002	0.598575	11.7057	11.064	7.08995	6.26501	4.4029	2.36173	25.7128	103.137	5.72882	9.00117	3.38342	0.751386	1.34928	0.683597	15.4754	0.842739
	BraA09g034740.3C	AT1G30300.4	0.700508	0.551434	0.766826	0.607618	Metallo-hydrolase/oxidoreductase superfamily protein | Chr1:10673084-10675061 FORWARD LENGTH=324 | 201606	5.40595	5.97882	3.43058	1.51147	0.730615	0	0	0	0	0	7.10655	1.36946	0.332074	0	1.29798	0.474571	0	0.848823	8.59838	7.14848	7.74307	0	0.760967	1.76471	2.88148	0.668843	5.93038	1.80933
	BraA01g006070.3C	AT4G31875.1	0.700481	0.95649	0.412047	0.203991	hypothetical protein | Chr4:15411856-15412272 REVERSE LENGTH=138 | 201606	2.26376	2.02766	2.81791	3.07628	0	0.826141	0.415199	0.794727	1.62791	0	0.773812	0.014711	0	0	0.23517	0	0	0.527738	24.5142	124.233	16.1496	0.121512	0.230143	0.674507	7.04002	0.940614	0.219175	0.369627
	BraA03g041560.3C	AT3G25460.1	0.700271	0.714674	0.432216	0.156841	F-box and associated interaction domains-containing protein | Chr3:9231581-9232666 REVERSE LENGTH=361 | 201606	0.246769	0	0	0.264841	0.029412	0	0	0	0.34676	0.156514	0.380976	0.227578	0	0	0	0	0	0.813147	0.559059	1.17284	0	0	0.147938	0.741086	0	0	0.466864	0.112225
	BraA04g016190.3C	AT2G22190.2	0.69978	0.758576	0.372005	0.0802533	Haloacid dehalogenase-like hydrolase (HAD) superfamily protein | Chr2:9434051-9436482 REVERSE LENGTH=352 | 201606	8.78879	12.061	12.1788	12.0596	3.20295	3.25283	7.922	12.5316	4.13164	4.28901	5.56626	4.17118	2.1265	1.50316	1.15928	0.901973	8.77494	4.72764	12.9667	29.1487	3.91021	6.33002	7.55529	11.3911	10.0957	4.00154	12.4032	10.6891
	BraA08g015380.3C	AT3G14930.2	0.699774	0.834928	0.812865	0.498652	Uroporphyrinogen decarboxylase | Chr3:5020675-5022577 FORWARD LENGTH=418 | 201606	0	0	0	0.214129	0	0	0	0	0	0	0.301319	0	0	0	0	0	0	0	1.2095	2.33564	0.626319	0	0	0	0	0	2.1806	0
	BraA05g018370.3C	AT1G51360.1	0.699511	0.912739	0.57426	0.364346	dimeric A/B barrel domainS-protein 1 | Chr1:19044208-19044840 FORWARD LENGTH=210 | 201606	0.420084	0.058813	0.074282	0.05227	0.012828	0	0	0	0.378114	0	0.316008	0	0.154983	0	0	0	0	0.170804	0.463499	2.85771	0.544985	0	0	0.124657	0.489035	0.195697	1.1144	0.390009
	BraA06g033120.3C	AT5G26070.1	0.698829	0.966318	0.405021	0.161246	hydroxyproline-rich glycoprotein family protein | Chr5:9106341-9106649 FORWARD LENGTH=102 | 201606	0	0	0	0.132582	0	0	0	0	0	0	0	0	0	0	0	0	0	0	0.612162	3.66072	0.120836	0	0	0	0	0	0.293017	0
	BraA03g040390.3C	AT3G22520.1	0.698772	0.855854	0.592246	0.329907	spindle assembly abnormal protein | Chr3:7974984-7977406 FORWARD LENGTH=600 | 201606	1.87545	1.44456	1.4286	2.36874	1.51603	0.892126	1.60452	0.687057	2.74602	0.929397	3.02948	1.7575	3.45658	4.47349	4.6936	2.17971	2.37985	6.47511	8.09543	17.2533	5.73092	1.50584	5.12926	4.28111	2.19699	2.59487	7.98697	7.17776
	BraA03g021440.3C	AT2G40450.1	0.6987	0.541772	0.711904	0.30269	BTB/POZ domain-containing protein | Chr2:16892024-16892790 REVERSE LENGTH=209 | 201606	3.0125	2.11568	1.79153	2.20014	2.78516	1.32166	1.36549	1.04245	4.394	4.22007	3.24259	2.32528	0.575156	0.914925	1.25285	0.215399	1.16005	1.21053	7.46556	5.55987	1.7559	0.306116	1.29422	3.45273	2.42016	3.71096	7.70653	5.38281
	BraA03g017400.3C	AT3G10240.1	0.698419	0.418641	0.706152	0.202841	F-box and associated interaction domains-containing protein | Chr3:3166698-3167867 FORWARD LENGTH=389 | 201606	0.786722	0.280855	0	0	0.123489	0	0	0	0	0	0.627123	0.588383	0	0	0	0	0	0.977934	3.13226	0.65031	0	0	0	0.234749	0	0	2.0998	1.21544
	BraA01g028150.3C	AT2G42465.1	0.698347	0.365968	0.752794	0.23822	MATH domain/coiled-coil protein | Chr2:17679887-17681410 REVERSE LENGTH=415 | 201606	2.32183	1.67471	0.234671	0	0	0	0	0	2.1052	0	1.63808	0.406028	0	0	0	0	0	0.278591	12.033	0.55013	0	0	0	0	0	0	6.07414	1.69867
	BraA02g031130.3C	AT5G44265.1	0.698176	0.725455	0.476763	0.190239	Bifunctional inhibitor/lipid-transfer protein/seed storage 2S albumin superfamily protein | Chr5:17832779-17833316 REVERSE LENGTH=126 | 201606	61.4448	141.566	93.1667	24.2622	0	0	0	0	83.1537	0	47.1176	0.65997	0.167144	0	0	0	0	0.396512	83.8273	199.721	2.48697	0	0	2.72302	63.6362	9.5754	78.7237	11.3421
	BraA09g036510.3C	AT1G28230.1	0.69816	0.539768	0.527855	0.241219	purine permease 1 | Chr1:9862200-9864554 REVERSE LENGTH=356 | 201606	110.808	101.538	77.5301	63.6632	0.530008	0.87602	0.703667	0.158754	90.5395	13.7961	118.411	90.2869	0.279717	0.228535	0.549257	0	0.347979	147.454	153.148	213.227	24.7559	0.270385	29.6672	221.113	50.2859	8.00311	217.613	104.15
	BraA08g030680.3C	AT1G12950.1	0.697601	0.848745	0.625009	0.314702	root hair specific 2 | Chr1:4419849-4422462 FORWARD LENGTH=522 | 201606	0.160188	0.150593	0.424358	0.814481	0.343209	0.163101	0	0.125545	0	0	1.26609	0.724202	0.248976	0	0.190977	0.240486	0.93097	0	1.5176	2.99344	0.329307	0.44945	0.339637	0.214324	0.182299	0.213659	1.81616	0.776023
	BraA04g012750.3C	AT5G40260.1	0.697579	0.507476	0.673931	0.179366	Nodulin MtN3 family protein | Chr5:16089842-16091527 FORWARD LENGTH=239 | 201606	28.1254	33.1117	29.2007	19.072	7.49669	0	0.696355	0	42.9571	20.8375	61.9141	42.1097	2.97751	3.46514	4.55095	4.01346	34.7587	76.9382	224.702	83.0443	13.9714	29.7698	97.9308	32.0855	67.6207	11.7762	117.383	54.6752
	BraA05g040170.3C	AT4G08630.1	0.697466	0.92352	0.688966	0.557914	fas-binding factor-like protein | Chr4:5506998-5511959 REVERSE LENGTH=800 | 201606	0	0.412196	0.786021	3.17472	0	0	0	0	3.22951	0	6.21034	0.00671	0	0	0	0	0	0	9.22843	28.9763	12.7123	0.025904	0	0	0.021116	0	6.73066	0
	BraA04g029870.3C	AT2G42465.1	0.697459	0.280002	0.551995	0.0834444	MATH domain/coiled-coil protein | Chr2:17679887-17681410 REVERSE LENGTH=415 | 201606	7.64893	0.616896	0	0	0.942913	0	0.343378	0	3.41065	0	1.10189	1.45554	0	0	0.117152	0	0	0.51897	17.4447	0	0	0	0	0	0	0	1.77297	2.26213
	BraA03g028950.3C	AT4G02740.1	0.697368	0.31642	0.414509	0.0238365	F-box/RNI-like superfamily protein | Chr4:1217756-1220834 REVERSE LENGTH=479 | 201606	0.504338	0.244906	0.222006	0.421144	0.226261	0	0	0	0	0	0.239056	0.218513	0	0	0	0	0	0.730991	1.94251	0.390553	0	0.107411	0	1.60752	0	0	0.414279	0.27726
	BraA03g029550.3C	AT4G01670.1	0.697124	0.602812	0.409969	-0.0698464	hypothetical protein | Chr4:711464-712511 REVERSE LENGTH=249 | 201606	0.581253	0.168244	0	0.111667	0.201662	0.279886	0.197849	0.224482	0	0	0.557642	0.640026	0.4299	1.20462	0	0.641658	0.723427	0.397293	2.33484	1.5355	0	0.769976	1.08954	0.400275	0.446587	0.329395	0.505946	0.36166
	BraA03g049910.3C	AT1G69090.1	0.696912	0.382091	0.571756	0.181892	F-box protein (DUF295) | Chr1:25977501-25978706 REVERSE LENGTH=401 | 201606	44.7022	35.4729	17.188	10.3317	0.627562	0.485945	0.117067	0.108707	36.9202	2.36557	132.586	24.2242	1.62892	1.72752	1.29914	1.84997	0.832594	23.4274	422.813	142.04	18.1354	1.2647	7.13294	412.95	64.2611	12.3122	288.193	238.674
	BraA06g019090.3C	AT3G47870.1	0.696905	0.96914	0.493211	0.270396	LOB domain-containing protein 27 | Chr3:17660021-17661007 REVERSE LENGTH=328 | 201606	1.18412	4.53932	7.2908	15.4004	0	0	0	0	30.6641	0	30.3291	0.007689	0.045442	0	0	0.176302	0.092679	0.990719	66.6196	418.612	39.0861	0	0	0.212118	0.082344	0.142209	79.2579	0.0865573
	BraA02g014720.3C	AT1G71370.1	0.696706	0.578496	0.272266	-0.147327	DEA(D/H)-box RNA helicase family protein | Chr1:26897235-26899381 REVERSE LENGTH=558 | 201606	0.674219	0.938753	0.4581	0.404324	1.09145	0.931786	0.599457	0.331528	0	0	0.0902957	0.033552	0	0	0	0	0.937324	0.210527	1.88956	1.59934	0	0.520068	0.596492	0.715345	0.532333	0.21018	0.134415	0.090758
	BraA03g045340.3C	AT5G66440.1	0.696569	0.925084	0.357662	0.0743735	tRNA-methyltransferase non-catalytic subunit trm6MTase subunit | Chr5:26530274-26531032 REVERSE LENGTH=252 | 201606	2.33031	1.35222	1.3641	1.08016	2.4437	0.467922	1.7441	0.633027	4.91696	1.56714	1.8994	1.54657	5.79824	4.28326	3.67165	3.76363	2.2098	2.34656	8.39475	23.6023	1.68147	2.0622	3.07362	2.05022	1.75319	4.60147	1.32404	0.499255
	BraA03g046020.3C	AT3G52400.1	0.6965	0.785803	0.643154	0.276967	syntaxin of plants 122 | Chr3:19425835-19427032 REVERSE LENGTH=341 | 201606	0	0.660084	0.507102	0	0	0	0	0	0	0	0.457368	0.03111	0	0	0	0.197984	0	0	0.691752	1.30344	0	0	0	0	0	0	1.0301	0.0268413
	BraA09g018630.3C	AT1G48800.1	0.69637	0.960498	0.49536	0.273284	Terpenoid cyclases/Protein prenyltransferases superfamily protein | Chr1:18049844-18052975 FORWARD LENGTH=603 | 201606	0	0	0.148225	0	0	0	0	0	0	0	0.754327	0	0	0	0	0	0	0	0.654837	3.93134	0.337712	0	0	0.049022	0	0	0.817007	0.0204207
	BraA06g003800.3C	AT1G49700.3	0.69576	0.33418	0.634011	0.124228	Plant protein 1589 of unknown function | Chr1:18389396-18390496 REVERSE LENGTH=241 | 201606	0.779397	0.736348	0	0	0	0	0	0	0	0	0.450798	0.0629113	0	0	0	0	0	0	5.19435	0	0	0	0	0	0	0	1.01402	0.30044
	BraA03g013160.3C	AT5G55970.2	0.695712	0.33411	0.483897	0.14288	RING/U-box superfamily protein | Chr5:22668019-22669312 FORWARD LENGTH=343 | 201606	97.3406	90.8755	49.9053	17.5096	0.57671	0.534219	2.36295	1.27693	41.3989	2.95268	43.5462	3.92684	1.40884	1.13553	1.44591	0	7.9205	31.1426	144.474	73.557	9.02968	5.61554	15.3091	196.424	62.2692	12.518	139.212	46.405
	BraA06g014150.3C	AT1G18520.1	0.695642	0.606952	0.858716	0.39626	tetraspanin11 | Chr1:6375051-6376178 FORWARD LENGTH=271 | 201606	0.101827	0.411683	3.87563	3.47012	0	0	0	0	4.59022	0	6.86221	0	0	0	0	0	0	0	27.7585	13.4177	0.972372	0	0	0	0	0	28.4511	0
	BraA08g017670.3C	AT1G12870.1	0.695182	0.753576	0.811666	0.721631	F-box and associated interaction domains-containing protein | Chr1:4387129-4389110 REVERSE LENGTH=416 | 201606	0.671446	0.304326	0.161515	0.240585	0.166703	0	0.099569	0	2.26266	0	2.06679	0.228759	0	0	0	0	0	0.592723	2.29156	4.07221	3.14959	0	0	1.02684	0	0	1.7221	0.565744
	BraA08g010400.3C	AT1G30860.1	0.695021	0.485202	0.833823	0.679231	RING/U-box superfamily protein | Chr1:10986696-10989246 REVERSE LENGTH=730 | 201606	11.2065	12.1042	5.77973	0.969467	0.339181	0.059122	0	0.124288	11.6899	0	12.5034	0.569084	0.208289	1.02883	0.928505	0.537049	0.269896	0.142172	22.992	11.8922	19.9883	0.391124	0.349164	3.83661	3.73286	0.822258	9.45326	2.25931
	BraA04g019480.3C	AT2G27150.2	0.694901	0.695698	0.463437	0.0788401	abscisic aldehyde oxidase 3 | Chr2:11601952-11607014 FORWARD LENGTH=1332 | 201606	8.50211	13.0901	10.0802	5.53237	3.40395	4.08541	4.35739	3.20478	9.20386	7.45452	6.91085	4.67211	6.14263	6.82895	6.20026	3.86813	5.15498	3.23876	12.3725	16.886	2.87296	6.69966	2.88204	3.18482	9.77323	6.18798	10.3128	6.01957
	BraA08g014990.3C	AT4G22520.1	0.694899	0.896895	0.432665	0.157715	Bifunctional inhibitor/lipid-transfer protein/seed storage 2S albumin superfamily protein | Chr4:11858614-11858970 FORWARD LENGTH=118 | 201606	0.373768	0.456384	0.403771	0.815282	0	1.10932	0.217486	0.886262	0.602417	0	0.728902	0.311255	0.544682	0.373777	0	0	0	0	1.15471	3.76643	0	0	0	0	0	0	0.837403	0.537134
	BraA08g006930.3C	AT5G41120.3	0.694806	0.218439	0.37677	0.00807992	Esterase/lipase/thioesterase family protein | Chr5:16455312-16459198 REVERSE LENGTH=689 | 201606	85.8424	49.0058	17.8144	4.50546	0.373887	0.165753	0.152198	0	18.0583	1.67673	24.1061	4.8476	0.341111	0.226767	0.357882	0.228182	0	31.3356	144.009	21.8137	0.385761	0.429467	18.741	149.119	32.1449	4.48121	48.0356	43.3361
	BraA09g012980.3C	AT1G63180.1	0.694578	0.742279	0.925523	0.667213	UDP-D-glucose/UDP-D-galactose 4-epimerase 3 | Chr1:23427559-23429384 REVERSE LENGTH=351 | 201606	3.00713	12.0657	28.034	57.4559	1.46864	2.00327	2.00794	0.527039	51.8599	0	83.4231	1.84711	0.31065	0.452778	0.740835	0	4.09886	1.31418	156.517	163.027	99.2702	3.83612	3.42651	2.04912	35.8946	6.24899	174.576	7.24652
	BraA01g005050.3C	AT1G19690.1	0.694531	0.676411	0.930461	0.7043	NAD(P)-binding Rossmann-fold superfamily protein | Chr1:6807925-6809562 REVERSE LENGTH=352 | 201606	0	0	0	0	0	0	0	0	0	0	10.0435	0	0	0	0	0	0	0	20.1698	14.1064	15.7524	0	0	0	0	0	12.1852	0.310928
	BraA09g010410.3C	AT2G16190.1	0.694496	0.321257	0.620252	0.127326	hypothetical protein | Chr2:7020689-7021600 REVERSE LENGTH=303 | 201606	2.06073	0.076033	0	0	0.060943	0	0	0	1.7521	0	0.534531	0.270751	0	0.219031	0	0	0	0.106417	8.86521	0	0	0	0	0	0	0	1.24873	0.977963
	BraA04g000660.3C	AT1G54970.1	0.694142	0.253217	0.437783	-0.00183231	proline-rich protein 1 | Chr1:20505000-20506238 FORWARD LENGTH=335 | 201606	4.26513	0.194704	0	0	0	0	0	0	0	0	0.461527	0.923962	0	0	0	0	0	2.15004	18.5424	0.158838	0	0	0.492303	9.95005	0	0	0.772642	2.0976
	BraA01g016140.3C	AT5G51860.2	0.693498	0.800045	0.723035	0.375313	K-box region and MADS-box transcription factor family protein | Chr5:21081844-21084126 REVERSE LENGTH=202 | 201606	0	0	0	0	0	0	0	0	0	0	1.33342	0	0	0	0	0	0	0	1.24072	2.21515	0	0	0	0	0	0.114375	2.02175	0
	BraA01g042570.3C	AT5G26860.1	0.693235	0.337597	0.613431	0.106174	lon protease 1 | Chr5:9451048-9456631 FORWARD LENGTH=985 | 201606	0.441685	0	0	0	0	0	0	0	0	0	0.105382	0	0	0	0	0	0	0	2.67404	0	0	0	0	0	0	0	0.374891	0.18093
	BraA04g021930.3C	AT2G30690.2	0.693186	0.87441	0.807581	0.66696	lateral signaling target-like protein (Protein of unknown function%2C DUF593) | Chr2:13076229-13078595 FORWARD LENGTH=760 | 201606	0.092015	0.470775	1.03581	2.37652	0.20965	0.065596	0.098465	0.03582	3.34036	0	4.10595	0.0172607	0.242211	0.378401	0.186585	0.050856	0.409014	0.375491	5.84727	12.5915	6.94667	0.168871	0.528703	0.158877	0.303354	0.087047	5.47554	0.0147273
	BraA08g007800.3C	AT1G36150.1	0.693179	0.505007	0.829374	0.344605	Bifunctional inhibitor/lipid-transfer protein/seed storage 2S albumin superfamily protein | Chr1:13528257-13529470 FORWARD LENGTH=256 | 201606	3.78732	2.9871	0.721667	0	0	0	0	0	2.48741	0	3.59329	0.292348	0	0	0	0	0	0	17.1277	5.87714	0	0	0	0	0	0	18.7051	1.78169
	BraA04g008420.3C	AT5G47790.1	0.693159	0.504003	0.814839	0.540171	SMAD/FHA domain-containing protein | Chr5:19351396-19352579 FORWARD LENGTH=369 | 201606	0	0	0	0	0	0	0	0	0	0	0.307955	0.0414277	0	0	0	0	0	0	1.78033	0.475426	1.01111	0.035004	0	0.281483	0	0	0.259422	0.034854
	BraA07g020450.3C	AT5G41130.1	0.693077	0.235004	0.503986	0.114882	Esterase/lipase/thioesterase family protein | Chr5:16459714-16463241 REVERSE LENGTH=688 | 201606	96.0468	39.8295	17.4357	12.5195	0	0	0	0	40.3351	6.00531	57.5705	16.2243	0.147303	0	0.037677	0	0.388665	40.0531	220.366	19.4062	5.76085	0.774034	27.0806	192.019	12.8289	2.38275	103.531	76.2971
	BraA02g028710.3C	AT4G10440.1	0.69307	0.807083	0.89345	0.749081	S-adenosyl-L-methionine-dependent methyltransferases superfamily protein | Chr4:6459728-6461932 REVERSE LENGTH=633 | 201606	0.780292	3.36114	10.6051	31.4763	0.0795	0	0	0	44.4581	0	53.8192	0.512347	0	0.16242	0	0	0	0.397551	102.309	156.911	119.559	0	0.09681	4.68989	0.138035	0	91.4332	12.5984
	BraA01g034470.3C	AT3G18360.1	0.693069	0.876877	0.814263	0.667243	VQ motif-containing protein | Chr3:6300827-6301684 REVERSE LENGTH=285 | 201606	0.136429	1.81435	3.95972	22.9511	0	0	0	0.083714	23.6175	0.557047	24.364	0.298214	0.518941	0.154975	0	0	0	0.131829	49.3978	111.944	61.8098	0	0	0.10247	0	0.125719	52.413	0.089999
	BraA01g020640.3C	AT4G16160.2	0.693031	0.94305	0.592269	0.442487	Mitochondrial import inner membrane translocase subunit Tim17/Tim22/Tim23 family protein | Chr4:9157545-9158738 FORWARD LENGTH=178 | 201606	0	0.691009	3.66853	10.7483	0.259714	0	0	0	0	0	46.9678	0.222751	0.457956	0.343072	0.122731	0.354152	5.83061	0.318814	70.377	284.493	95.9437	5.56263	1.31956	2.13734	0	0	44.8839	0.274863
	BraA10g018750.3C	AT5G22791.2	0.692794	0.455788	0.4358	0.19712	F-box family protein | Chr5:7603579-7604771 REVERSE LENGTH=355 | 201606	0.092983	0.040729	0	0.074893	0	0	0	0	0	0	0.304632	0.0583173	0	0	0	0	0	0.113242	1.12814	0.716183	0.402153	0	0.220396	1.56489	0	0	0.125983	0.184875
	BraA05g031210.3C	AT3G15850.1	0.692715	0.408159	0.516519	0.0980619	fatty acid desaturase 5 | Chr3:5359087-5360998 FORWARD LENGTH=371 | 201606	137.358	175.11	149.353	99.4728	53.8323	65.9532	71.8258	60.1155	116.964	83.8446	93.7527	56.9952	87.3868	87.9719	65.7419	37.8193	89.9917	65.6707	220.815	122.91	52.8933	63.0758	46.0369	74.7273	100.474	37.8211	129.542	98.8872
	BraA06g030120.3C	AT3G31430.1	0.692548	0.477047	0.666769	0.403206	zinc knuckle (CCHC-type) family protein | Chr3:12795861-12796871 REVERSE LENGTH=336 | 201606	0	0.074497	0	0.213446	0	0	0	0	0	0	0.288483	0	0	0	0	0	0	0	3.12766	1.02106	1.63441	0.321194	0	1.42586	1.02293	0	0.1749	0
	BraA02g002410.3C	AT5G07580.1	0.692478	0.942813	0.344083	0.10837	ethylene-responsive transcription factor | Chr5:2399726-2400349 FORWARD LENGTH=207 | 201606	3.65861	13.6009	15.6247	10.2955	1.53573	0.627598	0.738861	0.461111	1.55377	0	5.88943	1.996	1.84974	3.22249	2.91832	2.7039	2.95734	0.175471	21.4005	112.931	2.65843	5.51169	0.458174	0.732329	6.1353	1.21185	2.98528	5.05369
	BraA02g042590.3C	AT5G23210.1	0.692389	0.351662	0.433298	0.0546503	serine carboxypeptidase-like 34 | Chr5:7810892-7814837 FORWARD LENGTH=499 | 201606	48.0687	16.2879	14.9371	20.1428	27.0144	32.4577	13.6555	13.6719	37.5253	30.626	43.3461	27.0648	4.74256	7.07481	9.91814	5.2705	2.58556	51.5017	164.599	67.2438	10.517	1.95891	37.1664	183.722	35.3573	9.98941	75.354	88.5598
	BraA10g024470.3C	AT3G01516.2	0.692215	0.596696	0.484217	0.256642	transmembrane protein | Chr3:207426-207989 FORWARD LENGTH=187 | 201606	1.42034	2.45839	0.616617	0.365771	0.036542	0.400088	0.496205	0	1.07705	0	1.10832	0.223986	0	0	0	0.111776	0.324843	0.157408	1.48473	2.16416	0.574454	0	0.072079	0	0.192695	0.116502	0.615299	0.104241
	BraA10g012570.3C	AT5G54480.1	0.692155	0.632196	0.462332	0.137155	hypothetical protein (DUF630 and DUF632) | Chr5:22118004-22120166 FORWARD LENGTH=720 | 201606	0.277208	0.154123	0.063593	0.142453	0.065748	0	0.021133	0	0.588293	0	0.538211	0.59158	0	0.040476	0	0.038965	0	2.50741	2.22866	2.57526	0.354042	0.039521	1.05044	2.16863	0	0	1.05747	0.41524
	BraA01g036650.3C	AT3G15510.1	0.691984	0.72358	0.767152	0.579538	NAC domain containing protein 2 | Chr3:5243696-5245037 FORWARD LENGTH=364 | 201606	42.739	76.1461	44.7707	42.0654	2.53622	6.4488	9.29581	7.10821	67.6144	2.01094	59.7127	4.61233	0.266877	0.86832	0.873284	1.06355	0	1.6858	73.6659	130.637	62.7677	0.252476	0.49891	3.13585	33.4606	19.1393	96.7848	12.4388
	BraA07g028230.3C	AT1G74458.1	0.691891	0.871631	0.402037	0.198883	transmembrane protein | Chr1:27987071-27987551 FORWARD LENGTH=94 | 201606	29.0415	27.1854	26.1596	35.9882	14.5871	14.0623	15.9332	8.35124	28.1308	28.1785	37.5241	34.4698	9.38378	12.5566	20.1216	10.9459	10.1133	18.7906	39.8283	117.08	22.2912	4.76175	15.9143	21.3523	46.3404	25.1265	26.0235	22.1313
	BraA02g017400.3C	AT1G67090.1	0.691834	0.920847	0.421412	0.151512	ribulose bisphosphate carboxylase small chain 1A | Chr1:25048465-25049249 REVERSE LENGTH=180 | 201606	0	0	0	0	0	0.208569	0	0	0	0	0.0499723	0.0752843	0.968936	0.526969	0.355713	1.21226	0.4536	0.373282	2.01083	5.20724	0.77783	0	0	0.051666	0.582733	0.882391	0.174099	0.121254
	BraA03g016580.3C	AT2G31100.1	0.691595	0.65783	0.671702	0.369011	alpha/beta-Hydrolases superfamily protein | Chr2:13256738-13258174 REVERSE LENGTH=414 | 201606	30.8642	54.7862	45.505	45.9796	0	0	0	0	42.3085	0.386576	79.9055	1.70799	0.247798	0	0.27554	0	0	0	96.8708	117.153	17.4434	0	0.061901	8.59614	89.7839	14.1889	105.532	45.8491
	BraA03g045470.3C	AT4G36130.1	0.690967	0.289682	0.646501	0.162272	Ribosomal protein L2 family | Chr4:17097613-17098656 FORWARD LENGTH=258 | 201606	17.4681	5.63898	1.26616	0.637601	0.582746	0	0	0	4.14534	2.77665	10.3117	5.70409	0.117338	0	0.094791	0	0	15.0003	67.2467	1.79155	0	0	2.62193	28.3883	0.11119	0	37.2019	12.9097
	BraA03g020550.3C	AT2G38905.1	0.69094	0.547036	0.826657	0.424922	Low temperature and salt responsive protein family | Chr2:16244218-16244472 REVERSE LENGTH=54 | 201606	1.38056	4.38489	14.5922	8.7529	0	0	0	0	0	0	22.273	0	0	0	0	0	0	0	48.909	16.413	7.82271	0	0	0	0	0	31.5902	0
	BraA09g062680.3C	AT1G08630.6	0.690749	0.857113	0.357444	0.128918	threonine aldolase 1 | Chr1:2743948-2745685 REVERSE LENGTH=358 | 201606	66.0383	75.2524	83.9832	70.9879	59.378	52.0461	57.7023	60.6104	55.7565	31.1632	87.5676	71.1393	49.6121	54.5343	46.2043	48.5791	25.5758	49.8319	120.869	286.306	63.6586	19.0904	54.3504	86.4276	120.71	125.377	59.8014	32.0501
	BraA08g024010.3C	AT1G29240.1	0.69063	0.824062	0.545579	0.233248	transcription initiation factor TFIID subunit%2C putative (DUF688) | Chr1:10217023-10218924 REVERSE LENGTH=577 | 201606	2.08153	2.08635	1.56502	1.56596	2.58976	2.23444	1.17854	0.365498	3.59575	3.30399	2.77763	2.51287	3.13476	2.2741	2.6446	2.94647	1.55455	1.41888	5.84149	10.9054	2.73665	0.784788	1.49901	3.02442	6.83462	3.48572	5.58157	2.74092
	BraA03g026350.3C	AT5G50760.1	0.690025	0.357235	0.3265	0.0612202	SAUR-like auxin-responsive protein family | Chr5:20644780-20645331 FORWARD LENGTH=183 | 201606	5.25915	0.991962	0	0.204974	0	0.101174	0	0.160397	1.74442	0	0.950074	0.247085	0	0	0	0	0	0	2.88945	1.86072	0	0	0	0.204481	0.175296	0	0	0
	BraA09g001440.3C	AT4G02780.1	0.689891	0.590203	0.502658	0.0770453	Terpenoid cyclases/Protein prenyltransferases superfamily protein | Chr4:1237881-1244766 REVERSE LENGTH=802 | 201606	0.308666	0.723974	0.530191	0.265004	0	0	0.226124	0	0	0	0.408794	0.14591	0.488725	0.32121	0.310629	0.324902	0.538142	0.375442	1.24099	0.921516	0.197964	0.462614	0.193298	0.382427	0.505689	0.642165	0.675888	0.199123
	BraA02g015030.3C	AT5G52900.1	0.689786	0.647163	0.661608	0.289764	membrane-associated kinase regulator | Chr5:21452893-21453692 REVERSE LENGTH=235 | 201606	12.8022	43.8282	32.9102	8.60214	0.427527	0.469049	0.198451	0.153721	15.2218	1.08888	18.7563	0.59234	0.131841	0.578046	0.363258	0.678205	0.242817	0.1453	40.4307	47.9	0.492786	0	0.068613	0	0.619074	0.716106	51.1731	1.85279
	BraA03g045170.3C	AT3G50580.1	0.689556	0.332899	0.558975	0.0696227	transmembrane protein | Chr3:18768767-18769519 REVERSE LENGTH=250 | 201606	13.1424	5.22764	0.89105	0.082804	0.049689	0	0.199781	0.049271	15.0573	2.64667	5.05138	1.3825	0.037411	0.075818	0.076811	0	0.12171	3.18524	258.129	2.13692	0.072285	0.295165	0.38939	47.2816	0.323784	0.25716	10.1359	1.26547
	BraA08g027590.3C	AT1G20900.1	0.689293	0.827664	0.390229	0.088974	Putative AT-hook DNA-binding family protein | Chr1:7273024-7273959 FORWARD LENGTH=311 | 201606	0	0	0.080262	0.116614	0.155335	0.114161	0.284247	0.490474	0.899811	0	0.207248	0.352316	0	0	0	0	0	0.45489	0.822652	1.71401	0	0	0	0.371364	0	0.287371	0.0272467	0.129075
	BraA03g024250.3C	AT2G46610.2	0.689	0.656283	0.23958	-0.0131077	RNA-binding (RRM/RBD/RNP motifs) family protein | Chr2:19136769-19137858 REVERSE LENGTH=224 | 201606	0.635787	0.517462	0.513416	0.954593	0.771694	1.21517	0	0.411172	0	0	0.328503	0.887759	0	0	0	0	0	0.286448	1.27341	2.45545	0	0	0	1.86377	0	0	0.237861	0.116397
	BraAnng003510.3C	AT4G12340.1	0.68898	0.877869	0.418788	0.175772	copper ion binding protein | Chr4:7321492-7322004 REVERSE LENGTH=170 | 201606	12.5426	10.8099	11.9503	12.6498	11.3095	11.3426	11.7837	11.1487	14.4348	14.1368	10.9567	11.16	13.9138	13.4621	13.2097	11.2977	12.2415	14.1833	17.3041	25.6889	13.8237	10.3151	11.4111	13.1769	13.9326	13.2608	11.3281	9.03591
	BraA08g027440.3C	AT1G21160.1	0.68895	0.435134	0.788476	0.489313	eukaryotic translation initiation factor 2 (eIF-2) family protein | Chr1:7408121-7412455 REVERSE LENGTH=1092 | 201606	5.43969	3.72512	1.46769	1.18727	0.332209	0	0	0.082962	4.85403	0.497746	5.508	2.76397	0.082222	0.134673	0.073817	0.189832	0	7.69215	13.505	6.43696	6.84377	0	1.43026	8.46197	0.546496	0.175167	13.3362	7.27821
	BraA02g037940.3C	AT3G27880.1	0.688911	0.493415	0.71203	0.249226	hypothetical protein (DUF1645) | Chr3:10338429-10339157 FORWARD LENGTH=242 | 201606	5.40219	8.19809	7.04972	4.90725	1.65237	1.20535	1.04073	0.69843	10.0842	2.17635	8.16016	14.017	6.72951	4.80301	5.76178	7.25098	2.17214	1.91745	29.9894	12.7521	4.00245	2.70744	1.18515	8.1321	12.6931	8.79257	21.4405	7.54787
	BraA08g031960.3C	AT1G10650.1	0.688872	0.451102	0.597499	0.488372	SBP (S-ribonuclease binding protein) family protein | Chr1:3524122-3525318 REVERSE LENGTH=339 | 201606	26.1242	17.227	13.7247	21.2868	12.2746	9.91227	7.64489	4.81257	30.4561	7.4772	21.5615	6.21001	12.8621	15.129	19.1542	15.3282	8.17192	8.37634	48.9585	37.3917	42.2625	4.82484	4.52777	60.2727	12.6936	8.92986	20.0918	12.1282
	BraA04g017130.3C	AT2G23300.1	0.688612	0.438845	0.443095	-0.0381688	Leucine-rich repeat protein kinase family protein | Chr2:9914608-9917130 FORWARD LENGTH=773 | 201606	6.21248	4.41663	4.52435	3.17145	5.97561	4.40504	5.32005	2.35649	9.49039	16.5568	5.32589	9.01105	14.9787	14.4903	14.1509	11.2752	15.5048	14.1766	59.5497	19.9548	6.56559	9.57962	7.25862	27.1392	11.6329	6.82488	6.82388	11.7913
	BraA01g019680.3C	AT2G16640.3	0.688301	0.730941	0.369277	0.152465	multimeric translocon complex in the outer envelope membrane 132 | Chr2:7211489-7215109 REVERSE LENGTH=1206 | 201606	0.708589	0.650402	0.867266	0.741201	0.574289	0.381561	0.635733	0.926452	1.12074	0	3.83337	0.616587	0.408433	0.373874	0.359533	0.679839	0.576367	3.18439	3.91168	8.00932	1.42636	0.827013	1.70381	5.78579	3.11132	2.2287	1.50423	0.711843
	BraA06g000560.3C	AT1G12870.1	0.688279	0.790813	0.417601	0.045155	F-box and associated interaction domains-containing protein | Chr1:4387129-4389110 REVERSE LENGTH=416 | 201606	0	0	0.122277	0	0	0	0	0	0	0	0.139101	0.146374	0	0	0.172254	0	0	1.13668	1.10435	1.4962	0	0	0.259713	0	0	0	0.0684537	0
	BraA06g039810.3C	AT2G02250.1	0.687909	0.607618	0.895345	0.639011	phloem protein 2-B2 | Chr2:594655-595825 REVERSE LENGTH=310 | 201606	2.07101	2.90845	1.99463	2.99868	0.90953	1.13742	1.43805	1.87212	1.31626	0	5.42763	3.66811	2.42937	1.8374	3.14639	5.79544	3.52605	1.1702	19.9753	11.1072	14.5631	1.87727	1.00386	2.00331	3.37561	1.26157	10.3377	4.56676
	BraA08g035560.3C	AT1G02900.1	0.687571	0.63774	0.736668	0.484932	rapid alkalinization factor 1 | Chr1:653976-654338 REVERSE LENGTH=120 | 201606	6.14331	10.6122	14.9749	24.8132	0.440718	0.299316	2.78643	1.41285	8.65675	1.38074	26.016	4.70851	0.56054	0.244855	0.689226	0.684331	0.457014	1.844	39.9366	31.6626	15.7612	0.260951	3.20965	6.22243	25.2819	3.56014	25.4192	3.27339
	BraA09g004100.3C	AT5G48230.2	0.687487	0.218788	0.348592	-0.0190289	acetoacetyl-CoA thiolase 2 | Chr5:19552570-19555122 REVERSE LENGTH=403 | 201606	274.55	168.79	137.274	110.58	121.52	120.348	118.58	110.326	81.9501	48.3859	110.537	76.6602	47.8497	48.145	56.5456	60.4321	50.2745	74.9236	426.479	113.954	42.5577	31.6331	45.3809	428.099	66.1259	43.7835	163.265	154.146
	BraA01g019620.3C	AT4G16850.1	0.687405	0.885388	0.536583	0.231169	transmembrane protein | Chr4:9480699-9481640 FORWARD LENGTH=313 | 201606	5.77484	5.94351	6.18486	6.47028	6.75449	4.9641	5.21856	4.68269	7.69713	7.32074	6.05656	5.47486	8.84204	9.5633	9.87182	9.31864	6.58449	4.43169	12.7243	22.6817	7.22189	3.4651	3.06283	4.39906	6.11128	7.45137	10.652	8.01603
	BraA05g001000.3C	AT2G46880.1	0.687311	0.406065	0.79842	0.314643	purple acid phosphatase 14 | Chr2:19264910-19266412 REVERSE LENGTH=401 | 201606	26.6688	11.7951	0.336717	0.134681	0	0.104267	0	0	44.1666	0	13.6853	1.49394	0.219679	0	0.078191	0	0	0.560437	99.1263	13.6687	0.130022	0	0	0	0	0	72.1353	11.2239
	BraA04g029860.3C	AT2G42465.1	0.687213	0.271168	0.535823	0.0555914	MATH domain/coiled-coil protein | Chr2:17679887-17681410 REVERSE LENGTH=415 | 201606	3.56164	0.094604	0	0	0.312008	0	0	0.179546	0	0	0.502333	0.49736	0	0	0	0	0	1.06994	7.7925	0	0	0	0	0	0.465446	0.206232	1.29528	1.49315
	BraA08g026420.3C	AT1G23690.1	0.686909	0.909965	0.574381	0.381537	hypothetical protein (Domain of unknown function DUF220) | Chr1:8377433-8378634 REVERSE LENGTH=273 | 201606	7.69939	59.7779	105.489	157.87	0	0.392584	0.28112	0	97.3438	0	137.93	0.120344	0	0.077403	0	0	0.034883	1.23334	133.66	493.864	62.3258	0	0.251364	0.658525	4.73699	0.827643	153.112	2.42468
	BraA10g001390.3C	AT1G02690.1	0.686859	0.256507	0.48845	0.0571543	importin alpha isoform 6 | Chr1:584397-587036 FORWARD LENGTH=538 | 201606	1.7254	0.314984	0	0	0.624541	0	0.220869	0	0	0	0.685863	1.15723	0	0	0	0	0	0.943363	4.90546	0.453552	0	0	0.261441	3.70405	0	0	2.0899	1.63666
	BraA10g015110.3C	AT5G57190.1	0.686832	0.506852	0.860715	0.525846	phosphatidylserine decarboxylase 2 | Chr5:23171531-23175364 REVERSE LENGTH=635 | 201606	4.46921	2.44781	2.254	15.636	0.725468	0	0	0	20.4415	0	14.8506	0.993665	0.554172	0.887557	0.553606	0.614591	1.48167	0.606299	55.8547	26.4204	19.7495	0.826562	0.606894	33.2234	4.94874	2.11179	62.3059	15.3426
	BraA03g040050.3C	AT3G21970.1	0.686728	0.946061	0.615295	0.451271	cysteine-rich repeat secretory protein%2C putative (DUF26) | Chr3:7742459-7743480 FORWARD LENGTH=264 | 201606	0.504402	1.42149	5.82405	26.4786	0	0	0	0	50.3852	0	42.4056	0	0	0	0	0	0	0	52.1916	250.759	62.5827	0	0	0	0	0	64.9189	0.612621
	BraA02g036380.3C	AT2G04025.2	0.686587	0.952988	0.451719	0.273188	root meristem growth factor | Chr2:1276899-1277405 REVERSE LENGTH=88 | 201606	0	0	0	0	0	0	0	0	0	0	0.38311	0	0	0	0	0	0	0	1.71763	9.28919	1.80996	0	0	0	0	0	0.175202	0
	BraA02g006760.3C	AT5G16960.2	0.686461	0.172215	0.362592	0.0142693	Zinc-binding dehydrogenase family protein | Chr5:5574537-5575884 REVERSE LENGTH=346 | 201606	891.459	502.208	67.973	4.48444	0	0	0	0	136.749	1.37118	232.278	18.059	1.79255	0.685858	2.89486	0.250162	1.02791	0.561288	1082.15	99.1809	1.94584	1.91379	2.8777	996.748	366.986	55.9039	350.151	346.527
	BraA08g014470.3C	AT4G21215.2	0.686444	0.510732	0.232048	0.0548083	transmembrane protein | Chr4:11310890-11313421 REVERSE LENGTH=199 | 201606	7.94445	7.05933	4.75105	3.61577	0	0	0	0.414734	6.96005	0	1.68589	0.71732	0	0	0	0	0	0.619691	4.66173	10.0972	0.513271	0	0.573786	8.28185	4.02305	1.03563	0.39499	1.05777
	BraA03g006500.3C	AT5G47600.1	0.686175	0.933603	0.428811	0.198125	HSP20-like chaperones superfamily protein | Chr5:19299945-19300456 REVERSE LENGTH=131 | 201606	0	0	0.827099	0.667729	0	0	0	0	5.45311	0	1.50476	2.2341	0	2.17243	2.56934	1.54052	0	0	5.27058	19.3501	1.65503	0	0	0	0	1.65195	0.341255	0.855683
	BraA04g021790.3C	AT5G03495.1	0.686108	0.909287	0.3504	0.0857702	RNA-binding (RRM/RBD/RNP motifs) family protein | Chr5:873804-875025 REVERSE LENGTH=226 | 201606	10.1957	7.78516	8.12596	6.91922	6.35566	5.55471	6.94425	3.90614	2.76535	0.522566	11.1674	7.97428	10.4835	11.1877	16.2209	12.5828	17.388	14.4271	23.8241	67.9498	10.0353	15.0458	12.6276	13.3898	13.6903	14.5428	12.2414	5.37732
	BraA08g007010.3C	AT3G59940.1	0.686056	0.366664	0.518415	0.061501	Galactose oxidase/kelch repeat superfamily protein | Chr3:22143009-22144265 FORWARD LENGTH=418 | 201606	0	0	0	0	0	0	0	0	0	0	7.59701	0	0	0	0	0	0	6.46497	58.3868	4.7785	1.22448	0	0	16.0507	10.1557	1.97425	0	0
	BraA09g011030.3C	AT1G70770.2	0.686049	0.355674	0.696002	0.181513	transmembrane protein (Protein of unknown function DUF2359%2C transmembrane) | Chr1:26688622-26691185 REVERSE LENGTH=610 | 201606	0.753864	0.079903	0	0	0	0	0	0	0.879978	0	0.78361	0.744033	0	0	0	0	0	0.698236	6.69531	0.16647	0	0	0	0.391305	0	0	2.21811	0.728365
	BraA03g011790.3C	AT2G05970.1	0.685873	0.468318	0.530509	0.0712943	F-box protein (DUF295) | Chr2:2308651-2309784 REVERSE LENGTH=377 | 201606	0	0	0	0	0	0	0	0	0	0	0.199985	0.0872	0	0	0	0	0	0.83399	1.39819	0.402067	0	0	0.135246	0.480679	0	0	0.279481	0.0666367
	BraA05g035770.3C	AT3G11050.1	0.685768	0.920835	0.681466	0.5526	ferritin 2 | Chr3:3463651-3465294 FORWARD LENGTH=253 | 201606	0	0.157011	2.51333	11.5571	0	0	0	0	13.7728	0	6.9215	0	0	0	0	0	0	0.6589	22.3661	74.2716	32.5136	0.18215	0	0	0	0	17.3112	0
	BraA02g012400.3C	AT5G60250.1	0.68569	0.345171	0.648726	0.309568	zinc finger (C3HC4-type RING finger) family protein | Chr5:24252226-24254710 FORWARD LENGTH=655 | 201606	2.0544	1.16347	0.364926	0.650607	0	0	0	0	2.64257	0	0.933961	0.186442	0	0	0	0	0	0.351798	5.63129	0.577421	1.28181	0	0	0	0	0	0.217903	0
	BraA02g002390.3C	AT5G07572.1	0.68553	0.933238	0.47376	0.270018	hypothetical protein | Chr5:2396913-2397263 FORWARD LENGTH=116 | 201606	60.9704	530.628	887.41	767.166	0	0	0	0	524.454	0	962.712	0.923823	1.19	0.465015	0.525241	0.245029	0.291627	7.21927	826.301	4243.88	252.374	0.376825	0	0.870098	7.5126	1.73177	790.418	13.0996
	BraA06g032050.3C	AT3G62850.1	0.685162	0.65757	0.68425	0.255079	zinc finger protein-like protein | Chr3:23237487-23239155 REVERSE LENGTH=472 | 201606	1.09471	1.30284	1.67582	1.57496	0.46273	0.457837	3.15406	2.08139	2.42769	2.00088	1.46239	1.22233	1.41199	2.35162	1.8897	1.24336	1.79403	1.9221	5.26846	3.81831	1.99167	1.19897	1.44249	1.68578	1.94734	2.01913	3.0347	1.30581
	BraA04g029760.3C	AT5G58100.2	0.685139	0.801154	0.597406	0.378796	transmembrane protein | Chr5:23507828-23514863 FORWARD LENGTH=945 | 201606	11.9936	5.39009	2.56563	3.50854	0.213799	0.371221	0.571856	0.67914	19.7379	19.9809	40.2288	27.4953	1.36149	1.05432	1.60545	2.14905	0	1.31957	23.0521	75.5481	12.0011	0.337615	0.598001	22.433	0	0.343399	40.5276	5.50601
	BraA04g032250.3C	AT2G46700.1	0.684863	0.931184	0.481759	0.267365	CDPK-related kinase 3 | Chr2:19182968-19186430 REVERSE LENGTH=595 | 201606	13.9708	15.1094	15.0238	18.3251	13.8471	13.6989	16.2527	17.6199	26.7501	17.2483	18.4464	13.5518	25.5498	22.6312	22.0166	22.1282	16.4565	15.2039	44.6618	109.539	34.8491	12.2871	13.8697	18.1133	29.5814	36.9181	21.5805	10.831
	BraA08g019570.3C	AT5G65370.1	0.684405	0.272474	0.593277	0.117489	ENTH/ANTH/VHS superfamily protein | Chr5:26121708-26122749 FORWARD LENGTH=295 | 201606	0.875158	0.172996	0	0.040315	0	0	0	0	0	0	0.621764	0.721276	0	0	0	0	0	0.578616	3.21401	0.043404	0	0	0	1.00775	0	0.062641	1.24403	0.984159
	BraA06g009560.3C	AT1G12030.1	0.684381	0.780202	0.462463	0.14647	phosphoenolpyruvate carboxylase%2C putative (DUF506) | Chr1:4064751-4066319 REVERSE LENGTH=295 | 201606	0.041764	0.134062	0	0.184167	0.09506	0.210349	0.783008	0.218858	0	0	1.27182	1.13505	0.281575	0.495482	0.741519	0.846414	0.162461	0.27177	1.90826	2.46887	0.362507	0	0	0.566844	0.497373	0.726006	0.461142	0
	BraA01g016390.3C	AT4G25680.1	0.684297	0.812004	0.683588	0.5214	PPPDE putative thiol peptidase family protein | Chr4:13088425-13089952 FORWARD LENGTH=252 | 201606	10.6215	14.8815	19.8876	50.9786	1.27046	2.04945	2.4874	1.52673	41.3549	3.26075	43.1102	3.6572	1.7425	1.74505	1.78125	1.76933	0.906598	16.4399	42.3118	95.7799	27.849	0.814552	10.336	18.0967	12.3359	3.37215	50.4443	4.8494
	BraA09g052040.3C	AT4G27830.1	0.684294	0.852537	0.64072	0.452262	beta glucosidase 10 | Chr4:13861794-13864489 REVERSE LENGTH=508 | 201606	21.2117	29.3068	28.2138	27.361	5.09818	5.89778	6.6556	7.75821	25.9707	18.4155	34.5853	10.5132	4.03525	5.91037	6.98425	5.86349	2.62007	4.79846	30.1651	102.37	29.3498	2.11881	3.34042	8.71723	21.3165	19.398	55.6554	19.8534
	BraA01g026420.3C	AT1G54870.2	0.683906	0.9411	0.571772	0.443218	NAD(P)-binding Rossmann-fold superfamily protein | Chr1:20459005-20460417 FORWARD LENGTH=337 | 201606	0	1.37885	10.127	39.6436	0	0	0	0	27.0054	0	50.3703	0.097135	0	0	0	0	0	0.201917	80.7124	343.306	112.747	0	0	0	0.098528	0	36.835	0.0445647
	BraA01g005060.3C	AT1G19690.1	0.683744	0.642316	0.90364	0.660543	NAD(P)-binding Rossmann-fold superfamily protein | Chr1:6807925-6809562 REVERSE LENGTH=352 | 201606	0	0	0	0	0	5.80013	4.87866	0	0	0	10.9073	0.783791	0	0.553609	0	0	0	1.13631	23.5346	15.0786	17.2647	0	0.11605	3.09954	0	0	14.317	0.743665
	BraA02g010360.3C	AT5G55850.3	0.683654	0.956196	0.404017	0.167519	RPM1-interacting protein 4 (RIN4) family protein | Chr5:22603617-22604850 FORWARD LENGTH=79 | 201606	0	0	0	0	0	0	0	0	1.159	0	0.347977	0	0	0	0	0	0	0	0.967913	7.1654	0	0	0	0	0	0	0.635595	0
	BraA02g034290.3C	AT5G59810.1	0.683582	0.325367	0.586655	0.0896275	Subtilase family protein | Chr5:24096895-24100387 REVERSE LENGTH=778 | 201606	1.02393	0.042966	0	0	0.143158	0	0	0	1.17265	0	0.437118	0.28036	0	0	0	0	0	1.00856	10.667	0	0	0	0.127591	1.2145	0	0	0.955386	0.640523
	BraA10g033690.3C	AT3G09032.1	0.683574	0.843928	0.522241	0.281941	josephin-like protein | Chr3:2757605-2758045 REVERSE LENGTH=146 | 201606	1.93183	2.28161	2.34665	3.28277	2.03437	0.781376	0.699679	0.371558	9.00413	3.74333	5.52808	1.4571	1.62138	1.4737	2.97682	2.651	2.70723	0.933115	6.06508	13.9099	1.71359	0.700393	1.28326	1.7811	2.10209	1.38501	3.79209	2.36135
	BraA10g013940.3C	AT3G42850.2	0.683572	0.660556	0.591836	0.328777	Mevalonate/galactokinase family protein | Chr3:14940114-14945318 REVERSE LENGTH=973 | 201606	42.1973	45.6699	47.7689	63.1969	21.9877	29.0776	36.3004	34.546	71.4262	30.224	65.1893	19.2694	3.08865	3.39108	3.38581	3.66487	6.3124	11.9603	94.2668	131.345	37.5168	3.58665	11.7781	50.6396	109.424	40.248	88.7099	62.851
	BraA06g007340.3C	AT5G18670.1	0.683444	0.665582	0.584213	0.178204	beta-amylase 3 | Chr5:6226138-6227999 FORWARD LENGTH=536 | 201606	0	0	0	0	0	0	0.389732	0	0	0	0.360426	0.564596	0	0	0	1.08588	0	0	1.56092	1.2062	0.212941	0	0	0	0.493655	0	0.557876	0.530219
	BraA04g018340.3C	AT1G64840.1	0.683388	0.611037	0.856924	0.430784	LOW protein: F-box/kelch-repeat protein (DUF295) | Chr1:24094010-24095164 FORWARD LENGTH=384 | 201606	0	0.056858	0.147377	0.035237	0	0	0	0	0.579087	0	0.774224	0	0	0	0	0	0	0	1.74591	1.06258	0.083886	0	0	0.220223	0	0	2.15343	0
	BraA10g003470.3C	AT1G04920.1	0.683357	0.748109	0.8843	0.757539	sucrose phosphate synthase 3F | Chr1:1391674-1395756 REVERSE LENGTH=1062 | 201606	0.432019	1.33438	3.53406	7.58354	0.489238	0.257186	0.393432	1.93487	31.852	3.49669	20.9144	2.62394	1.45554	1.06302	2.51774	0.343584	0.453078	0.527992	42.4286	53.9445	48.4895	0.349037	0.558802	12.4481	0.404507	2.49653	28.3353	0.623316
	BraA06g042590.3C	AT5G45350.6	0.683317	0.789591	0.534076	0.264755	proline-rich family protein | Chr5:18382100-18382854 REVERSE LENGTH=177 | 201606	300.784	753.25	766.788	462.702	66.7908	91.0724	225.668	201.706	376.033	228.618	512.256	108.248	59.922	53.1398	62.91	70.7308	52.6444	53.2976	782.54	1566.99	274.575	50.2299	47.6107	65.7456	633.24	562.677	668.386	151.531
	BraA09g051780.3C	AT3G62390.1	0.683191	0.185945	0.396768	0.0161344	TRICHOME BIREFRINGENCE-LIKE 6 | Chr3:23087275-23089142 REVERSE LENGTH=475 | 201606	216.188	158.182	26.5396	7.69712	11.8596	8.56522	6.86786	5.97756	38.9158	7.10523	37.4163	11.0882	8.39308	7.35197	8.84129	9.16478	6.78356	19.7696	219.038	23.8069	3.43211	6.75746	14.7627	78.6014	37.2024	11.3094	72.2383	57.7045
	BraA01g037750.3C	AT3G13680.1	0.683158	0.31593	0.501823	0.113958	F-box and associated interaction domains-containing protein | Chr3:4477534-4478721 REVERSE LENGTH=395 | 201606	0.426657	0.056269	0.022731	0.032256	0.061367	0	0.012671	0	0.542638	0	0.274412	0.148727	0	0	0	0.077833	0	0.689712	1.49745	0.326612	0.038741	0	0.115753	1.3711	0.109058	0	0.631017	0.36686
	BraA09g006800.3C	AT5G60980.3	0.683067	0.637189	0.342648	-0.0012122	Nuclear transport factor 2 (NTF2) family protein with RNA binding (RRM-RBD-RNP motifs) domain-containing protein | Chr5:24543988-24546027 FORWARD LENGTH=460 | 201606	14.4119	15.7606	14.2727	12.9387	13.1537	12.5638	12.3859	8.18973	13.2224	9.31677	7.05961	6.06007	8.88646	8.48089	7.76374	7.76633	9.25366	7.91884	17.5711	20.5955	6.44009	6.31822	7.98936	8.33338	7.49664	6.77581	9.78281	5.94276
	BraA05g038040.3C	AT3G07660.1	0.682907	0.793921	0.393329	0.0606765	flocculation protein (DUF1296) | Chr3:2445275-2450372 REVERSE LENGTH=841 | 201606	8.71061	8.17133	8.02228	8.76761	7.02642	7.06862	7.59625	5.81716	9.2069	8.27201	5.47512	4.69883	8.66936	10.5374	7.91163	10.7034	10.5953	6.87301	13.1192	17.4073	7.69208	9.02362	6.75031	7.091	8.25532	8.84943	8.019	8.0028
	BraA03g003940.3C	AT5G09630.1	0.682587	0.634575	0.702287	0.273169	LisH/CRA/RING-U-box domains-containing protein | Chr5:2986016-2987176 REVERSE LENGTH=386 | 201606	1.16511	2.1402	1.16957	0.777646	0.059792	0.535398	0.521911	0.12049	10.2348	3.55174	7.26314	4.81601	0.493989	0.350979	0.641857	0.965132	0.641117	0.689299	22.5376	16.4387	1.64773	0.634857	0.198476	0.232673	18.031	4.18534	16.4677	6.266
	BraA06g038070.3C	AT3G26790.1	0.682516	0.927884	0.35555	0.103741	AP2/B3-like transcriptional factor family protein | Chr3:9854025-9855748 REVERSE LENGTH=313 | 201606	0	0	0	0	0	0	0	0	0	0	0.023919	0.0733827	0	0	0	0	0	0	0.163394	1.05323	0	0	0	0	0	0	0.0653153	0.249223
	BraA09g023680.3C	AT5G05780.2	0.682356	0.762042	0.728493	0.569899	RP non-ATPase subunit 8A | Chr5:1735862-1738176 FORWARD LENGTH=305 | 201606	1.54718	1.08905	1.60903	1.40468	1.8057	1.41621	1.058	0.903866	2.05401	0	3.53398	2.69232	1.27852	1.14929	0.706695	1.97634	0.328856	2.28135	5.3521	9.18924	6.17881	0.150302	2.31971	3.42024	2.07568	3.39334	5.21581	4.64578
	BraA03g034290.3C	AT3G10380.1	0.68223	0.929449	0.566025	0.31676	subunit of exocyst complex 8 | Chr3:3219922-3228356 REVERSE LENGTH=1053 | 201606	10.4921	10.7661	11.4767	15.5815	11.8273	9.98739	11.3289	10.5558	15.3823	18.1199	16.2313	10.8828	16.8682	18.7195	18.9858	19.0265	16.1253	23.4368	35.6573	71.047	27.8589	14.3763	21.1177	12.537	19.1383	23.9429	25.4386	16.3023
	BraA01g014920.3C	AT4G24170.2	0.682223	0.532659	0.725519	0.603917	ATP binding microtubule motor family protein | Chr4:12543206-12546805 FORWARD LENGTH=1004 | 201606	0.559422	0.036365	0	0.092125	0.15289	0.032334	0.039792	0	0.765058	0	1.63714	0.293891	0	0.311814	0.442333	0.11808	0	0.518649	3.99616	2.40264	3.66896	0	0.315205	2.52961	0.918749	0.04957	0.473777	0.25115
	BraA04g003110.3C	AT3G57700.1	0.682195	0.805829	0.631839	0.419902	Protein kinase superfamily protein | Chr3:21384917-21385939 FORWARD LENGTH=340 | 201606	0	0.053337	0.082086	0.028408	0.120106	0	0	0	0.209691	0	0.286002	0.161616	0.042975	0.088119	0.636137	0.399141	0.095427	0	0.923533	1.27022	0.684253	0.092807	0.089461	0.086542	0.404081	0.073213	0.187994	0.156987
	BraA10g011940.3C	AT5G25850.1	0.681963	0.730036	0.876424	0.648301	F-box/RNI-like/FBD-like domains-containing protein | Chr5:9014082-9015917 FORWARD LENGTH=481 | 201606	0	0.344001	0.135574	0.393835	0	0	0	0	0.833031	0	0.794896	0	0	0	0	0	0	0	1.02683	1.20186	0.594738	0	0	0	0	0	1.07172	0
	BraA04g030870.3C	AT2G44940.1	0.681789	0.666238	0.746307	0.373857	Integrase-type DNA-binding superfamily protein | Chr2:18537294-18538181 FORWARD LENGTH=295 | 201606	1.00455	0.585361	1.64773	1.40366	0.969594	0.915244	0.580065	0.149234	1.27851	1.14592	2.84118	0.445544	3.56473	2.10927	0.920436	2.83813	1.04113	0.199082	6.4554	4.48871	1.97484	0.559791	0.390801	0.106156	1	0.774618	3.92541	1.15455
	BraA09g015320.3C	AT2G37435.1	0.681577	0.82018	0.563373	0.306506	Cystatin/monellin superfamily protein | Chr2:15709823-15710528 FORWARD LENGTH=171 | 201606	0	0.436977	0.310509	0.79555	0	0.388831	0	0	0	0	0.811318	0.626581	1.02939	1.0943	0.749834	1.09468	0.515044	0	3.30281	4.36736	1.68932	0	0	0	0.524362	2.15672	0.534893	0
	BraA06g031350.3C	AT5G41770.1	0.681346	0.331796	0.417621	0.0107544	crooked neck protein%2C putative / cell cycle protein | Chr5:16718021-16720936 FORWARD LENGTH=705 | 201606	0	0	0	0	0	0	0	0	0	0	0	0	0	0	0	0	0	0	18.672	2.33642	0	0	0	13.8912	0	0	0	0
	BraA05g010330.3C	AT2G34750.1	0.681133	0.483198	0.796564	0.384458	RNA polymerase I specific transcription initiation factor RRN3 protein | Chr2:14660449-14663792 REVERSE LENGTH=613 | 201606	1.14985	0.623517	0.546718	0.483055	0.435074	0	0	0	2.18438	0	1.65532	0.837765	0.691295	1.03923	0.544233	0.671383	1.82608	0.271773	4.25985	1.74919	0.795935	0.992624	0.28305	1.05758	0	0	3.65557	1.22717
	BraA01g044120.3C	AT2G32640.1	0.680943	0.778774	0.891248	0.735058	Lycopene beta/epsilon cyclase protein | Chr2:13847197-13850811 REVERSE LENGTH=585 | 201606	0	0	0.666791	1.08716	0	0	0	0	0	0	4.09293	0	0	0	0	0	0	0	8.755	11.5265	10.1237	0	0	0	0	0	7.08707	0
	BraA09g015230.3C	AT1G63270.1	0.680511	0.877471	0.39578	0.121231	non-intrinsic ABC protein 10 | Chr1:23469664-23470353 REVERSE LENGTH=229 | 201606	7.98043	8.86752	8.88165	9.63742	8.10862	10.5888	11.1555	8.58807	6.63168	6.27764	5.03785	5.41392	11.0683	8.70959	9.10034	9.03023	10.0516	7.01849	16.6184	27.9025	10.748	7.20667	6.8527	7.27368	11.5221	10.6336	7.51027	6.42941
	BraA06g012210.3C	AT1G16270.3	0.680454	0.896794	0.458555	0.262268	kinase superfamily with octicosapeptide/Phox/Bem1p domain-containing protein | Chr1:5563890-5568145 FORWARD LENGTH=1147 | 201606	9.56914	8.75478	9.54291	11.1857	8.96126	8.06993	10.0523	9.00122	16.3026	9.49729	10.1589	6.89998	15.4306	15.6929	15.7974	16.5354	15.3244	13.0276	26.3994	60.7773	22.9761	10.2631	9.44775	18.5546	20.6912	20.464	12.9301	9.9477
	BraA02g001560.3C	AT5G05060.1	0.680426	0.573241	0.887936	0.59124	Cystatin/monellin superfamily protein | Chr5:1494334-1494999 REVERSE LENGTH=172 | 201606	1.68905	2.91412	2.0042	3.99059	0	0	0	0	0	0	9.39334	0.603296	0	0	0.634267	0	0	0.935234	14.3791	8.14173	6.23975	0	0	2.92044	0	0	15.0644	0.620782
	BraA03g047250.3C	AT4G16980.1	0.680124	0.785365	0.331854	-0.0534976	arabinogalactan-protein family | Chr4:9557087-9557581 FORWARD LENGTH=164 | 201606	13.1417	17.3336	13.7301	14.9901	22.1193	37.4397	17.9898	16.1964	19.2147	44.517	5.06736	5.11067	5.50866	5.00703	7.50837	5.62034	20.2779	35.6163	64.3758	101.893	8.41668	10.7134	16.2209	25.1948	50.936	35.4528	17.2899	25.1947
	BraA09g064340.3C	AT2G24670.1	0.679755	0.295492	0.576509	0.0777224	B3 domain protein (DUF313) | Chr2:10492812-10493567 FORWARD LENGTH=251 | 201606	7.12782	0.249688	0	0	1.93324	0	0.747406	0.057713	1.80725	0.339891	2.68415	3.73254	0	0	0	0	0	8.23191	32.8362	0.189212	0	0.087287	0.976638	5.47563	0	0	6.87387	4.37255
	BraA06g043700.3C	AT5G43560.2	0.679736	0.887309	0.435603	0.165864	TRAF-like superfamily protein | Chr5:17501043-17505526 FORWARD LENGTH=1055 | 201606	0.322372	0.302022	0.354845	0.429679	0.146004	0.094612	0	0.045986	0.418925	0	0.453122	0.39382	1.3456	1.01447	1.01843	0.728666	0.357981	0.888761	1.64451	3.8822	0.687082	0.533095	0.460244	0.437365	1.08198	0.35348	0.81377	0.613818
	BraA06g008160.3C	AT1G11510.2	0.679348	0.628101	0.560125	0.114665	DNA-binding storekeeper protein-related transcriptional regulator | Chr1:3871778-3872836 REVERSE LENGTH=323 | 201606	3.46854	2.47444	2.2852	2.27445	2.0374	1.47203	1.44416	1.47697	6.17267	7.5881	4.65932	4.52924	5.82161	5.05699	6.52845	6.05569	2.38532	5.45558	11.5652	10.2277	2.03355	2.07257	2.83184	5.66594	2.57813	4.45226	8.58585	6.42245
	BraA04g026680.3C	AT3G53750.2	0.679324	0.871965	0.744139	0.649908	actin 3 | Chr3:19915924-19917371 FORWARD LENGTH=377 | 201606	4.02841	3.20073	5.60656	13.7121	1.46896	1.08407	0.795964	1.01802	26.4112	4.78123	24.1043	0.329174	1.73071	1.17379	2.43974	1.25809	0.535135	0.775048	31.0547	82.2346	45.977	0.290319	0.454483	2.93782	0.658082	0.727276	23.3813	1.22641
	BraA07g011560.3C	AT1G28510.1	0.678842	0.936255	0.335373	0.0710959	Optic atrophy 3 protein (OPA3) | Chr1:10024036-10025939 FORWARD LENGTH=171 | 201606	0	0	0	0	0	0	0	0	0	0	0	0.271888	0.554172	0	0	0	0	0.686299	0.853793	3.87236	0	0	0	0	0	0	0	0
	BraA07g012650.3C	AT1G68140.2	0.678807	0.781331	0.779199	0.565714	zinc finger/BTB domain protein%2C putative (DUF1644) | Chr1:25539410-25540414 REVERSE LENGTH=308 | 201606	0.152483	0.37814	0.265663	0.048562	0	0	0.189291	0	1.23986	0.932725	3.28653	0.082736	0	0	0	0.314881	0	0.184497	2.43894	4.08973	1.64854	0	0	0.194791	0.657653	0.140903	2.61309	0.501431
	BraA02g020700.3C	AT1G72100.1	0.678655	0.758898	0.892243	0.764948	late embryogenesis abundant domain-containing protein / LEA domain-containing protein | Chr1:27127250-27128811 FORWARD LENGTH=480 | 201606	0.182455	0.430136	2.64736	4.2051	0.082424	0.410566	0.570417	0.099411	4.198	0	6.83275	0.721987	0	0	0.517433	0.218794	0	0	19.1177	22.7312	22.7101	0	0	0.945218	1.0386	0.133698	11.4231	0.59468
	BraA02g005780.3C	AT5G14980.1	0.678568	0.221746	0.436661	0.0545965	alpha/beta-Hydrolases superfamily protein | Chr5:4849600-4850583 FORWARD LENGTH=327 | 201606	28.6944	10.5199	3.91757	0.718931	0.462254	0.170517	0.235177	0	17.3839	3.41337	7.50436	1.49974	0.515742	0.540512	0.351421	0.788638	1.06252	7.47234	79.8438	4.93619	1.31265	1.10769	3.21979	76.3052	6.00686	1.26293	22.0593	13.5885
	BraA05g034720.3C	AT3G12145.1	0.678565	0.90923	0.726749	0.573956	Leucine-rich repeat (LRR) family protein | Chr3:3874764-3876075 REVERSE LENGTH=325 | 201606	0.041965	2.11381	11.659	41.0753	0.146805	0.109501	0.150305	0.325	49.57	0	55.2305	0	0	0	0	0	0	0.710727	66.081	229.846	83.6617	0	0	0	0	0	98.073	0.03896
	BraA09g019060.3C	AT1G54560.2	0.678143	0.809422	0.870188	0.750976	Myosin family protein with Dil domain-containing protein | Chr1:20371649-20379871 REVERSE LENGTH=1526 | 201606	0.681643	1.10249	4.72743	17.6112	0	0	0	0	21.3662	0	27.8973	0.768555	0.054514	0	0	0.044577	0	0.264446	60.2865	96.4369	78.0806	0	0	0.140669	0	0	46.3309	0.0141857
	BraA05g036340.3C	AT1G22000.1	0.678124	0.318344	0.530181	0.0445541	LOW protein: F-box/FBD/LRR-like protein | Chr1:7744189-7745744 FORWARD LENGTH=465 | 201606	0.72399	0	0	0	0	0	0	0	0	0	0	0	0	0	0	0	0	0.269144	3.49694	0	0	0	0	0	0	0	0	0
	BraA09g063730.3C	AT1G06780.1	0.678018	0.940538	0.427193	0.115152	galacturonosyltransferase 6 | Chr1:2083689-2086853 FORWARD LENGTH=589 | 201606	3.36687	3.77026	4.18381	4.04148	3.32946	2.87279	3.50658	3.90164	8.97109	9.24776	6.24385	5.97495	8.0902	6.34805	8.3959	7.11319	6.56586	8.97121	15.3348	38.4399	4.83884	4.81408	11.1274	3.38582	6.22102	7.21596	8.92207	5.39903
	BraA01g014760.3C	AT4G24026.1	0.677629	0.90329	0.365579	0.0737154	hypothetical protein | Chr4:12486415-12486651 FORWARD LENGTH=78 | 201606	6.50049	7.34707	6.53793	8.36513	10.3186	7.02299	10.788	9.13767	15.5539	10.1537	10.6857	10.6691	14.6812	16.6066	10.3524	24.7053	24.7549	28.728	43.5401	95.2288	15.9168	14.9651	16.3672	14.8216	20.0098	27.3105	8.15896	8.80414
	BraAnng002020.3C	AT1G16260.3	0.677422	0.343711	0.626574	0.123643	Wall-associated kinase family protein | Chr1:5559708-5562018 REVERSE LENGTH=711 | 201606	0.108052	0	0	0	0	0	0	0	0.146263	0	0.0233027	0.0155663	0	0	0	0	0	0	1.11787	0	0	0	0	0	0	0	0.134929	0.0398037
	BraA03g034510.3C	AT3G10780.1	0.67724	0.925612	0.44051	0.254708	emp24/gp25L/p24 family/GOLD family protein | Chr3:3375161-3376334 FORWARD LENGTH=217 | 201606	0	0.11699	0	0	0	0	0.304742	0	0	0	0	0	0	0	0	0	0	0	0.329509	1.45157	0.327825	0	0	0	0	0	0	0
	BraA08g003850.3C	AT1G49330.1	0.677235	0.382217	0.776785	0.293378	hydroxyproline-rich glycoprotein family protein | Chr1:18250043-18251038 FORWARD LENGTH=331 | 201606	1.93072	1.24385	0.356491	0	0	0	0	0	1.20483	0	1.03149	0.0709133	0	0	0	0	0	0.078971	5.27403	0.769215	0	0	0	0	0.909234	0	4.66908	0.759035
	BraA05g022720.3C		0.677178	0.261243	0.538509	0.129835	#N/A	14.7253	17.7106	8.82486	7.9279	0.158557	0	0	0	3.89027	0	13.3949	0.669313	0	0	0	0	0	9.64185	39.7895	1.51937	0.325315	0	1.18581	9.04486	0.677254	0.137408	10.429	2.35675
	BraA09g040820.3C	AT1G22150.4	0.676767	0.863652	0.768351	0.668278	sulfate transporter 1%3B3 | Chr1:7818361-7821344 FORWARD LENGTH=656 | 201606	0.252524	0.239965	1.22798	3.55556	0.237093	0	0.437838	0.141305	5.9029	0	3.65783	0.182732	0.443744	0.309983	0.157774	0.161857	0.1202	0.130239	8.16601	18.7053	11.6302	0.118861	0	0.154307	0	0	5.24222	0.461646
	BraA01g036960.3C	AT3G15000.1	0.676592	0.860022	0.349419	-0.0133902	cobalt ion binding protein | Chr3:5050321-5052121 FORWARD LENGTH=395 | 201606	11.848	12.2133	12.2345	9.50865	10.8762	13.4966	5.74009	3.27594	15.6886	20.9799	3.51574	2.75636	15.0767	9.35892	36.5688	13.4475	25.8371	16.1252	37.8349	77.3427	2.92761	15.844	12.2388	7.4901	8.27758	4.85982	15.5713	11.2312
	BraA03g003650.3C	AT5G15070.2	0.676576	0.415351	0.659769	0.151194	Phosphoglycerate mutase-like family protein | Chr5:4876898-4885615 FORWARD LENGTH=1059 | 201606	0	0	0.124301	0	0	0	0	0	0	0	0.280618	0	0	0	0	0	0	0	2.32661	0.199691	0	0	0	0	0.524874	0	0.548702	0
	BraA01g041100.3C	AT3G08650.2	0.676555	0.180975	0.326382	-0.0574234	ZIP metal ion transporter family | Chr3:2624694-2627308 REVERSE LENGTH=619 | 201606	30.0006	9.71462	3.99157	3.30132	4.60473	4.24344	3.97071	3.41851	3.58743	3.21446	4.67594	2.73048	7.81289	8.70328	7.19078	6.76071	4.14245	4.66086	39.2349	4.4132	3.99122	3.49493	3.73006	20.0316	10.9025	3.24321	4.02335	3.76891
	BraA08g006370.3C	AT1G51745.2	0.675949	0.807294	0.834726	0.606733	Tudor/PWWP/MBT superfamily protein | Chr1:19192236-19194375 FORWARD LENGTH=504 | 201606	0.378031	0.380387	0.582391	2.07527	0	0	0	0	3.33885	0	3.9909	0	0	0	0	0	0	0.414985	4.56352	9.44999	3.22961	0	0	0.407688	0	0	8.38965	0.10814
	BraA09g065740.3C	AT1G02470.1	0.675948	0.418719	0.458775	0.222976	Polyketide cyclase/dehydrase and lipid transport superfamily protein | Chr1:511916-513573 REVERSE LENGTH=220 | 201606	84.5864	48.7133	43.3267	91.9914	0.14381	1.31027	3.0507	2.66197	72.2791	16.7165	63.8235	19.9024	0.581927	0.664292	0.860178	1.30639	0	27.5374	156.531	150.182	38.8817	0.321397	1.39763	290.917	50.9872	16.176	148.042	142.161
	BraA05g017670.3C	AT1G52570.3	0.675844	0.833039	0.839365	0.728413	phospholipase D alpha 2 | Chr1:19583940-19586551 REVERSE LENGTH=810 | 201606	0	2.012	11.0955	40.6342	0	0	0	0	50.3779	0	61.807	0.229116	0	0.07327	0.075118	0.148283	0	0.599197	127.658	238.634	176.356	0.062539	0.204727	0.311961	0.136654	0.045792	100.405	0.0554153
	BraA02g006990.3C	AT5G17340.1	0.675765	0.956086	0.37726	0.146488	Putative membrane lipoprotein | Chr5:5715736-5716218 REVERSE LENGTH=160 | 201606	2.62318	16.1401	26.4106	6.9953	0	0	0	0	205.805	0	117.091	0.187859	0.426418	0.381079	0.311129	0.092134	0	5.12961	369.197	3149	9.14596	0	0.170872	0.176733	0.172128	0.29551	240.288	0.532421
	BraA03g021030.3C	AT2G29110.1	0.67559	0.352353	0.671395	0.163236	glutamate receptor 2.8 | Chr2:12506880-12510552 REVERSE LENGTH=947 | 201606	0.239551	0.139312	0	0	0	0	0	0	0.458615	0	0.21668	0.0248663	0	0	0	0	0	0	3.47049	0	0	0	0	0	0	0	0.731986	0.0335227
	BraA04g022170.3C	AT2G30942.1	0.675489	0.685249	0.714844	0.580938	transmembrane protein%2C putative (DUF3317) | Chr2:13170953-13171835 FORWARD LENGTH=56 | 201606	1.63714	0.732304	2.80477	4.84601	2.75327	0.321756	0	0.901642	0	0	4.14638	2.31257	0.87601	0.754944	2.11758	1.88929	0	0	12.4444	10.4939	10.4885	0.402285	0	0.678311	1.03025	0	0.777644	0.141763
	BraA08g010160.3C	AT2G23510.1	0.675357	0.958943	0.486317	0.305428	spermidine disinapoyl acyltransferase | Chr2:10011517-10013533 REVERSE LENGTH=451 | 201606	0	0.270258	0.485049	2.01851	0	0	0	0	3.52644	0	2.73059	0.115286	0	0	0	0	0	0	5.22407	37.5464	5.61532	0	0	0	0	0	5.3574	0
	BraA03g015430.3C	AT5G51490.1	0.675244	0.916436	0.524191	0.382687	Plant invertase/pectin methylesterase inhibitor superfamily | Chr5:20913680-20915606 REVERSE LENGTH=536 | 201606	0	0	0.078374	0.103106	0	0	0	0	0	0	0.026646	0	0.303184	0.170728	0.59411	1.55975	0.336977	0.509072	8.17072	28.9207	11.3175	0.291192	0.169273	0.212721	2.62717	0.339551	0.152036	0
	BraA07g009850.3C	AT4G14365.1	0.675038	0.885431	0.387965	0.0888802	hypothetical protein | Chr4:8271660-8273685 REVERSE LENGTH=376 | 201606	0	0	0	0.056307	0	0	0	0	0	0	0.14899	0.0469547	0	0	0.396385	0.745503	0	0	0.65149	1.73908	0	0.301284	0	0	0	0	0.165799	0.0594957
	BraA02g037280.3C	AT3G20440.1	0.674878	0.471804	0.422911	0.0870953	Alpha amylase family protein | Chr3:7123603-7130364 REVERSE LENGTH=869 | 201606	0	0.598975	0.18865	0.093696	0	0	0	0	8.67901	0	0.852123	0.170329	0	0	0	0	0	6.89448	13.4639	7.38737	0.997663	0	0.966653	12.3233	4.06904	0.787699	0.556327	1.22636
	BraA08g006230.3C	AT2G40920.2	0.674877	0.2464	0.504994	0.0697708	F-box and associated interaction domains-containing protein | Chr2:17072586-17073719 REVERSE LENGTH=377 | 201606	0.198398	0.113113	0	0	0.10654	0	0	0	0	0	0.173834	0.118324	0	0	0	0	0	0	1.46108	0	0	0	0	0.961297	0	0	0.3781	0.260292
	BraA01g001100.3C	AT4G37940.1	0.674678	0.858783	0.596821	0.284279	AGAMOUS-like 21 | Chr4:17835695-17838621 REVERSE LENGTH=228 | 201606	1.2932	2.38697	2.97424	0.83356	0	0	0	0	0	0	3.56893	0.33372	0	0	0	0	0	0.347393	4.96552	21.9753	0	0	0	1.07026	3.35059	1.05498	15.5537	1.52169
	BraA02g037920.3C	AT3G27820.1	0.674518	0.790126	0.838059	0.740579	monodehydroascorbate reductase 4 | Chr3:10315249-10317881 FORWARD LENGTH=488 | 201606	0.196457	0.478197	0.857435	4.01283	0	0	0	0	5.77037	0	8.4061	0.117035	0	0	0	0.085385	0	0.575902	11.9283	17.4436	14.0758	0	0.400027	0	0.116388	0	6.04577	0
	BraA07g014330.3C	AT1G23110.7	0.674017	0.923506	0.426143	0.148643	fold protein | Chr1:8196608-8197665 REVERSE LENGTH=248 | 201606	0.284135	0	0	0	0.246954	0.269948	0	0	0	0	3.23063	2.99023	2.09608	2.80631	3.50088	2.95555	1.89799	2.09877	7.23824	29.3618	1.78126	1.43227	1.54873	0.732318	5.26395	3.46226	6.742	7.06972
	BraA08g031600.3C	AT1G61790.2	0.673959	0.910604	0.696058	0.575426	Oligosaccharyltransferase complex/magnesium transporter family protein | Chr1:22814390-22815430 FORWARD LENGTH=346 | 201606	0	0.393684	1.67675	5.17982	0	0	0.167296	0	7.51472	0	5.19094	0.016604	0	0.08786	0.09061	0	0	0.087223	8.37938	29.4202	12.3604	0	0	0.086798	0.081567	0	8.4766	0
	BraA09g005770.3C	AT5G25830.1	0.673806	0.935194	0.581946	0.438479	GATA transcription factor 12 | Chr5:9004398-9005502 REVERSE LENGTH=331 | 201606	0.161243	0.887246	1.76757	3.07501	0.723165	0.196789	0.40291	0.098955	3.78099	0	2.79064	0.414089	0	0.685196	0.57671	0.864013	0.44641	0.152656	3.69667	15.5582	4.27468	0.382786	0	0.32481	1.13637	0.381517	3.29338	0.737768
	BraA05g007580.3C	AT2G38010.1	0.673805	0.229493	0.464454	0.0850335	Neutral/alkaline non-lysosomal ceramidase | Chr2:15906862-15909867 FORWARD LENGTH=757 | 201606	128.752	67.9358	18.7257	13.7374	12.6017	13.4482	18.3992	15.8644	50.5882	7.49314	41.8592	8.39303	61.2162	53.7094	47.9333	32.9014	15.7616	7.95266	133.935	35.1604	15.4521	12.2159	10.7569	61.2552	41.3121	18.7312	79.5673	55.9607
	BraA09g029700.3C	AT3G42170.1	0.67344	0.730309	0.770376	0.690277	BED zinc finger and hAT dimerization domain-containing protein DAYSLEEPER | Chr3:14321838-14323928 FORWARD LENGTH=696 | 201606	0	0	0	0	0	0	0	0	0	0	0.221895	0	0	0	0	0	0	0	0.738109	1.02806	1.0683	0	0	0.353837	0	0	0.238278	0
	BraA04g006070.3C	AT3G53550.1	0.673209	0.289938	0.458841	0.0422825	FBD-like domain family protein | Chr3:19856870-19858308 FORWARD LENGTH=256 | 201606	0.502633	0	0	0	0.283083	0	0	0	0	0	0.345396	0.56363	0	0	0	0	0	0.613025	1.69733	0.270704	0	0	0	1.24185	0	0	0.589958	0.608379
	BraA08g029210.3C	AT1G17530.1	0.673065	0.516869	0.495033	-0.0137584	translocase of inner mitochondrial membrane 23 | Chr1:6027723-6028286 FORWARD LENGTH=187 | 201606	2.77892	1.50432	1.16705	1.41747	3.70532	4.088	1.7319	1.43677	3.18482	1.15003	2.67993	3.3121	3.10627	2.36749	4.92604	2.7754	2.59351	1.31512	8.77794	4.79775	0.448765	2.05293	2.86583	2.80367	1.32474	0.667185	4.23615	2.19797
	BraA10g000990.3C	AT5G51570.1	0.672986	0.590005	0.462995	0.261445	SPFH/Band 7/PHB domain-containing membrane-associated protein family | Chr5:20949511-20951234 FORWARD LENGTH=292 | 201606	0	0	0	0	0	0	0	0	0	0	0.294219	0	0	0	0	0.04063	0	1.28872	1.60204	1.65229	0.964942	0	0	1.87596	0.29278	0	0.067352	0
	BraA05g020600.3C	AT1G47980.1	0.67293	0.801721	0.864498	0.748557	desiccation-like protein | Chr1:17691985-17693818 REVERSE LENGTH=315 | 201606	0	4.04046	27.0951	53.1583	0	0	0	0	94.979	0	118.468	0	0	0	0	0	0	0.309536	169.247	268.415	202.918	0	0	0.264314	0	0.240187	128.455	0.0306563
	BraA09g038280.3C	AT1G26320.1	0.672664	0.809058	0.84321	0.741614	Zinc-binding dehydrogenase family protein | Chr1:9105240-9107029 FORWARD LENGTH=351 | 201606	0	0.226162	1.9854	7.09727	0	0	0	0	6.04109	0	9.21831	0	0	0	0	0	0	0	15.6817	25.2455	19.5501	0	0	0	0	0	10.3422	0
	BraA03g038750.3C	AT3G19130.1	0.672557	0.783989	0.791322	0.615612	RNA-binding protein 47B | Chr3:6611398-6613823 REVERSE LENGTH=435 | 201606	6.59083	5.54054	5.13975	8.71435	7.98302	4.19735	3.64301	1.96395	16.8898	11.9845	9.25164	3.4321	4.3006	4.97674	5.26764	6.27845	8.85115	6.07855	16.901	26.9154	17.6098	7.9089	8.05543	8.1132	3.41161	2.90648	16.8788	8.47534
	BraA02g033020.3C	ATMG00860.1	0.672277	0.308353	0.454426	0.0113151	DNA/RNA polymerases superfamily protein | ChrM:235916-236392 FORWARD LENGTH=158 | 201606	1.83893	2.22369	1.09999	1.22764	1.53606	1.29104	0.971629	1.17625	0	0	1.9452	0.219096	0	0	0	0	0	1.31929	23.4785	1.53252	0.555673	0	0	8.74724	6.40616	1.01574	0	0
	BraA10g018260.3C	AT5G60510.1	0.672267	0.143575	0.37753	0.0543327	Undecaprenyl pyrophosphate synthetase family protein | Chr5:24330721-24331539 FORWARD LENGTH=272 | 201606	220.728	110.095	8.18648	0.058889	0	0	0	0	61.6744	1.7375	80.3047	2.64645	0.259874	0.107843	0.278044	0	0.103734	0	238.722	7.52042	0.093764	0.773421	1.062	217.051	22.5133	3.5487	77.8531	67.9297
	BraA03g053680.3C	AT4G27420.1	0.672208	0.530179	0.785512	0.505777	ABC-2 type transporter family protein | Chr4:13712434-13714797 REVERSE LENGTH=638 | 201606	16.9974	22.8491	12.0727	6.92412	0	0	0	0	17.9464	0	14.7736	0.342565	0.137007	0	0	0	0	0	24.4001	23.1447	11.2953	0	0.047535	3.81041	8.30299	0.907325	37.674	10.5217
	BraA05g010940.3C	AT2G34100.2	0.672177	0.304042	0.53035	0.0388858	nonsense-mediated mRNA decay-like protein | Chr2:14399705-14401655 REVERSE LENGTH=345 | 201606	3.46964	0.815826	0	0	0.840472	0.193026	0.197419	0.171465	0	0	1.04473	1.26025	0	0	0	0	0	5.15505	27.0123	0	0	0	0.483716	3.89983	0	0	1.6625	1.50074
	BraA07g030590.3C	AT2G21640.1	0.671776	0.372319	0.419225	0.0548101	marker for oxidative stress response protein | Chr2:9254985-9255453 FORWARD LENGTH=104 | 201606	0.37565	0	0	0	0	0	0	0	0	0	0.587068	3.13877	0.498599	0	0	1.40565	0	0.18889	7.8246	2.01222	1.02479	0	0.421662	5.74024	0.681479	0	0	0.74978
	BraA04g018390.3C	AT2G25470.3	0.671681	0.568321	0.356274	-0.0399894	receptor like protein 21 | Chr2:10838366-10841881 FORWARD LENGTH=978 | 201606	0.023893	0	0	0	0.050484	0.044628	0	0	0	0	0.038059	0.0760157	0.15893	0.08198	0.350193	0.733969	0.102984	0.471981	1.37772	0.971128	0.092903	0.197996	0.243256	0.901158	0.722172	0.301105	0.147596	0.05898
	BraA10g009920.3C	AT5G51270.2	0.671314	0.307701	0.396966	0.0409652	U-box domain-containing protein kinase family protein | Chr5:20835137-20838262 REVERSE LENGTH=805 | 201606	0.396168	0.040764	0.039896	0.137574	0	0	0.205912	0.068605	0	0	0.410023	0.0655603	0	0.019251	0	0	0.125206	0	3.57529	0.744848	0.133485	0.209934	0	3.8441	0.180496	0	0.576219	0.802154
	BraA08g017530.3C	AT4G31370.1	0.671216	0.953933	0.365391	0.141142	FASCICLIN-like arabinogalactan protein 5 precursor | Chr4:15223838-15224674 REVERSE LENGTH=278 | 201606	0.355814	0.907755	6.68327	6.7684	0.330682	0.075211	0	0.118261	15.2362	0.288538	10.3796	0.722095	0.491368	0.105558	0.441966	0.219413	0.232732	0.688972	50.8076	437.549	5.44966	0.102393	0.163636	0.212312	0	0	25.8083	0.617875
	BraA10g030250.3C	AT5G07720.1	0.671137	0.817119	0.595652	0.421752	Galactosyl transferase GMA12/MNN10 family protein | Chr5:2455757-2457130 FORWARD LENGTH=457 | 201606	1.29007	1.27028	1.69833	3.10704	1.3384	1.45501	1.47292	1.12472	4.24017	3.60612	2.46078	0.737548	2.84114	3.87508	2.07806	3.28257	0.304635	2.73476	6.28369	9.80562	4.93565	0.139632	1.15527	2.55864	0.653144	1.00404	1.98522	0.429658
	BraA03g054550.3C	AT1G05080.1	0.67085	0.324047	0.36531	0.0295234	F-box/RNI-like/FBD-like domains-containing protein | Chr1:1459091-1460579 FORWARD LENGTH=439 | 201606	0.991138	0.268102	0	0	0.247855	0	0	0	1.03322	0	0.48683	0.183817	0	0	0	0	0	0.34703	5.49397	1.659	0	0.154063	0.251516	7.14368	0	0	0.905515	0.430819
	BraA01g014800.3C	AT4G24080.1	0.670797	0.455491	0.728203	0.377428	aldolase like | Chr4:12511384-12512290 FORWARD LENGTH=231 | 201606	0.087096	0.57799	0.140334	0	0	0	0	0	0	0	0.562079	0.0888633	0.234809	0.347339	0	0.188928	0.107833	0	1.02116	0.402762	0.303909	0	0	0.444406	0.142866	0.082731	0.760215	0.0779817
	BraA01g041830.3C	AT3G06778.1	0.670692	0.903179	0.661592	0.55964	Chaperone DnaJ-domain superfamily protein | Chr3:2140249-2141437 REVERSE LENGTH=229 | 201606	3.1833	0.744221	2.92874	7.91744	1.67102	0.716675	2.44905	0.878371	12.4242	0.659155	7.13982	0.772955	2.60654	1.53483	3.14407	2.46132	1.50045	1.15925	14.0542	43.5573	20.6829	0.685278	1.15957	0	1.73879	2.37534	8.55217	0.918947
	BraA09g016600.3C	AT1G60960.3	0.670675	0.617795	0.660606	0.268205	iron regulated transporter 3 | Chr1:22445410-22446756 REVERSE LENGTH=415 | 201606	11.7149	14.2191	12.3124	9.20372	10.4911	11.497	10.4444	7.08169	25.7051	13.5348	26.3267	15.4967	10.2305	9.60917	9.98707	10.3449	10.6343	9.06951	29.9858	28.811	7.2153	8.1753	8.67453	11.5271	21.1678	10.2	29.336	21.0748
	BraA09g042050.3C	AT3G50810.3	0.670605	0.419531	0.525989	0.211226	Uncharacterized protein family (UPF0497) | Chr3:18889002-18889868 REVERSE LENGTH=154 | 201606	76.4833	67.7173	38.4095	16.6737	9.70827	9.26308	9.57465	10.0215	26.9665	4.99769	130.83	22.2022	9.52062	11.144	9.55901	11.1151	4.50441	3.08317	121.319	84.9653	10.0493	7.05104	4.04784	70.3019	92.8277	28.5756	107.322	101.062
	BraA09g008140.3C	AT5G64130.1	0.670551	0.940697	0.590806	0.419294	cAMP-regulated phosphoprotein 19-related protein | Chr5:25664547-25665339 REVERSE LENGTH=115 | 201606	0	0	0.502973	1.30828	0	0	0	0	0	0	1.91979	0.201137	0.467701	0	0	0.908809	0	0	2.34024	10.9023	2.74754	0	0	0	0	0.977429	3.23885	0.081992
	BraA03g022000.3C	AT2G41630.1	0.670481	0.337986	0.562368	0.266804	transcription factor IIB | Chr2:17355555-17357400 REVERSE LENGTH=312 | 201606	85.0615	79.7995	72.7829	61.4416	44.2187	47.4714	42.0712	62.2675	68.6614	43.4092	82.9981	62.0381	31.1404	33.7293	30.3734	36.4628	35.0162	57.7052	108.359	69.1151	53.4976	26.0156	36.3566	83.1743	69.4228	53.9228	88.5888	71.5836
	BraA09g034110.3C	AT1G30825.1	0.670179	0.853828	0.45733	0.139862	Arp2/3 complex%2C 34 kD subunit p34-Arc | Chr1:10961106-10962999 FORWARD LENGTH=318 | 201606	10.6324	9.72324	9.04733	9.95495	7.74303	8.03969	8.18571	8.85228	13.5437	17.2382	11.1729	9.82899	12.5537	15.9737	15.3338	11.0775	14.5779	13.752	21.2226	33.3998	12.5785	11.3279	11.3459	10.9064	17.1649	14.9648	14.2355	11.7574
	BraA10g023650.3C	AT5G15950.2	0.670065	0.490068	0.644802	0.297066	Adenosylmethionine decarboxylase family protein | Chr5:5206706-5207794 FORWARD LENGTH=362 | 201606	310.015	570.019	461.049	203.166	20.9802	31.8087	89.0838	57.2389	361.362	72.4351	247.832	65.319	74.1009	86.2913	52.7642	35.1564	49.0455	69.2135	621.259	598.363	122.018	87.4874	55.1478	477.194	167.092	98.7272	959.912	583.411
	BraA03g054260.3C	AT4G28190.1	0.670042	0.81929	0.567665	0.252248	Developmental regulator%2C ULTRAPETALA | Chr4:13985753-13987050 FORWARD LENGTH=237 | 201606	1.36022	1.44955	1.53012	1.87765	1.19792	1.04325	1.08813	0.415608	3.66583	3.18083	6.86184	6.63939	8.48205	8.93886	9.06257	6.87533	3.89375	4.50837	12.9438	23.3471	5.31178	3.5531	5.31506	6.5624	3.85674	2.31629	12.9276	8.40333
	BraA05g030030.3C	AT3G17520.1	0.670013	0.834812	0.391578	0.0825137	Late embryogenesis abundant protein (LEA) family protein | Chr3:5999462-6000358 REVERSE LENGTH=298 | 201606	0.096586	0.332814	0.769265	0.645144	0.043177	0.249183	0.356774	0	0.237743	0.536551	1.09059	1.31358	0.097448	0.641759	2.80495	0.104108	0.060461	0	2.86198	5.09353	0.23124	0.561186	0	0.0987	1.37104	0.290527	0.36041	0.0871993
	BraA08g030250.3C	AT1G14400.2	0.670009	0.279586	0.414317	0.102638	ubiquitin carrier protein 1 | Chr1:4927294-4928136 REVERSE LENGTH=152 | 201606	1.81755	0.724794	0.907034	0	0	0	0	0	0	0	0.601472	1.30216	0	0	0.960579	0	0	0.421607	2.62946	0.820632	0.856971	0.71495	0.438409	1.63555	1.05241	0.39791	0.605704	1.05823
	BraA05g034730.3C	AT3G12145.1	0.669718	0.86331	0.799613	0.668684	Leucine-rich repeat (LRR) family protein | Chr3:3874764-3876075 REVERSE LENGTH=325 | 201606	0	1.9608	7.66665	32.7335	0.079073	0.321282	0	0.223284	53.7584	0	40.3735	0	0	0	0	0	0	0.211185	60.1208	152.075	78.419	0.208761	0	0	0	0	72.0376	0
	BraA01g020450.3C	AT2G19520.1	0.669189	0.822284	0.509161	0.296915	Transducin family protein / WD-40 repeat family protein | Chr2:8456006-8459235 FORWARD LENGTH=507 | 201606	0	0.075702	0	0.382597	0	0	0	0	0	0	0.324731	0.137708	0.827464	1.08457	0.583763	0	0	0	1.66259	2.65972	0.979293	0	0	0	0.770126	0	0	0
	BraA03g041430.3C	AT1G60090.2	0.669167	0.367869	0.332518	-0.0281294	beta glucosidase 4 | Chr1:22155582-22158065 FORWARD LENGTH=505 | 201606	2.27644	1.43613	1.07587	1.32815	1.08913	0	0.778954	1.25876	0	0	1.37643	1.21103	0.579509	0	0.503837	0	0.586238	3.39705	9.27201	3.71744	0.995206	0.969105	2.13514	8.56771	2.95003	4.31375	1.25486	1.03415
	BraA09g053400.3C	AT3G63520.1	0.668385	0.867038	0.410429	0.133223	carotenoid cleavage dioxygenase 1 | Chr3:23452940-23455896 FORWARD LENGTH=538 | 201606	0.130421	0	0	0	0	0.26108	0	0	3.52439	3.05258	0.102845	0.021673	0	0	0.086295	0	0	0.220636	2.62122	8.00472	0.127943	0	0.08495	0	0	0	0	0.350353
	BraA02g023760.3C	AT1G76880.1	0.668301	0.600518	0.309123	-0.0497178	Duplicated homeodomain-like superfamily protein | Chr1:28865594-28867931 FORWARD LENGTH=603 | 201606	9.79376	10.5606	4.47658	1.24924	1.82109	2.29748	1.82406	1.95483	8.46009	9.00139	6.92135	4.65431	2.76014	1.83796	1.96185	2.70221	5.15498	28.9123	23.7258	30.4749	1.54263	4.2763	20.0065	21.5214	10.4406	5.77928	9.55532	9.32972
	BraA09g057450.3C	AT1G18010.1	0.668231	0.683223	0.701586	0.572473	Major facilitator superfamily protein | Chr1:6199980-6201359 FORWARD LENGTH=459 | 201606	4.40356	3.3801	2.72761	4.56727	2.69144	2.64622	2.03226	2.69801	5.12186	1.75141	4.17007	1.29591	4.20625	5.80336	5.48445	5.23374	3.7776	5.92116	8.86742	10.5565	9.12266	2.16752	2.33667	6.35862	4.16414	4.43152	6.16159	2.96584
	BraA08g021710.3C	AT4G37840.1	0.66818	0.727916	0.938147	0.774636	hexokinase-like 3 | Chr4:17790147-17792198 REVERSE LENGTH=493 | 201606	0	0	0.392612	2.44057	0	0	0	0	2.85237	0	5.24445	0	0	0	0	0	0	0	8.23859	8.84878	7.94455	0	0.146914	0.243618	0	0	7.51049	0
	BraA05g039880.3C	AT3G05330.1	0.667898	0.923056	0.346126	0.10469	cyclin family | Chr3:1519162-1521159 REVERSE LENGTH=444 | 201606	6.13103	16.2609	15.6724	4.13004	4.17221	1.9272	1.39655	0.497374	8.82499	5.32396	9.5149	3.35074	3.9538	4.62508	4.85643	9.04834	6.74024	1.99504	12.6508	76.8851	1.51896	5.4582	2.50424	2.80941	7.32849	4.07367	11.0993	4.63651
	BraA07g015920.3C	AT1G20150.1	0.667752	0.230153	0.419823	0.0171766	Subtilisin-like serine endopeptidase family protein | Chr1:6987332-6990361 REVERSE LENGTH=780 | 201606	166.435	16.2144	0.193884	0	0.074945	0.061446	0	0.033404	34.3666	1.75275	39.1908	3.07794	4.14413	3.47551	3.0827	3.29231	4.69675	2.23903	907.718	4.45693	1.99727	4.9374	4.02227	682.728	24.4759	5.65778	79.9774	107.045
	BraA05g031890.3C	AT3G15280.1	0.667691	0.897803	0.714274	0.59642	hypothetical protein | Chr3:5144144-5144670 REVERSE LENGTH=150 | 201606	3.87174	7.8006	21.9569	62.7964	3.17266	3.00608	1.06703	2.26395	68.4146	3.60146	101.157	3.33974	0.742333	0.567096	1.30148	2.16152	4.45582	5.68386	94.9614	321.722	134.458	2.12564	1.79785	1.83854	1.21693	1.42298	116.064	0.844975
	BraA03g044650.3C	AT5G61620.1	0.667465	0.738822	0.403401	0.148577	myb-like transcription factor family protein | Chr5:24772383-24773507 FORWARD LENGTH=317 | 201606	19.4957	18.5977	7.77296	8.5084	0	0	0.245732	0	20.2101	2.21427	15.8192	1.76372	0	0	0.684729	0.413013	0	2.17601	35.3572	83.4728	6.64952	0	0	6.4332	70.6547	11.3472	16.1795	10.7664
	BraA03g060110.3C	AT4G36640.3	0.66746	0.92548	0.620771	0.462782	Sec14p-like phosphatidylinositol transfer family protein | Chr4:17277187-17278447 REVERSE LENGTH=294 | 201606	0.201877	0.181664	0.316902	1.77185	0	0.345262	0	0.362236	0	0	4.45248	0.337301	0.200944	0.608354	0.502414	0.392128	0	0.30027	4.45569	21.1809	6.43971	0	0	0.512408	2.44466	0.687187	7.28669	0.430086
	BraA03g028580.3C	AT1G80960.6	0.667426	0.531377	0.80235	0.437627	F-box and Leucine Rich Repeat domains containing protein | Chr1:30416618-30418220 FORWARD LENGTH=447 | 201606	0.178443	0.120628	0	0.082116	0	0	0	0	0	0	0.632438	0.448997	0	0	0.07462	0	0	0.092157	1.15539	0.718028	0.292854	0	0	0.447506	0	0	1.51695	0.563515
	BraA03g049030.3C	AT4G19975.1	0.667379	0.885652	0.266956	0.0463053	nucleotide-diphospho-sugar transferase family protein | Chr4:10823681-10825343 FORWARD LENGTH=354 | 201606	22.9784	24.7388	26.8464	27.6507	3.60835	5.6721	6.76696	2.84409	0	0	0.316694	0.1267	17.035	14.2282	20.3884	17.9658	1.52648	2.80323	39.4007	187.409	6.80011	0.5401	0.629554	14.3695	49.8253	19.7391	1.01791	1.16257
	BraA02g045640.3C	AT5G66740.1	0.667065	0.754206	0.9228	0.789664	spindle assembly abnormal protein (DUF620) | Chr5:26647114-26648558 FORWARD LENGTH=370 | 201606	0.356278	0.987204	3.36051	9.13165	0.151836	0	0	0	11.6481	0	14.0435	0.221945	0.192238	0.313921	0	0	0.174863	0.471204	30.675	38.3481	36.0856	0	0.857261	1.29728	1.23424	0.185454	26.0757	0.067169
	BraA07g020940.3C	AT3G52860.1	0.667003	0.769577	0.366593	0.105777	mediator of RNA polymerase II transcription subunit-like protein | Chr3:19591998-19592741 REVERSE LENGTH=156 | 201606	0	0	0	0	0	0	0	0.648236	0	0	0.631241	0.908019	0	0	0	0	0	0.327606	0.781671	3.05082	0	0	0.409752	1.93939	0	0.394645	1.078	0.332082
	BraA03g029170.3C	AT2G21450.1	0.666915	0.81515	0.484658	0.28264	chromatin remodeling 34 | Chr2:9179622-9182356 REVERSE LENGTH=816 | 201606	0.053085	0.071406	0	0	0	0.029449	0.185813	0	0	0	0	0.0134587	0.485918	0.31966	0.397911	0.325026	0.275317	0.202956	0.889841	1.52722	0.705813	0	0	0.273322	0.160568	0.331752	0	0
	BraA03g021060.3C	AT4G03170.1	0.666747	0.252337	0.487122	0.0440324	AP2/B3-like transcriptional factor family protein | Chr4:1400832-1401584 FORWARD LENGTH=250 | 201606	1.05073	0.050031	0	0	0.158557	0	0.110924	0	0.643307	0.362958	1.03303	1.24135	0	0	0.114799	0	0	0.741029	9.77737	0	0	0	0.510969	5.48045	0	0	1.39634	1.67242
	BraA04g007290.3C	AT3G51930.1	0.666576	0.288355	0.489477	0.0397144	Transducin/WD40 repeat-like superfamily protein | Chr3:19271672-19272919 FORWARD LENGTH=415 | 201606	1.62066	1.63748	0.988416	0.559081	2.40273	0.62778	1.2897	0.303533	1.67259	1.41285	5.02366	2.08256	0.842448	0.59662	0.890744	1.52286	1.24384	4.28669	40.4198	3.42358	0.572344	1.29503	1.71343	23.3558	6.36362	1.214	8.73298	16.2621
	BraA05g002950.3C	AT2G42475.1	0.666504	0.299174	0.488893	0.085608	MATH domain/coiled-coil protein | Chr2:17685805-17687101 REVERSE LENGTH=359 | 201606	3.18056	0.431284	0.208241	0.071762	0.985849	0.131883	0.285084	0	4.13953	0.600658	2.35206	3.15637	0	0	0	0	0	5.31006	11.5875	2.32728	0	0	0.819801	9.62509	0	0	4.81975	4.5542
	BraA01g044110.3C	AT4G28370.4	0.666416	0.542071	0.935748	0.612591	RING/U-box superfamily protein | Chr4:14035016-14039122 FORWARD LENGTH=562 | 201606	0	0	1.14583	2.28493	0	0	0	0	0	0	7.19515	0	0	0	0	0	0	0	19.4922	6.55286	8.9979	0	0	0.686272	0	0	14.0263	0.539723
	BraA10g027640.3C	AT5G10230.1	0.66604	0.684224	0.428416	0.184873	annexin 7 | Chr5:3209738-3211396 REVERSE LENGTH=316 | 201606	29.2634	31.2587	42.654	39.7361	18.2136	11.1316	22.5061	2.42982	78.9017	3.23171	42.762	15.3299	0.777488	1.02882	1.09132	0.937121	0.898638	15.4919	61.0096	90.5765	3.62593	0.969436	24.7542	11.5849	22.7981	3.97459	10.6079	5.03273
	BraA02g017600.3C	AT1G67330.1	0.665804	0.950456	0.355938	0.137265	glucuronoxylan 4-O-methyltransferase-like protein (DUF579) | Chr1:25214118-25214993 FORWARD LENGTH=291 | 201606	0	0	0	0.057804	0	0.044835	0.112657	0.310402	0.245969	0	0.412023	0.118293	0	0	0	0	0	0	1.25893	10.9934	0.210731	0	0	0	0	0	0.468613	0.0363347
	BraA04g010600.3C	AT5G37730.1	0.665667	0.168348	0.372384	0.0152867	hypothetical protein | Chr5:14986141-14986884 REVERSE LENGTH=182 | 201606	155.61	31.4176	0	0.175231	0	0	0	0	23.2074	4.95229	35.865	12.3425	0.69636	1.16122	0.323153	0	0.372601	1.01446	294.922	0.890265	0	0.38109	0.767224	284.974	2.26846	0.511496	58.1203	73.8035
	BraA07g035940.3C	AT1G71380.1	0.665632	0.919396	0.420587	0.169752	cellulase 3 | Chr1:26899989-26901749 REVERSE LENGTH=484 | 201606	0	0	0.222304	0.452231	0.090093	0	0.477018	0	0.46483	0	0.575255	0.197216	0.073505	0.240573	0.185329	0.125767	0	1.37714	1.15489	3.97996	0.245599	0.064097	0.736018	0.124202	0	0	0.522062	0.166807
	BraA03g001160.3C	AT5G03550.1	0.66555	0.303713	0.604514	0.0991548	MATH domain/coiled-coil protein | Chr5:895813-896145 REVERSE LENGTH=110 | 201606	0.889261	0.418669	0	0.115838	0.13623	0	0.390646	0.088127	0	0	0.695653	0.412593	0.124856	0	0	0.202572	0	0.180133	5.14184	0	0	0.210835	0	0	0.378453	0.153731	1.11164	0.984632
[truncated: 6,362 more rows]
