# Supplementary material for: Identification of NPF Family Genes in Brassica rapa Reveal Their Potential Functions in Pollen Development and Response to Low Nitrate Stress
Source: Int J Mol Sci. 2023 Jan 1;24(1):754. doi: 10.3390/ijms24010754 (PMC9821126; doi:10.3390/ijms24010754)
Supplement: Supplementary file 1 [file ijms-24-00754-s001.zip › Table S7.xlsx]

## Sheet: S7
Table S7. RNA-seq data of expression levels (TPM, Transcripts Per Kilobase of exon model per Million mapped reads ) of BrNPFs responsive to vernalization and Plasmodiophora brassicae.
Gene ID	Name	Response to vernalization													Response to Plasmodiophora brassicae
		JWW (Late-bolting type)						XBJ (Early-bolting type)							Susceptible genotype				Resistant genotype
		0 DAT	25 DAT	30 DAT	35 DAT	45 DAT	50 DAT	0 DAT	10 DAT	15 DAT	25 DAT	40 DAT	50 DAT		0 DAI-S	3 DAI-S	9 DAI-S	20 DAI-S	0 DAI-R	3 DAI-R	9 DAI-R	20 DAI-R
BraA10g026590.3C	BrNPF1.4	0.017011	0.014775	0	0	0.0123687	0	0	0	0.0127553	0.018223	0.131291	0.070902		18.1533	13.8651	12.0132	10.6331	11.513	3.10539	8.44362	0
BraA06g002150.3C	BrNPF1.3	20.2984	9.98489	13.3365	6.93897	24.746	5.46782	24.8957	11.6226	8.64984	13.1689	7.10109	10.7611		2.61111	3.91806	2.30335	2.89735	0.816281	0.87208	2.89649	7.459
BraA01g036060.3C	BrNPF1.1	2.92961	2.51866	1.78796	2.72566	8.50149	2.41026	3.49925	1.60072	1.33983	4.69526	4.47183	5.81188		1.99661	2.07038	1.74957	1.53123	1.07372	0.453362	0.649784	0.477097
BraA05g031010.3C	BrNPF1.2	12.3985	8.62837	10.4168	14.3143	42.754	8.0714	6.81518	19.6539	9.35295	12.4162	18.634	17.3781		14.4278	2.63883	3.06132	1.83657	9.865	5.6509	6.23014	46.3101
BraA02g043810.3C	BrNPF2.7	3.22258	7.86451	6.68621	7.04117	26.3728	7.19708	4.01831	14.0457	13.1307	8.25079	17.5274	14.8559		271.654	551.619	505.959	418.768	757.53	753.975	484.465	43.0662
BraA06g026290.3C	BrNPF2.14	44.5071	75.2286	67.1072	36.7421	181.737	80.4327	32.305	66.7387	130.274	148.109	28.9149	91.9199		195.501	1889.21	1593.75	1856.09	1470.95	2252.1	1423.5	262.073
BraA09g007360.3C	BrNPF2.23	0	0	0	0	0	0	0	0.0880747	0.168131	0	0.287517	0.0954003		51.0032	23.3284	20.3259	24.3397	0.767551	0.183802	0.0997357	0
BraA09g007380.3C	BrNPF2.24	3.70393	0.585749	0.553646	0.547852	5.15473	0.399594	5.04312	2.69278	3.3839	0.849798	4.17546	2.44812		170.38	68.5945	69.972	74.9186	171.837	55.3405	41.6136	4.60347
BraA01g024830.3C	BrNPF2.1	0.213888	0.973287	1.53695	2.10711	0.959136	2.83984	0.317435	0.634993	0.29433	0.323794	0.0912267	0.97968		0.0594307	0.0966563	0.0296953	0.103454	0.136461	0.156142	0.0984067	1.00887
BraA06g019030.3C	BrNPF2.10	75.5418	39.9766	38.1352	67.8115	65.8585	34.565	69.9561	36.6898	26.3543	32.2122	45.1141	29.6424		47.1348	122.377	97.0143	106.393	167.26	280.285	134.179	30.0804
BraA06g024270.3C	BrNPF2.13	2.52158	4.91227	5.27887	6.42036	6.91764	6.27391	2.22494	5.07822	7.93745	6.49651	6.84832	6.88616		24.6056	9.93605	8.37186	6.93091	8.91055	4.83419	2.7407	9.0775
BraA06g014600.3C	BrNPF2.9	0.008772	0.01525	0	0	0	0.013101	0.055131	0.0516977	0.0576137	0.052505	0	0.0360597		11.0517	2.02691	2.39917	1.86198	1.27005	0.364076	0.273016	0.148287
BraA08g028470.3C	BrNPF2.22	2.20623	4.40747	4.26215	3.90918	3.29483	6.46724	2.47946	3.91043	4.78385	5.16085	3.90421	6.68834		20.0535	3.76877	7.1209	5.04155	9.02537	5.43608	3.86784	4.71506
BraA09g056980.3C	BrNPF2.25	0.171299	1.33987	0.687161	1.10008	0.414179	0.744822	0.394056	1.43373	1.6015	1.86956	0.343803	0.926849		14.4011	8.40762	7.16545	5.52667	17.5968	18.0613	9.7009	15.7874
BraA07g034730.3C	BrNPF2.20	0	0	0	0.0143223	0	0	0	0	0	0.012553	0	0.0405207		0.263383	0.0121573	0	0.008029	0.090941	0	0.0256127	0.039635
BraA07g013400.3C	BrNPF2.16	0	0	0	0	0	0	0	0.0126213	0	0	0	0		0	0	0	0.047839	0	0	0.00702067	0
BraA07g013790.3C	BrNPF2.17	0.0225157	0	0	0	0	0	0	0	0	0	0	0		0	0	0	0.00497833	0	0	0	0
BraA07g030190.3C	BrNPF2.18	1.67679	0.089101	0.019206	0.096452	3.79959	0.151659	0.208785	0.187369	0.275671	0.357632	0.285227	0.157497		16.2741	3.01231	2.73111	2.23149	2.07436	1.83966	1.54737	0.515442
BraA02g019460.3C	BrNPF2.5	13.5659	348.514	294.876	243.258	6.16621	542.471	9.14667	180.058	571.314	551.255	80.1788	261.652		0.113883	0.074685	0.0323057	0.0293293	0	0	0.0609433	0
BraA07g034740.3C	BrNPF2.21	12.1875	235.227	255.607	189.755	32.5204	383.867	8.08312	263.723	319.755	408.533	162.807	229.938		1.85553	0.689109	0.24208	0.351288	67.0555	28.5324	12.0411	8.56409
BraA02g040490.3C	BrNPF2.6	0	0	0	0.00974467	0	0	0	0	0	0	0	0		0	0	0.0475353	0	0	0.01236	0.0225117	0
BraA06g034360.3C	BrNPF2.15	0.011551	0	0	0	0	0	0	0	0	0	0.0103957	0		0.0680097	0	0.0118417	0.0155367	0.0604693	0	0.008154	0.148361
BraA01g025490.3C	BrNPF2.2	0.00922467	0	0	0	0	0	0	0.0280973	0	0.0451763	0	0.013713		0.210585	0.234905	0.220322	0.3191	0	0.090401	0.236499	0
BraA06g020830.3C	BrNPF2.12	0.291043	1.32644	1.41156	0.805832	2.26597	1.23061	0.369741	0.648915	1.20519	1.48939	0.373807	1.33129		25.3217	7.81444	8.07289	8.52564	8.83831	6.4414	10.2959	2.70691
BraA06g020820.3C	BrNPF2.11	0	0	0	0	0	0	0	0	0	0	0	0		0.544864	0	0.0304913	0	0.579859	0.081294	0.109866	0
BraA01g034660.3C	BrNPF2.3	0.715529	2.29964	0.322368	1.99015	0.560591	0.089609	0.389606	0.273848	0.234373	0.490679	1.74857	0.116451		0.278334	0	0	0.009617	2.2136	0.876245	0.34901	0
BraA02g018130.3C	BrNPF2.4	0.136851	0.128524	0.0563297	0.0848917	0.0904173	0.074524	0.417166	0.0283143	0.148287	0.046094	0.964465	0.01284		19.8175	1.71868	3.4238	2.10204	7.15937	1.8328	1.29453	0.539427
BraA05g001720.3C	BrNPF2.8	0	0	0	0	0.0253373	0.0392353	0	0	0	0.044482	0	0.0714807		6.6304	6.74792	8.12863	5.52848	1.3951	1.22025	1.87962	1.35637
BraA07g030200.3C	BrNPF2.19	0.545901	0.122515	0	0.05635	2.9871	0.398197	0.130037	0.142058	0.172848	0.227316	0.0521677	0.241067		14.6245	2.62645	2.36491	1.64799	1.82658	1.3429	0.928615	0.411499
BraA05g007530.3C	BrNPF5.11	0.009849	0	0	0	0	0	0	0	0	0	0	0		0.145147	0.0105327	0	0	0	0.0166143	0	0
BraA03g019780.3C	BrNPF5.7	3.88272	1.92865	2.31832	1.78248	2.23849	3.44961	1.82636	2.65032	1.80666	1.8993	1.45397	2.83757		1.34358	0.989127	1.08937	0.961472	5.78875	1.67135	1.6501	2.83075
BraA04g005820.3C	BrNPF5.9	0.165187	0.949436	1.44027	1.84213	3.45017	3.67922	0.515012	0.781521	1.11542	1.32338	1.64309	1.81568		43.2049	1.51608	1.56354	2.6632	10.2212	1.60903	0.795048	1.42046
BraA07g021490.3C	BrNPF5.14	1.19008	4.39295	5.71858	8.80481	2.29863	16.6349	0.787065	7.04057	31.4028	13.1324	1.8023	22.851		5.98356	3.68283	2.3073	2.98389	3.66312	1.89614	0.683881	5.40747
BraA09g044870.3C	BrNPF5.20	2.59705	1.80506	1.90241	2.75201	5.8119	2.15438	7.40055	1.04661	0.994411	2.20899	7.20394	3.24896		20.6846	7.0691	6.56728	10.368	4.70423	3.50762	1.29288	0.125268
BraA05g007680.3C	BrNPF5.12	0.212776	0.516551	0.337271	0.275614	0.280231	0.507722	0.060268	0.042056	0.138965	0.202618	0.014036	0.259329		8.60248	5.9647	5.3942	6.95037	7.25038	9.27573	4.7274	2.59744
BraA09g045370.3C	BrNPF5.21	0	0	0.015505	0	0.0559563	0	0	0	0	0	0	0		2.40307	0.869534	1.03238	1.20797	0.123056	0.263138	0.951702	0.0530963
BraA02g005730.3C	BrNPF5.1	0.149912	1.999	2.23227	2.81771	0.582801	2.98704	0.163595	0.689579	0.925944	1.02708	0.777787	1.13955		0.875963	0.0207723	0	0.0280443	1.7673	1.12987	0.144697	0.166206
BraA10g024320.3C	BrNPF5.22	0.217351	3.15072	4.98395	4.19579	3.17308	9.64497	0.139717	6.6206	5.88251	5.27683	1.72571	7.22443		12.0419	2.86353	1.26761	1.16267	5.74152	4.11908	0.995441	2.48632
BraA05g040690.3C	BrNPF5.13	2.03967	3.69473	5.11186	8.99317	5.76043	4.93376	1.00669	10.2803	7.69677	4.4254	5.55136	9.66563		48.667	6.08546	6.59417	5.37905	7.30371	2.94023	2.65033	0.934441
BraA02g020730.3C	BrNPF5.2	5.81774	3.26264	4.06288	6.80326	9.74411	6.27426	4.81483	7.82336	7.1677	5.55031	7.86424	9.04809		6.23185	1.0136	0.665678	0.428001	2.58117	0.848587	0.79719	2.54152
BraA09g040490.3C	BrNPF5.19	1.19791	0.061951	0.142086	0.173903	0.203075	0.111897	0.922322	0.0835017	0.137437	0.0789517	0.181615	0.297295		5.20798	2.88984	1.9875	2.56542	5.84605	4.21449	6.92961	1.09604
BraA02g020750.3C	BrNPF5.3	0	0	0	0	0.107726	0	0.005357	0	0	0	0	0.00585067		51.6975	75.4945	106.924	111.329	48.0326	37.0827	42.3847	16.1069
BraA07g036540.3C	BrNPF5.15	0	0.0118337	0	0	0	0.0101623	0	0.017611	0.0119147	0.0139557	0.0165957	0.024599		0.883294	0.407004	0.510478	0.784105	1.2238	0.767666	2.0656	0.103769
BraA03g021460.3C	BrNPF5.8	4.08485	2.69378	3.85061	1.37734	3.0516	2.99268	5.7152	2.90643	1.78269	1.22067	0.43343	1.99016		10.8342	1.82023	1.68339	2.06655	0.291181	0.348151	0.08116	0.383247
BraA05g001710.3C	BrNPF5.10	0	0.0193343	0	0.0184867	0.013238	0	0	0	0	0	0	0.016684		5.20608	5.04756	7.76106	5.42485	1.31567	0.951322	1.06658	0.953874
BraA02g032550.3C	BrNPF5.4	0.025973	0.00511867	0.0467283	0.00113433	0.001519	0.0125817	0.0354687	0.019205	0.0112127	0.0253887	0.00160033	0.004684		0.552204	0.287523	0.183148	0.261676	0.399822	0.342246	0.130115	0.0691053
BraA09g021560.3C	BrNPF5.16	2.7007	13.3099	15.6836	15.786	14.7058	26.736	2.41881	5.77962	6.62637	12.6817	2.97915	21.2822		5.77709	9.02686	9.43925	7.58195	1.23215	3.08192	4.03886	2.98279
BraA02g032560.3C	BrNPF5.5	0	0	0	0	0.0103953	0	0	0	0	0	0	0		0.0124393	0	0	0	0	0.00831367	0	0
BraA02g032570.3C	BrNPF5.6	0	0	0	0	0	0	0	0	0	0	0	0		0.645818	0	0.0321497	0.0884297	0.680602	0.0589253	0.276471	0
BraA09g021570.3C	BrNPF5.17	0.0286953	0	0.0195057	0.038968	0.297288	0.0941757	0.0430047	0.0558513	0.155219	0.0804077	0	0.165844		0.845728	1.68016	1.85569	1.93695	0.29558	0.427534	1.36997	0.387656
BraA09g021580.3C	BrNPF5.18	0	0	0	0	0	0	0	0	0	0	0	0		0	0	0.0326233	0.0132013	0	0	0.0100123	0.062187
BraA07g033670.3C	BrNPF3.3	5.38974	139.156	171.218	215.604	90.6036	179.874	8.75558	166.859	253.864	239.303	337.328	211.884		7.68047	13.7069	1.75768	5.08053	38.1389	12.1743	4.02906	3.15784
BraA02g018550.3C	BrNPF3.1	26.2127	16.6886	13.258	15.1977	33.4463	18.0643	104.143	5.74745	11.4129	23.7836	17.6846	28.9246		0.374634	0.298429	0.128291	0.13786	0.408589	0.0142833	0.0215117	1.30152
BraA07g030700.3C	BrNPF3.2	5.59362	15.5172	13.547	24.8972	6.66422	22.6686	0.0819743	0.0908963	0.410543	0.164967	0	0.256457		6.50637	3.06626	2.20957	1.80788	2.38617	3.92432	1.08523	0.493364
BraA02g004850.3C	BrNPF6.2	8.18446	9.89665	9.40283	8.49939	11.0717	5.35476	7.4239	7.18111	5.28455	6.78745	5.98758	8.47737		1.17791	0.31461	0.605677	0.242539	0.38662	0.138874	0.355741	0.0260343
BraA08g031180.3C	BrNPF6.6	51.6812	48.288	32.7317	32.1569	123.745	59.976	29.5218	78.1588	78.3271	56.3269	67.062	37.4915		75.7081	30.0974	25.3321	26.5451	38.2956	13.7822	42.6482	50.3071
BraA09g060970.3C	BrNPF6.7	73.8182	39.1321	13.8536	20.9008	31.8236	34.9862	59.3871	23.6903	75.4392	44.8383	30.1281	30.51		198.035	29.2844	135.427	49.4094	33.0036	20.4871	31.6155	26.6114
BraA06g009470.3C	BrNPF6.4	50.0291	5.50339	4.72158	5.7945	83.0327	4.14476	7.42291	5.09597	6.07114	5.29169	3.16646	3.46434		8.2619	11.0467	7.06438	5.91146	6.60864	3.76124	2.68315	3.94284
BraA01g032090.3C	BrNPF6.1	6.36294	49.1237	59.0303	72.7822	31.6002	72.62	8.50556	25.3238	42.3644	64.3435	90.8439	87.7006		6.40303	0.339468	0.128185	0.319891	1.62706	1.46832	0.344743	0.655319
BraA05g025490.3C	BrNPF6.3	4.75929	39.0703	47.6108	51.421	29.802	67.1098	5.59335	32.5917	50.4124	52.9383	83.6593	56.2975		11.1089	21.1023	8.2804	11.8936	5.70581	17.778	6.72522	13.5383
BraA07g017760.3C	BrNPF6.5	9.25235	19.0359	17.7172	21.7581	15.0973	18.1864	11.0816	25.0032	18.9499	22.8287	41.9974	28.5306		488.248	33.2771	37.2292	38.4706	56.055	20.5857	14.4722	33.5189
BraA01g027720.3C	BrNPF4.1	2.1128	0.832329	1.13615	1.26888	2.61038	1.43076	1.00001	0.792327	1.24246	0.992948	1.21698	0.920515		11.3814	1.96839	1.20655	1.182	14.3953	3.3163	1.29148	1.27718
BraA09g017570.3C	BrNPF4.8	0.210488	0.840216	0.951631	0.615122	0.248799	0.472304	0.310126	0.880142	1.18866	1.31238	0.345543	0.707458		32.1412	13.8538	17.0119	29.7464	23.6829	18.2184	12.0841	9.99158
BraA09g031580.3C	BrNPF4.9	0.245807	0.653374	0.882825	0.22998	0.124656	0.413239	0.0466037	0.199505	0.753986	0.373272	0.165375	0.123784		32.1358	2.5872	2.07074	1.69906	12.9598	4.1371	3.5114	3.24712
BraA03g041540.3C	BrNPF4.2	0.367293	0.0758197	0.547958	0.607051	0.200284	0.382229	0.183066	0.278434	0.124075	0	0.0851253	0.100952		0	0	0	0	0	0	0	0
BraA03g041550.3C	BrNPF4.3	0.0621697	0.0861137	0.0622813	0.128974	0.0252737	0.672896	0.682699	1.34403	1.22237	1.33298	1.10096	0.816606		0.0590123	0.172951	0.0175033	0.0478597	0.0135043	0.026557	0	0
BraA07g018960.3C	BrNPF4.6	0	0	0	0	0	0	0	0	0	0	0	0		0	0	0	0	0	0.0107703	0	0.0235493
BraA06g026380.3C	BrNPF4.4	18.874	6.37717	4.6623	1.41109	9.90329	11.2493	30.2342	6.49009	10.2867	14.8392	3.28551	13.9494		1.16469	0.383406	0.467093	0.38222	0	0.00887567	0	0
BraA07g013380.3C	BrNPF4.5	0.293224	0.015696	0.0496387	0.0346953	0.270249	0.0524317	0.283709	0.117946	0.0599767	0.0144323	0.0101063	0		0.164269	0.100897	0.0606337	0.012986	0	0.00859167	0.00738	0.685222
BraA07g034710.3C	BrNPF4.7	32.4097	38.1643	52.2999	22.0118	46.8678	51.1413	29.2702	33.1631	25.0922	36.9815	28.3356	42.1856		44.0956	64.1472	37.6691	44.3552	70.5581	46.2775	35.453	53.4516
BraA04g005660.3C	BrNPF8.2	14.0714	19.98	27.2249	33.3467	41.9246	47.4738	16.3879	33.56	62.8871	67.1356	23.9375	85.1211		37.4515	44.4088	28.7292	31.7396	11.841	23.6059	24.0378	39.1002
BraA09g045140.3C	BrNPF8.7	1.22101	0.165515	0.397274	0.409632	2.00073	1.08522	0.233326	0.10393	0.069224	0.240992	0.361159	0.398143		0.068785	0.0974397	0.211289	0.14288	0.115092	0.029929	0.171979	0.0765357
BraA10g033660.3C	BrNPF8.9	0.0331517	0.300195	0.13203	0.150203	0.0224593	0.0810713	0.0721727	0.070691	0.119072	0.227603	0.036631	0.147814		0.673004	1.45391	0.466932	0.607272	0.587335	0.537056	0.446424	0.975602
BraA02g035310.3C	BrNPF8.1	1.13332	2.27811	2.15939	2.13449	2.5117	3.17804	1.88435	1.22287	1.13504	1.37916	1.29804	2.68286		2.06269	0.669333	0.75368	0.538265	1.93308	1.02024	0.598657	0
BraA09g023360.3C	BrNPF8.5	8.71358	7.1298	8.62075	8.54584	15.2974	13.7719	10.0189	8.64872	5.64073	7.13748	7.65573	9.57323		26.1939	29.1877	31.4997	30.013	28.7862	33.8098	27.785	14.7327
BraA09g059270.3C	BrNPF8.8	0	0	0	0	0	0.0202933	0	0	0	0	0	0		0.115958	0.022858	0	0	0	0	0.0216137	0
BraA06g039940.3C	BrNPF8.3	12.1069	26.4317	48.1024	34.7164	52.1551	42.1021	16.668	29.788	23.9982	25.4696	27.1744	44.7835		31.4761	20.658	13.4891	15.7314	29.2276	17.1683	22.105	40.7012
BraA09g023370.3C	BrNPF8.6	12.2459	12.4184	15.1023	15.8098	30.5379	20.3463	12.5887	21.2201	26.0981	25.4674	30.7986	24.7808		34.2248	25.6594	16.463	18.7506	16.7152	11.7789	13.876	21.1348
BraA09g012480.3C	BrNPF8.4	0	0	0	0	0	0	0	0	0	0	0	0		0	0	0	0	0.243297	0.059785	0.0353857	0
BraA01g012370.3C	BrNPF7.1	0.065496	25.8841	23.842	1.592	11.832	17.6246	0.100406	2.71814	5.56629	123.416	0.504453	40.305		7.04107	39.0165	10.4194	9.18836	30.8034	25.0729	16.4055	24.5525
BraA03g049670.3C	BrNPF7.2	0.144528	27.4778	20.9469	3.27779	15.2027	9.5536	0.0882983	3.72064	7.48063	40.695	0.859955	14.9813		2.11642	1.93054	2.29496	0.656399	32.145	27.486	18.2761	80.7937
BraA08g014300.3C	BrNPF7.4	0	0	0	0	0	0	0	0	0	0	0	0		0.113789	0	0.00619233	0.0277703	0	0	0	0
BraA10g020730.3C	BrNPF7.6	0	0	0	0	0	0	0	0	0	0	0	0		0	0	0	0	0	0	0.00812	0
BraA05g023200.3C	BrNPF7.3	0.289101	25.2489	36.911	21.0712	10.1202	40.9556	0.233287	0.282187	0.33181	0.636991	0.893777	1.27157		1158.38	89.7536	278.798	170.344	337.26	112.402	90.886	0.998598
BraA09g032690.3C	BrNPF7.5	1.29035	39.7255	42.5676	31.3136	2.02442	46.2769	2.13672	9.3941	6.60712	19.0557	11.4242	17.9272		132.04	19.4496	37.1832	26.8154	57.8663	12.4597	34.6259	8.62303
