# Supplementary material for: Identification of NPF Family Genes in Brassica rapa Reveal Their Potential Functions in Pollen Development and Response to Low Nitrate Stress
Source: Int J Mol Sci. 2023 Jan 1;24(1):754. doi: 10.3390/ijms24010754 (PMC9821126; doi:10.3390/ijms24010754)
Supplement: Supplementary file 1 [file ijms-24-00754-s001.zip › Table S8.xlsx]

## Sheet: Table S8
Table S8. The expression levels of BrNPF genes under low nitrate availability conditions. TPM, transcripts per kilobase pair of exon model per million mapped reads. ― indicates a TPM < 1 in both samples of the comparison. Red numbers indicate fold change values > 2.0. CK and LN indicate samples from normal and low nitrate availability treatments, respectively.
Gene ID	Gene Name	Expression level (TPM)				Fold change
		Root_CK	Root_LN	Shoot_CK	Shoot_LN	Root_LN/Root_CK	Shoot_LN/Shoot_CK
BraA01g036060.3C	BrNPF1.1	4.55529	5.77888	10.9495	13.8896	1.26861	1.26851
BraA05g031010.3C	BrNPF1.2	19.4318	19.65	23.0543	41.5723	1.01123	1.80323
BraA06g002150.3C	BrNPF1.3	5.85508	2.66174	149.031	69.6554	-2.19971	-2.13956
BraA10g026590.3C	BrNPF1.4	59.6939	7.00283	0.318885	0.46985	-8.52425	―
BraA01g024830.3C	BrNPF2.1	0.124942	0.260526	0.433045	0.267679	―	―
BraA06g019030.3C	BrNPF2.10	19.1691	68.7034	83.4606	133.929	3.58407	1.6047
BraA06g020820.3C	BrNPF2.11	0.803497	0.435269	0	0.008424	―	―
BraA06g020830.3C	BrNPF2.12	19.2591	41.9672	1.65707	4.56597	2.17908	2.75544
BraA06g024270.3C	BrNPF2.13	5.23598	7.55288	3.75638	8.10545	1.4425	2.15779
BraA06g026290.3C	BrNPF2.14	100.785	217.457	93.4844	253.177	2.15762	2.70823
BraA06g034360.3C	BrNPF2.15	0.0108557	0.0195107	0	0.0109233	―	―
BraA07g013400.3C	BrNPF2.16	0	0.009002	0	0	―	―
BraA07g013790.3C	BrNPF2.17	0	0	0	0	―	―
BraA07g030190.3C	BrNPF2.18	5.621	8.78932	3.76266	2.91123	1.56366	-1.29246
BraA07g030200.3C	BrNPF2.19	3.77416	9.41731	1.3714	0.823051	2.49521	-1.66624
BraA01g025490.3C	BrNPF2.2	0.227052	0.362868	0	0	―	―
BraA07g034730.3C	BrNPF2.20	0	0	0	0.024748	―	―
BraA07g034740.3C	BrNPF2.21	2.91917	6.67838	22.3217	216.439	2.28776	9.69636
BraA08g028470.3C	BrNPF2.22	17.0843	37.9956	1.70542	3.63069	2.22401	2.12891
BraA09g007360.3C	BrNPF2.23	1.40844	2.46687	0.507684	1.61272	1.75149	3.17663
BraA09g007380.3C	BrNPF2.24	62.9046	94.6089	17.7085	43.1871	1.50401	2.43878
BraA09g056980.3C	BrNPF2.25	18.1506	38.3796	0.730525	2.98892	2.11451	4.09147
BraA01g034660.3C	BrNPF2.3	0.932731	2.67606	0.547006	0.854032	2.86906	―
BraA02g018130.3C	BrNPF2.4	7.93707	10.2397	1.28178	1.44917	1.29011	1.13059
BraA02g019460.3C	BrNPF2.5	0.369751	0.419568	5.82122	53.0463	―	9.11258
BraA02g040490.3C	BrNPF2.6	0	0	0	0.0503367	―	―
BraA02g043810.3C	BrNPF2.7	119.795	361.772	45.7598	99.6111	3.01991	2.17683
BraA05g001720.3C	BrNPF2.8	1.08069	2.01276	0.0140507	0.0488177	1.86247	―
BraA06g014600.3C	BrNPF2.9	4.3775	2.01843	0.318865	0.500675	-2.16877	―
BraA02g018550.3C	BrNPF3.1	2.23234	1.02239	13.7858	17.1718	-2.18345	1.24562
BraA07g030700.3C	BrNPF3.2	0.537793	1.5296	6.45545	18.3058	2.84422	2.83571
BraA07g033670.3C	BrNPF3.3	7.59818	15.0223	12.6089	55.4711	1.9771	4.39936
BraA01g027720.3C	BrNPF4.1	12.1197	8.76684	3.81816	5.52788	-1.38245	1.44778
BraA03g041540.3C	BrNPF4.2	0.0205073	0.0131063	0.293487	0.0384663	―	―
BraA03g041550.3C	BrNPF4.3	0.345988	0.416091	0.0293457	0.0307113	―	―
BraA06g026380.3C	BrNPF4.4	0.0699617	0.159363	5.18932	7.73763	―	1.49107
BraA07g013380.3C	BrNPF4.5	0	0.012442	0.130434	0.1909	―	―
BraA07g018960.3C	BrNPF4.6	0	0	0	0	―	―
BraA07g034710.3C	BrNPF4.7	79.4245	49.8805	28.9634	36.0804	-1.59229	1.24572
BraA09g017570.3C	BrNPF4.8	23.7072	13.7385	3.50108	10.432	-1.7256	2.97965
BraA09g031580.3C	BrNPF4.9	15.588	11.686	4.51125	7.94719	-1.3339	1.76164
BraA02g005730.3C	BrNPF5.1	3.87564	0.902804	0.860574	1.54442	-4.29289	1.79464
BraA05g001710.3C	BrNPF5.10	1.67737	2.11601	0.0182717	0	1.26151	―
BraA05g007530.3C	BrNPF5.11	0.274725	0.0816343	0.00981933	0.00635833	―	―
BraA05g007680.3C	BrNPF5.12	7.25007	24.1632	3.99835	5.91914	3.33282	1.4804
BraA05g040690.3C	BrNPF5.13	19.0841	34.2808	4.45311	4.71392	1.7963	1.05857
BraA07g021490.3C	BrNPF5.14	6.81123	5.73882	7.29954	9.46309	-1.18687	1.29639
BraA07g036540.3C	BrNPF5.15	2.27842	4.29684	0.0368067	0.086899	1.88589	―
BraA09g021560.3C	BrNPF5.16	7.09586	22.8303	5.22745	7.10326	3.21742	1.35884
BraA09g021570.3C	BrNPF5.17	3.06717	16.2132	0.287808	2.01154	5.28605	6.98917
BraA09g021580.3C	BrNPF5.18	0	0	0.008803	0.0261267	―	―
BraA09g040490.3C	BrNPF5.19	2.29574	3.92632	1.73713	3.95281	1.71026	2.27548
BraA02g020730.3C	BrNPF5.2	5.2775	8.38564	4.57163	6.57611	1.58894	1.43846
BraA09g044870.3C	BrNPF5.20	0.805625	1.37426	20.9056	9.13875	1.70583	-2.28758
BraA09g045370.3C	BrNPF5.21	3.05681	5.10469	0	0.035049	1.66994	―
BraA10g024320.3C	BrNPF5.22	6.29435	7.65994	2.46039	6.12239	1.21696	2.48838
BraA02g020750.3C	BrNPF5.3	26.7224	35.3915	0.483476	1.00076	1.32441	2.06993
BraA02g032550.3C	BrNPF5.4	0.29168	0.0672317	0.0149803	0.006195	―	―
BraA02g032560.3C	BrNPF5.5	0	0	0	0	―	―
BraA02g032570.3C	BrNPF5.6	1.68825	2.39143	0.029455	0.0124213	1.41651	―
BraA03g019780.3C	BrNPF5.7	3.16702	2.7035	2.77431	3.47106	-1.17145	1.25114
BraA03g021460.3C	BrNPF5.8	0.569501	1.35355	5.01564	2.70087	2.37674	-1.85705
BraA04g005820.3C	BrNPF5.9	8.08387	9.5266	3.5606	4.78126	1.17847	1.34283
BraA01g032090.3C	BrNPF6.1	0.41297	0.490112	28.9806	30.4286	―	1.04996
BraA02g004850.3C	BrNPF6.2	0.584834	0.762686	8.35998	10.4242	―	1.24692
BraA05g025490.3C	BrNPF6.3	4.26739	72.3609	30.6766	31.3743	16.9567	1.02274
BraA06g009470.3C	BrNPF6.4	1.41209	1.18748	5.87634	8.75859	-1.18915	1.49048
BraA07g017760.3C	BrNPF6.5	92.2668	26.96	146.586	59.6382	-3.42236	-2.45792
BraA08g031180.3C	BrNPF6.6	193.631	86.2871	32.9894	123.483	-2.24403	3.74313
BraA09g060970.3C	BrNPF6.7	185.411	38.189	16.4629	54.7289	-4.85508	3.32439
BraA01g012370.3C	BrNPF7.1	16.6296	322.481	1.94143	44.1745	19.392	22.7536
BraA03g049670.3C	BrNPF7.2	22.4504	161.192	1.87573	54.0115	7.17989	28.7949
BraA05g023200.3C	BrNPF7.3	443.629	191.904	3.57647	18.1943	-2.31172	5.08722
BraA08g014300.3C	BrNPF7.4	0	0	0	0	―	―
BraA09g032690.3C	BrNPF7.5	81.2245	58.2931	2.15517	6.72306	-1.39338	3.1195
BraA10g020730.3C	BrNPF7.6	0	0	0	0	―	―
BraA02g035310.3C	BrNPF8.1	0.941448	1.07219	1.61478	1.642	1.13888	1.01686
BraA04g005660.3C	BrNPF8.2	35.714	68.2279	20.2622	74.3921	1.91039	3.67147
BraA06g039940.3C	BrNPF8.3	54.8068	55.3577	43.2983	55.6406	1.01005	1.28505
BraA09g012480.3C	BrNPF8.4	2.3595	0.0303427	0	0	-77.7619	―
BraA09g023360.3C	BrNPF8.5	13.3923	13.6283	6.56615	7.7978	1.01763	1.18758
BraA09g023370.3C	BrNPF8.6	21.6935	25.3572	17.7815	26.156	1.16889	1.47097
BraA09g045140.3C	BrNPF8.7	0	0.0119137	0.082413	0.671923	―	―
BraA09g059270.3C	BrNPF8.8	0	0	0	0	―	―
BraA10g033660.3C	BrNPF8.9	0.326161	0.125985	0.158578	0.0485127	―	―
