# Supplementary material for: Identification of NPF Family Genes in Brassica rapa Reveal Their Potential Functions in Pollen Development and Response to Low Nitrate Stress
Source: Int J Mol Sci. 2023 Jan 1;24(1):754. doi: 10.3390/ijms24010754 (PMC9821126; doi:10.3390/ijms24010754)
Supplement: Supplementary file 1 [file ijms-24-00754-s001.zip › Table S9.xlsx]

## Sheet: TableS9
Table S9. List of primers used in this study.
Gene ID	Gene symbol	Forward primers (5'=>3')	Reverse primers (5'=>3')	Size (bp)	Note
BraA02g040490.3C	BrNPF2.6	TGTATGCTCGTGGCTGGTTT	AAACTCCATCAGAGCCACGG	156	Gene specific primer
BraA06g034360.3C	BrNPF2.15	ATGATCGTGGCGGGTTTCTT	CACCTAACCACGAATGCCCT	298	Gene specific primer
BraA10g020730.3C	BrNPF7.6	AGACGTATCGTCCCTGGTCA	AGGTATCCACCCATGGCTCT	261	Gene specific primer
BraA10g033660.3C	BrNPF8.9	GTCACGGTGAAAACTGCCAC	CGACAGTGGGAACTCCGAAA	279	Gene specific primer
BraA10g027990.3C	BrActin	GAACCGGGTGCTCCTCAGGA	ATGGTACCGGAATGGTCAAGGC	276	Internal control
